# Supplementary material for: Proteome Mapping of the Human Pancreatic Islet Microenvironment Reveals Endocrine–Exocrine Signaling Sphere of Influence
Source: Mol Cell Proteomics. 2023 Jun 15;22(8):100592. doi: 10.1016/j.mcpro.2023.100592 (PMC10460696; doi:10.1016/j.mcpro.2023.100592)
Supplement: Supplemental Table S1 — Processed proteomics data table with non-normalized log2 intensities at the protein level. Supplemental Table S2Processed proteomics data table with non-normalized log2 intensities at the peptide level. Supplemental Table S3List of proteins and their unnormalized log2 ratios across each voxel and image. Supplemental Table S4LIMMA results of all differential expression comparisons evaluated in Figure 3. Supplemental Table S5Pathway enrichment using leapR comparing islets to non-islet regions and GO biological pathways. Supplemental Table S6Individual correlation values for all proteins in each image. [file mmc1.xlsx]

## Sheet: S1 prot quants
feature	peptides_per_1000aa	total_peptides	Image	S_1_1	S_1_2	S_1_3	S_2_1	S_2_2	S_2_3	S_3_1	S_3_2	S_3_3
sp|A0A075B6P5|KV228_HUMAN	8.33333	1	1	13.8512	13.0428	12.8824	13.4637	13.7592	13.6511	13.5559	13.9178	13.3723
sp|A0A075B6S5|KV127_HUMAN	8.54701	1	1	NA	NA	NA	NA	12.287	NA	NA	NA	NA
sp|A0A0A0MT89|KJ01_HUMAN	83.3333	1	1	14.8688	14.9111	14.9519	14.8248	14.7902	15.0965	14.5455	15.072	14.6
sp|A0A0B4J2D5|GAL3B_HUMAN	11.194	3	1	15.1113	14.6124	14.3693	15.0458	14.4933	14.5565	15.2957	14.826	13.8296
sp|A0A0B4J2F0|PIOS1_HUMAN	18.5185	1	1	13.1006	13.0113	13.2748	13.907	12.582	13.8456	12.4368	12.8089	12.3705
sp|A0A0C4DH25|KVD20_HUMAN	17.2414	2	1	15.0074	14.7057	14.7066	14.7305	15.7431	14.6195	15.0323	15.5249	15.0177
sp|A0A0C4DH38|HV551_HUMAN	8.54701	1	1	13.1668	12.9612	12.7815	13.1509	13.1098	12.8098	13.2152	13.0806	13.3206
sp|A0AV96|RBM47_HUMAN	26.9815	15	1	17.6887	17.5808	17.5134	17.659	17.5293	17.45	17.371	17.5037	17.4009
sp|A0AVT1|UBA6_HUMAN	21.8631	23	1	18.0224	18.3549	18.0365	18.0946	18.088	18.042	18.2105	17.9471	18.1248
sp|A0FGR8|ESYT2_HUMAN	17.3724	15	1	17.5018	17.5153	17.3434	17.4162	17.3425	17.4606	17.3149	17.5322	17.4046
sp|A0MZ66|SHOT1_HUMAN	44.374	28	1	18.5745	18.6726	18.8367	18.6909	18.4878	18.7519	18.828	18.4886	18.789
sp|A1A4S6|RHG10_HUMAN	5.08906	4	1	14.1045	13.8056	14.4161	13.9176	14.2834	13.9175	14.4872	14.0508	14.4952
sp|A1IGU5|ARH37_HUMAN	7.40741	5	1	14.6903	14.9079	14.7827	14.9434	14.8818	14.9732	14.5829	14.7233	15.0772
sp|A1L0T0|HACL2_HUMAN	23.7342	15	1	17.6487	17.9321	17.857	17.7084	17.5047	17.6329	17.7181	17.673	17.7905
sp|A1L170|CA226_HUMAN	7.35294	2	1	14.4976	13.4298	14.2932	14.6573	14.3891	14.2302	14.2278	14.7215	14.4679
sp|A1X283|SPD2B_HUMAN	15.3677	14	1	17.5961	17.0512	17.2102	17.4108	17.5899	17.6555	17.5475	17.5313	17.5685
sp|A1Z1Q3|MACD2_HUMAN	4.70588	2	1	11.7853	12.2992	12.1758	12.4564	11.9172	11.9774	12.9157	12.465	12.2523
sp|A2A3N6|PIPSL_HUMAN	4.64037	2	1	13.6673	14.4765	13.5734	13.4655	14.1729	13.3376	13.6655	12.9333	13.8316
sp|A2RRP1|NBAS_HUMAN	15.6052	37	1	19.1421	18.8177	19.2767	19.1821	19.1219	19.1739	19.1564	19.2007	19.1022
sp|A2RTX5|SYTC2_HUMAN	4.98753	3	1	13.6019	14.4255	13.7633	14.1061	13.643	13.3975	13.3533	13.5263	13.2986
sp|A2RUC4|TYW5_HUMAN	6.34921	2	1	13.7608	14.4199	14.3635	14.0486	13.6331	13.8659	14.3373	14.0125	13.804
sp|A3KMH1|VWA8_HUMAN	16.273	31	1	18.3486	18.2175	18.2655	18.0958	18.4389	18.2765	18.3245	18.2474	18.1902
sp|A4D1P6|WDR91_HUMAN	18.7416	14	1	17.9178	17.3525	17.7604	17.8742	17.85	17.7348	17.8438	17.6058	17.9683
sp|A4D1S5|RAB19_HUMAN	9.21659	2	1	12.4999	12.5359	12.9978	12.6826	13.0314	12.3638	12.8337	13.1791	13.0636
sp|A5D8V6|VP37C_HUMAN	5.6338	2	1	12.1393	11.981	10.9509	13.0748	12.9571	11.8636	13.0319	13.1123	12.339
sp|A5PLN9|TPC13_HUMAN	7.19424	3	1	14.8219	15.6438	15.3038	15.4301	15.0262	14.9706	15.4078	15.2751	15.3888
sp|A5YKK6|CNOT1_HUMAN	16.4141	39	1	19.2056	19.3064	19.2104	19.1546	19.0826	19.1387	19.1871	19.195	19.093
sp|A5YM69|ARG35_HUMAN	4.13223	1	1	NA	NA	NA	NA	11.8884	NA	NA	NA	NA
sp|A6NCE7|MP3B2_HUMAN	8	1	1	13.0728	14.3071	13.1988	12.8432	12.5155	11.6543	12.8417	12.9319	13.2369
sp|A6NCN2|KR87P_HUMAN	7.84314	2	1	19.1022	17.3296	18.6312	18.7307	18.3081	18.6499	18.8206	18.6304	18.3724
sp|A6NCS6|CB072_HUMAN	6.77966	2	1	14.2427	14.4225	14.3312	14.4615	14.145	13.1308	13.9398	14.033	14.1915
sp|A6NDB9|PALM3_HUMAN	14.8588	10	1	17.0087	15.8951	16.8389	16.7599	16.9076	16.7708	17.0259	16.5252	16.9224
sp|A6NDU8|CE051_HUMAN	10.2041	3	1	12.3714	14.3057	13.6437	12.7092	13.653	13.4466	13.8174	13.5093	13.5454
sp|A6NHL2|TBAL3_HUMAN	24.6637	3	1	15.768	15.595	15.5627	15.7084	15.6153	15.4834	15.7533	15.7153	15.4233
sp|A6NHQ2|FBLL1_HUMAN	23.9521	4	1	15.2727	16.7982	15.738	15.5934	15.6315	15.5774	15.5375	15.9903	15.288
sp|A6NHR9|SMHD1_HUMAN	7.98005	16	1	16.6258	16.5585	16.682	16.867	16.9772	16.6828	16.9604	16.9462	16.6348
sp|A6NHT5|HMX3_HUMAN	5.60224	1	1	15.6554	14.5454	15.9852	15.6472	15.3647	15.9793	15.467	15.7993	15.774
sp|A6NI79|CCD69_HUMAN	13.5135	4	1	12.302	12.8997	13.1337	14.2885	13.1534	13.3068	14.0614	13.7801	13.5633
sp|A6NIH7|U119B_HUMAN	7.96813	2	1	11.6352	13.3158	13.1035	12.6772	13.2817	13.2019	12.7301	13.0287	13.0707
sp|A6NJ78|MET15_HUMAN	4.914	2	1	11.7951	11.7673	12.1273	11.8999	12.328	NA	12.8036	11.1588	11.8762
sp|A6NK58|LIPT2_HUMAN	4.329	1	1	12.4733	13.039	12.0291	13.1736	12.5351	12.6935	12.5763	12.2943	12.9379
sp|A6NKD9|CC85C_HUMAN	7.1599	3	1	12.9071	14.3487	13.9441	13.8696	14.0535	13.2725	13.7796	13.8643	13.0958
sp|A6NKT7|RGPD3_HUMAN	21.0466	1	1	13.694	14.2889	15.0906	14.4836	13.8756	14.4809	14.0102	14.394	14.1397
sp|A6NM10|AQ12B_HUMAN	10.1695	3	1	12.8522	12.5532	13.3212	13.6026	12.3449	13.937	13.0953	13.1699	11.6085
sp|A6NMZ7|CO6A6_HUMAN	10.6054	24	1	17.4002	19.6825	17.985	17.4252	18.2392	17.4629	17.8045	17.802	17.6055
sp|A6NNL5|CO061_HUMAN	6.36943	1	1	12.5825	12.7567	12.7163	13.6822	12.6677	13.1284	13.0418	12.413	12.6567
sp|A6ZKI3|RTL8C_HUMAN	8.84956	1	1	13.2722	14.9001	13.704	14.0237	13.4532	13.7118	12.7129	13.3496	13.3473
sp|A8CG34|P121C_HUMAN	4.88202	6	1	15.2642	15.5069	15.4885	15.4731	15.5468	15.6628	15.5949	15.3327	15.4828
sp|A8MWD9|RUXGL_HUMAN	39.4737	3	1	15.2818	15.6058	15.4931	15.4934	15.1121	15.1686	15.2856	15.2632	15.2394
sp|A8MXV4|NUD19_HUMAN	13.3333	5	1	16.318	16.1	16.5811	16.407	16.2082	16.3928	16.1507	16.6529	16.4619
sp|A9UHW6|MI4GD_HUMAN	13.5135	3	1	15.2285	15.0336	15.4383	15.0222	15.1527	15.5008	15.3701	14.9934	14.9702
sp|B2RUZ4|SMIM1_HUMAN	25.641	2	1	11.7179	11.8807	10.9885	11.5393	11.9277	11.8253	NA	11.5502	12.1249
sp|B7ZAP0|RBG10_HUMAN	15.8103	2	1	14.3237	14.282	14.0176	14.0426	14.1899	14.1187	14.6323	13.895	14.2441
sp|B9A064|IGLL5_HUMAN	18.6916	2	1	15.0775	14.9065	14.8202	14.9813	15.1215	15.2356	15.0466	15.4447	14.8982
sp|C4AMC7|WASH3_HUMAN	12.959	6	1	15.595	16.1949	15.3519	15.7142	15.9838	15.5595	15.6336	15.6643	15.7702
sp|C9J7I0|UMAD1_HUMAN	7.29927	1	1	12.7344	12.8101	13.0792	12.6017	12.8621	13.056	11.7827	12.1251	11.8834
sp|C9JI98|TM238_HUMAN	11.3636	2	1	13.9356	13.7676	13.8291	14.7116	14.6831	13.9963	14.5795	14.0758	14.5874
sp|C9JLW8|MCRI1_HUMAN	20.6186	2	1	14.4853	14.7696	13.7488	13.8908	14.3796	14.4037	14.1867	14.1752	14.618
sp|E7EU14|PP5D1_HUMAN	17.5439	1	1	11.5346	13.1009	13.0162	13.4148	12.7915	13.2461	12.9608	13.0525	13.0186
sp|K7EJ46|SIM22_HUMAN	12.0482	1	1	12.0644	12.4118	12.0764	12.7384	12.6595	12.5512	12.0868	12.2026	12.5357
sp|L0R6Q1|S35U4_HUMAN	38.835	4	1	16.2617	16.7012	16.3122	16.2762	16.5212	16.2829	16.355	16.1328	16.2908
sp|O00116|ADAS_HUMAN	15.1976	10	1	16.8246	16.7794	17.0829	16.8635	16.9337	16.9949	17.0406	16.8998	16.8488
sp|O00139|KIF2A_HUMAN	19.83	14	1	17.4131	17.592	17.2818	17.4184	17.0251	17.2534	17.2396	17.1076	17.0925
sp|O00142|KITM_HUMAN	7.54717	2	1	15.693	15.8649	15.09	15.8253	15.7433	15.4106	15.3503	15.8034	15.5762
sp|O00148|DX39A_HUMAN	28.103	1	1	11.8967	11.883	11.5428	12.6041	11.3201	NA	11.8375	11.7677	11.6792
sp|O00151|PDLI1_HUMAN	45.5927	15	1	18.603	18.971	18.3827	18.4247	18.4873	18.3637	18.5312	18.1309	18.2494
sp|O00154|BACH_HUMAN	5.26316	2	1	14.2083	15.5147	14.2206	13.967	13.9153	14.1436	14.0645	13.8551	13.8074
sp|O00159|MYO1C_HUMAN	47.9774	51	1	20.5225	19.9964	20.4692	20.473	20.4704	20.5036	20.576	20.4485	20.5523
sp|O00160|MYO1F_HUMAN	7.28597	4	1	15.5682	14.9771	15.247	15.5257	15.2657	15.3784	14.965	15.3363	15.2292
sp|O00161|SNP23_HUMAN	47.3934	10	1	17.2391	16.2087	17.2256	17.1349	17.1993	17.375	17.3813	17.3311	17.1823
sp|O00165|HAX1_HUMAN	10.7527	3	1	15.5938	15.7486	15.7247	15.4841	15.5049	15.5501	15.8014	15.6102	15.6966
sp|O00170|AIP_HUMAN	18.1818	6	1	14.9896	16.2235	14.9617	14.9355	14.8188	15.0048	15.2917	14.4427	15.1357
sp|O00178|GTPB1_HUMAN	13.4529	9	1	17.4334	17.5051	17.3307	17.6051	17.3896	17.3338	17.3776	17.5403	17.3796
sp|O00182|LEG9_HUMAN	14.0845	5	1	15.9077	14.8794	15.0744	16.1119	16.2031	15.9319	15.5459	15.4339	15.5826
sp|O00186|STXB3_HUMAN	25.3378	15	1	18.005	17.3763	18.0398	17.9644	18.1232	18.263	18.1931	18.0593	18.0464
sp|O00192|ARVC_HUMAN	5.19751	5	1	14.6247	16.8347	14.5109	14.94	14.9669	14.7962	14.6955	14.5516	14.3697
sp|O00193|SMAP_HUMAN	16.3934	3	1	12.5794	11.8613	12.3476	11.4704	12.6959	12.3303	11.8655	11.5457	13.3712
sp|O00194|RB27B_HUMAN	22.9358	3	1	15.5851	14.1555	15.4643	15.4684	15.4529	15.5692	15.8596	15.194	15.7497
sp|O00203|AP3B1_HUMAN	26.5082	29	1	19.2022	19.0467	19.4341	19.1021	19.0748	19.3048	19.3684	19.1268	19.222
sp|O00214|LEG8_HUMAN	22.082	7	1	16.0667	15.8269	16.3653	16.1302	16.5353	16.4026	16.4486	16.1207	16.2955
sp|O00217|NDUS8_HUMAN	33.3333	7	1	18.8878	18.6264	18.5638	18.745	18.6361	18.6144	18.6406	18.775	18.6435
sp|O00231|PSD11_HUMAN	56.872	24	1	20.1381	19.9699	20.1579	20.2521	20.0098	20.0871	20.1262	20.2394	19.9719
sp|O00232|PSD12_HUMAN	54.8246	25	1	18.4979	18.5015	18.5507	18.4007	18.4354	18.4649	18.5433	18.3781	18.6249
sp|O00233|PSMD9_HUMAN	4.4843	1	1	15.5445	15.0059	14.9838	15.3655	15.1378	15.1749	15.1688	15.208	15.7129
sp|O00244|ATOX1_HUMAN	29.4118	2	1	14.6647	15.2919	14.9391	15.1002	14.8704	14.6729	14.7774	15.0275	14.7376
sp|O00258|GET1_HUMAN	5.74713	1	1	12.9642	14.1756	12.9496	13.7771	13.7047	13.2051	13.3467	13.0018	12.9665
sp|O00264|PGRC1_HUMAN	61.5385	10	1	16.5017	16.5692	16.3859	16.3303	16.3157	16.1214	16.4073	16.355	16.3559
sp|O00267|SPT5H_HUMAN	21.1592	23	1	18.2754	17.9953	18.1211	18.2926	18.1101	18.1413	18.2074	18.1922	18.1875
sp|O00273|DFFA_HUMAN	18.1269	6	1	16.2645	16.6696	16.6369	16.4832	16.3966	16.2731	16.4546	16.5447	16.0588
sp|O00291|HIP1_HUMAN	10.6075	9	1	16.3123	15.8729	16.1135	16.0719	16.2693	16.1616	16.15	15.9475	16.0494
sp|O00299|CLIC1_HUMAN	62.2407	15	1	20.0262	20.7776	20.4007	20.1598	19.9121	20.0661	20.1209	19.8214	20.1865
sp|O00303|EIF3F_HUMAN	36.4146	13	1	18.9929	18.4599	19.0197	18.8102	18.7884	18.9207	19.0073	18.9746	18.8714
sp|O00308|WWP2_HUMAN	8.04598	4	1	15.5674	14.7968	15.3614	15.5347	15.5118	15.5864	15.7962	15.6118	15.1756
sp|O00330|ODPX_HUMAN	11.976	6	1	15.6632	16.7001	16.3429	15.8282	15.977	16.0769	16.4667	15.5346	16.2994
sp|O00339|MATN2_HUMAN	5.23013	5	1	16.0806	16.4952	15.84	15.7042	16.7244	15.6707	15.8645	15.4836	15.5862
sp|O00391|QSOX1_HUMAN	6.69344	5	1	14.7996	16.57	14.8939	14.7701	14.951	14.9365	14.9775	14.7427	14.9619
sp|O00400|ACATN_HUMAN	12.7505	7	1	16.9941	16.0307	17.3154	17.019	16.9832	17.2845	17.3964	16.9884	16.8164
sp|O00401|WASL_HUMAN	13.8614	7	1	17.0677	17.2839	17.1587	17.1563	17.0233	16.9915	17.0492	17.1318	17.4224
sp|O00410|IPO5_HUMAN	20.9663	23	1	18.9667	19.2215	19.2674	19.063	18.9009	19.0517	19.1253	18.9786	19.0414
sp|O00418|EF2K_HUMAN	5.51724	4	1	15.8884	14.6661	15.5437	15.3637	15.4103	15.8703	15.3673	15.8154	15.8303
sp|O00422|SAP18_HUMAN	32.6797	5	1	16.365	16.5019	16.3937	16.4093	16.6265	16.3877	16.4441	16.4651	16.3994
sp|O00423|EMAL1_HUMAN	13.4969	10	1	16.4397	16.0149	16.5582	16.3364	16.4169	16.3658	16.5502	16.3402	16.1461
sp|O00429|DNM1L_HUMAN	32.6087	24	1	18.3272	19.4141	18.3432	18.1023	18.3173	18.189	18.2474	17.8643	18.269
sp|O00442|RTCA_HUMAN	19.1257	7	1	17.3101	17.3771	17.2992	17.3695	17.2821	17.3569	17.2574	17.3073	16.9697
sp|O00443|P3C2A_HUMAN	6.52432	11	1	16.1057	16.1719	15.947	16.6658	16.7482	16.4877	16.1928	15.9958	16.287
sp|O00445|SYT5_HUMAN	10.3627	4	1	13.101	16.0316	13.5599	13.5497	13.713	14.0812	13.766	13.7782	14.1158
sp|O00458|IFRD1_HUMAN	8.86918	4	1	14.7397	13.9713	14.7861	15.1405	15.1163	14.8329	15.162	15.0801	15.0298
sp|O00459|P85B_HUMAN	8.24176	5	1	14.6065	14.6513	14.4059	14.7622	14.6502	14.694	14.8742	14.7485	14.7636
sp|O00461|GOLI4_HUMAN	20.1149	14	1	16.7791	17.0639	16.8302	16.8696	16.9129	16.6812	16.6193	16.6983	16.5891
sp|O00468|AGRIN_HUMAN	23.6944	49	1	19.7694	19.3076	19.622	19.9073	19.8171	19.743	19.5933	19.4844	19.6844
sp|O00470|MEIS1_HUMAN	7.69231	3	1	14.8379	14.3127	14.666	15.0425	14.7525	14.6549	14.9049	14.6421	14.4436
sp|O00471|EXOC5_HUMAN	16.9492	11	1	16.9934	17.0422	17.1241	16.8108	16.9532	16.923	17.1819	16.8461	17.0448
sp|O00479|HMGN4_HUMAN	33.3333	3	1	17.4996	17.1167	17.5382	17.2934	17.3643	17.6853	17.9593	17.2401	17.6047
sp|O00483|NDUA4_HUMAN	61.7284	5	1	17.7162	16.7973	18.0322	17.552	17.4973	17.8967	18.0089	17.4936	18.0357
sp|O00487|PSDE_HUMAN	41.9355	13	1	17.2683	17.2153	17.4179	17.189	17.1274	17.3333	17.328	17.2751	17.3524
sp|O00499|BIN1_HUMAN	13.4907	8	1	15.7833	15.6521	15.4529	15.6171	15.563	15.6734	15.3431	15.5136	15.6741
sp|O00505|IMA4_HUMAN	17.2745	9	1	17.3196	17.4634	17.6167	17.4563	17.3236	17.3234	17.3373	17.2431	17.1825
sp|O00506|STK25_HUMAN	21.1268	6	1	16.3939	16.5577	16.7926	16.3464	16.598	16.5499	16.6741	16.5114	16.8205
sp|O00515|LAD1_HUMAN	21.2766	11	1	16.0634	15.2282	15.9826	16.3656	16.4317	16.032	15.9464	16.0391	16.2188
sp|O00519|FAAH1_HUMAN	12.0898	7	1	16.0253	15.3051	15.8518	16.4448	16.3208	17.4412	16.0735	16.1409	16.0449
sp|O00534|VMA5A_HUMAN	25.4453	20	1	18.4458	19.2382	18.835	18.4238	18.6365	18.292	18.6106	18.3891	18.3483
sp|O00541|PESC_HUMAN	17.0068	10	1	17.2042	17.0373	17.1436	17.2951	17.338	17.3754	17.1426	17.3907	17.0738
sp|O00559|RCAS1_HUMAN	18.7793	4	1	15.5018	15.2841	15.516	15.596	15.2213	15.7727	15.9373	15.4936	15.2796
sp|O00560|SDCB1_HUMAN	26.8456	8	1	15.9841	15.8246	16.1348	16.2281	16.3205	16.2367	16.704	15.8776	16.2824
sp|O00566|MPP10_HUMAN	13.2159	9	1	15.8777	16.0869	16.1412	15.9858	16.1802	15.7936	16.1098	16.1832	16.2179
sp|O00567|NOP56_HUMAN	53.8721	32	1	19.3968	18.9645	19.5337	19.5162	19.3084	19.4551	19.412	19.544	19.4038
sp|O00571|DDX3X_HUMAN	45.3172	29	1	19.3831	19.1074	19.3457	19.4363	19.2604	19.3613	19.3595	19.3248	19.3096
sp|O00592|PODXL_HUMAN	8.96057	5	1	14.6578	16.6941	15.6817	15.4779	15.7828	15.7367	15.637	15.1545	15.4976
sp|O00625|PIR_HUMAN	6.89655	2	1	15.3923	16.1123	15.3282	15.4103	15.5615	15.5295	15.2389	15.4057	15.2029
sp|O00629|IMA3_HUMAN	17.2745	5	1	14.3376	14.8031	15.1739	15.0164	14.5407	15.0806	15.3809	15.4531	15.3824
sp|O00712|NFIB_HUMAN	14.2857	3	1	16.6598	15.7238	16.5192	16.6695	16.5381	16.4992	16.5357	16.5654	16.509
sp|O00743|PPP6_HUMAN	19.6721	6	1	15.914	16.4679	15.9808	16.0015	15.8287	15.7004	15.9215	15.9121	15.8141
sp|O00763|ACACB_HUMAN	4.88202	8	1	15.4622	16.0457	15.4423	15.5252	15.3541	15.7005	15.4366	15.6122	15.3456
sp|O14493|CLD4_HUMAN	14.3541	3	1	13.7732	13.4567	13.5713	13.9277	14.1519	13.68	13.859	13.9866	14.5244
sp|O14495|PLPP3_HUMAN	9.6463	3	1	16.5257	16.641	16.4413	16.4167	16.7853	16.9449	16.9622	16.8411	16.2585
sp|O14523|C2C2L_HUMAN	4.24929	3	1	13.4681	13.7249	13.3615	13.0929	13.5929	13.4111	13.34	12.8851	12.1637
sp|O14530|TXND9_HUMAN	4.42478	1	1	13.7229	14.4619	12.8362	13.9465	13.003	13.6457	13.8217	13.9791	13.0566
sp|O14531|DPYL4_HUMAN	5.24476	2	1	14.0752	13.7105	12.975	14.8119	14.4153	13.9652	13.3806	12.2997	13.727
sp|O14548|COX7R_HUMAN	26.3158	3	1	15.6452	15.8114	16.2153	15.6307	15.6403	16.0032	16.1539	15.7741	16.1559
sp|O14558|HSPB6_HUMAN	25	4	1	16.5124	15.9731	16.1513	16.267	16.4267	16.1157	16.3274	16.1202	16.4294
sp|O14561|ACPM_HUMAN	19.2308	3	1	15.2203	15.2649	15.339	15.4798	15.3964	15.235	15.6016	15.2562	15.3883
sp|O14562|UBFD1_HUMAN	9.70874	3	1	15.4702	16.3877	15.7663	15.6118	15.227	15.5506	15.6757	15.6404	15.385
sp|O14576|DC1I1_HUMAN	4.65116	2	1	12.8948	13.8949	12.5664	13.3281	13.6701	12.4739	12.9446	12.7424	12.5977
sp|O14579|COPE_HUMAN	84.4156	26	1	19.879	19.4152	19.9628	19.6795	19.8019	20.0204	19.9677	20.0536	19.9853
sp|O14602|IF1AY_HUMAN	69.4444	10	1	18.3769	17.8965	18.3547	18.5168	18.2957	18.3997	18.4175	18.5351	18.3531
sp|O14617|AP3D1_HUMAN	25.1518	29	1	18.8595	18.9847	19.196	18.9214	19.0347	19.0998	19.1743	18.9893	19.0197
sp|O14618|CCS_HUMAN	10.9489	3	1	15.9457	16.2331	16.0417	16.1831	16.2308	15.9173	15.9721	16.2829	15.9498
sp|O14639|ABLM1_HUMAN	19.2802	15	1	16.8	18.0471	16.754	16.9184	16.8053	16.725	16.9517	16.539	16.8555
sp|O14647|CHD2_HUMAN	4.37637	8	1	16.0257	15.8001	15.8519	15.8048	16.1681	15.7951	15.9822	15.8678	15.646
sp|O14653|GOSR2_HUMAN	9.43396	2	1	14.1893	13.0263	13.8347	13.7925	14.0795	13.9185	13.8619	14.1223	14.1188
sp|O14656|TOR1A_HUMAN	9.03614	3	1	15.6303	16.0104	15.7201	16.0001	18.1033	15.3237	15.9539	16.6597	16.5956
sp|O14657|TOR1B_HUMAN	14.881	5	1	15.7547	16.1591	15.7891	15.8534	15.8605	15.9805	15.9119	15.767	15.8403
sp|O14662|STX16_HUMAN	24.6154	8	1	16.361	17.1974	16.744	16.8111	16.0762	16.4965	16.2965	17.0275	16.5612
sp|O14672|ADA10_HUMAN	12.0321	9	1	16.591	16.7238	16.3407	16.5559	16.4332	16.5154	16.2983	16.3573	16.3332
sp|O14681|EI24_HUMAN	14.7059	5	1	17.059	16.2826	16.9727	17.0549	16.9977	17.0754	16.9434	17.1473	16.7729
sp|O14683|P5I11_HUMAN	5.29101	1	1	12.3365	12.0005	12.3843	12.9649	12.6979	12.6107	12.2363	12.0673	12.6334
sp|O14684|PTGES_HUMAN	6.57895	1	1	12.3935	12.4766	11.7864	12.7242	12.7393	12.6337	12.4553	13.1165	13.3543
sp|O14732|IMPA2_HUMAN	17.3611	5	1	17.1843	15.9187	16.9745	16.7596	16.8329	16.5145	17.3127	16.9299	16.8083
sp|O14744|ANM5_HUMAN	17.2684	11	1	16.9823	17.5444	17.0241	17.1689	17.4021	17.0906	17.3088	17.1919	17.2301
sp|O14745|NHRF1_HUMAN	30.7263	11	1	17.2325	17.0008	16.9551	16.8428	17.0183	16.8814	17.0122	16.6613	16.8987
sp|O14773|TPP1_HUMAN	8.88099	5	1	16.6531	18.1677	16.5393	16.5802	16.6384	16.668	16.3611	16.5794	16.6927
sp|O14776|TCRG1_HUMAN	20.9472	23	1	18.2275	18.0549	17.8987	18.1635	18.1848	17.9685	18.0272	18.1596	18.0921
sp|O14787|TNPO2_HUMAN	5.57414	3	1	14.8494	16.1934	15.2322	14.564	14.5558	14.903	14.7334	14.3728	14.9211
sp|O14795|UN13B_HUMAN	5.65682	9	1	16.4694	15.9412	16.5014	16.385	16.487	16.3197	16.4508	16.29	16.2808
sp|O14802|RPC1_HUMAN	8.63309	12	1	16.6979	17.1313	16.8519	16.8036	17.1156	16.7584	16.8481	16.9009	16.7432
sp|O14818|PSA7_HUMAN	68.5484	17	1	19.3127	19.5056	19.3611	19.2381	19.2574	19.2273	19.2004	19.3263	19.1921
sp|O14828|SCAM3_HUMAN	23.0548	8	1	16.8546	16.8138	16.7151	16.6621	16.7067	16.9977	16.9224	16.9393	17.1257
sp|O14832|PAHX_HUMAN	5.91716	2	1	13.7405	12.9512	13.4342	13.1729	13.5201	12.9409	13.0576	13.0387	13.243
sp|O14841|OPLA_HUMAN	10.8696	14	1	17.3521	16.5343	17.4375	17.5241	17.414	17.2961	17.4183	17.6066	17.3932
sp|O14874|BCKD_HUMAN	19.4175	8	1	18.401	16.7631	18.2995	18.2017	18.0577	18.003	18.4824	18.43	18.2196
sp|O14879|IFIT3_HUMAN	10.2041	5	1	13.6524	12.9534	13.74	13.8013	14.2727	14.0138	13.5537	13.5679	14.1085
sp|O14880|MGST3_HUMAN	26.3158	4	1	15.5118	16.115	15.9285	15.8252	15.8604	15.5952	15.7517	15.5791	15.4898
sp|O14896|IRF6_HUMAN	4.28266	2	1	14.9868	14.6314	14.8384	15.1816	15.2971	14.7091	14.8249	14.8813	14.8501
sp|O14907|TX1B3_HUMAN	40.3226	5	1	16.3549	16.1554	16.4388	16.5278	16.6264	16.4983	16.5024	16.3276	16.4027
sp|O14908|GIPC1_HUMAN	15.015	5	1	18.8721	17.6049	19.1085	18.8992	18.7169	18.7342	18.8457	19.0425	18.7291
sp|O14920|IKKB_HUMAN	6.61376	5	1	15.8543	16.3002	16.1328	16.083	16.4564	16.108	15.8822	16.0711	16.1135
sp|O14925|TIM23_HUMAN	9.56938	2	1	14.9021	15.1672	14.3856	14.6228	14.5855	14.5823	14.5832	14.2673	14.8941
sp|O14933|UB2L6_HUMAN	13.0719	2	1	14.1817	14.3691	14.625	14.666	14.4192	14.9258	14.3948	14.1452	14.5136
sp|O14936|CSKP_HUMAN	19.4384	18	1	18.0106	17.6668	18.1461	18.0626	18.0651	18.0435	18.0188	18.1309	18.0038
sp|O14939|PLD2_HUMAN	4.28725	4	1	14.3703	13.0744	13.8499	14.5876	14.4248	14.0944	14.6384	14.4557	14.2339
sp|O14949|QCR8_HUMAN	97.561	8	1	16.1686	16.3272	16.1881	16.5749	16.3572	16.3915	16.3508	16.4043	16.492
sp|O14950|ML12B_HUMAN	110.465	19	1	20.4273	19.8059	20.1707	20.3951	20.3536	20.2342	20.1394	20.2814	20.399
sp|O14964|HGS_HUMAN	23.166	18	1	18.0615	18.107	18.0848	17.8585	17.9256	18.0087	18.022	17.8831	18.0259
sp|O14966|RAB7L_HUMAN	14.7783	3	1	14.4245	15.5831	15.1879	14.9493	15.146	14.8256	14.9528	14.8529	14.8108
sp|O14972|VP26C_HUMAN	13.468	4	1	15.0914	15.4548	15.4331	15.5151	15.2482	15.6508	15.7313	15.3722	15.3973
sp|O14974|MYPT1_HUMAN	26.2136	27	1	18.6063	19.214	18.6454	18.5793	18.497	18.4718	18.3488	18.2103	19.2772
sp|O14975|S27A2_HUMAN	11.2903	7	1	16.3715	15.568	16.4129	16.3317	16.5066	16.5499	16.4505	16.3735	16.0938
sp|O14976|GAK_HUMAN	13.73	18	1	18.1285	17.9179	18.313	18.0837	18.3564	18.1895	18.3887	18.1092	18.1709
sp|O14979|HNRDL_HUMAN	35.7143	15	1	21.3081	22.0498	21.4052	21.366	20.9371	21.1595	21.023	21.1626	21.2462
sp|O14980|XPO1_HUMAN	24.2764	26	1	19.0609	19.3003	19.2191	19.1106	19.3411	19.1211	19.2172	18.9768	19.1185
sp|O15020|SPTN2_HUMAN	26.7782	56	1	19.9094	19.0905	19.4118	19.6205	19.5252	19.8498	19.717	19.5558	20.0997
sp|O15027|SC16A_HUMAN	16.1222	38	1	18.887	18.971	19.0879	18.9873	18.8057	18.9963	19.0808	18.9891	18.9491
sp|O15031|PLXB2_HUMAN	15.2339	28	1	17.9594	17.8704	17.9582	18.049	17.9484	18.0923	17.7286	17.8442	17.9399
sp|O15037|KHNYN_HUMAN	8.84956	6	1	15.3521	15.3643	15.2447	15.4101	15.3376	15.7155	15.3167	15.6623	15.1198
sp|O15042|SR140_HUMAN	14.5773	15	1	17.75	17.7025	17.871	17.6457	17.9414	17.9077	17.8499	17.7589	17.9166
sp|O15066|KIF3B_HUMAN	16.0643	12	1	17.0322	17.876	17.2395	16.8943	17.0548	17.0182	17.0504	17.137	17.0114
sp|O15075|DCLK1_HUMAN	4.05405	3	1	15.0227	17.6591	15.454	14.7565	16.0593	16.2397	15.426	15.5407	15.8055
sp|O15083|ERC2_HUMAN	4.17973	1	1	12.3012	13.4132	13.0167	13.0701	12.5121	13.3419	12.937	12.3275	13.1234
sp|O15084|ANR28_HUMAN	12.3457	13	1	17.1053	16.6515	17.1517	17.0907	16.9269	17.2446	17.1036	17.1452	17.0082
sp|O15111|IKKA_HUMAN	6.71141	4	1	14.2791	14.8846	14.4553	14.3963	14.5271	14.3584	14.6824	13.629	13.9415
sp|O15120|PLCB_HUMAN	14.3885	4	1	15.2695	14.7546	15.2105	15.333	14.8619	15.3986	15.1736	15.6986	15.5038
sp|O15126|SCAM1_HUMAN	23.6686	8	1	16.9923	17.8673	17.0651	17.3181	17.3763	17.8859	17.2146	17.4037	16.9142
sp|O15127|SCAM2_HUMAN	15.1976	5	1	17.2016	16.7122	16.748	17.0351	17.0037	17.0162	16.8442	16.9956	16.5686
sp|O15143|ARC1B_HUMAN	32.2581	12	1	18.936	18.6801	18.7619	18.8554	18.692	18.7584	18.7711	18.6851	18.8446
sp|O15144|ARPC2_HUMAN	73.3333	22	1	19.4261	19.4232	19.4482	19.3768	19.2585	19.2563	19.4098	19.1199	19.358
sp|O15145|ARPC3_HUMAN	61.7978	11	1	19.0267	19.0879	19.0303	18.9759	18.8223	18.9018	19.1382	19.0051	19.1485
sp|O15155|BET1_HUMAN	25.4237	3	1	15.7028	15.8515	16.2569	15.9802	15.638	16.2273	15.9521	16.1167	15.7425
sp|O15160|RPAC1_HUMAN	17.341	6	1	15.6508	15.7418	15.7955	15.752	15.5354	15.6224	15.5426	15.823	15.131
sp|O15162|PLS1_HUMAN	9.43396	3	1	15.682	14.4878	15.5362	15.7054	15.7656	15.5952	15.6099	15.3306	15.9189
sp|O15173|PGRC2_HUMAN	76.2332	17	1	18.6355	18.4295	18.8879	18.9892	18.6182	18.9247	18.7029	18.9226	18.9874
sp|O15182|CETN3_HUMAN	11.976	2	1	14.5699	15.7538	14.2558	14.5221	15.0153	14.4093	14.5248	14.4624	14.365
sp|O15198|SMAD9_HUMAN	10.7066	5	1	16.6162	16.3131	16.5431	16.5925	16.4276	16.4207	16.4259	16.5169	16.4649
sp|O15211|RGL2_HUMAN	9.00901	7	1	16.4231	16.5263	16.899	16.3054	16.255	16.0737	16.2797	16.2456	16.4272
sp|O15212|PFD6_HUMAN	46.5116	6	1	16.8949	16.9406	16.9398	16.5239	16.9145	16.6504	16.997	16.7608	16.8273
sp|O15213|WDR46_HUMAN	6.55738	4	1	14.228	13.9647	14.1573	14.6005	14.4744	14.8834	14.6292	14.3788	13.9272
sp|O15230|LAMA5_HUMAN	25.4398	94	1	20.5194	20.5355	20.3087	20.561	20.6441	20.1055	20.2637	20.2673	20.463
sp|O15231|ZN185_HUMAN	4.35414	3	1	14.8296	14.9912	14.4999	14.8131	14.974	14.5819	14.3865	14.6903	14.577
sp|O15234|CASC3_HUMAN	4.26743	3	1	14.6323	14.2905	14.2589	14.688	13.9936	14.6275	14.5897	14.6092	14.0984
sp|O15240|VGF_HUMAN	55.2846	34	1	17.6671	21.8737	18.9075	17.3522	18.8028	17.5034	17.67	17.5808	17.1425
sp|O15247|CLIC2_HUMAN	20.2429	5	1	15.0286	15.3466	15.098	14.7766	15.1808	15.2087	15.2534	14.8983	15.0362
sp|O15254|ACOX3_HUMAN	7.14286	5	1	14.6799	13.9695	14.5343	14.4889	14.5811	14.6772	14.8093	14.5211	14.8289
sp|O15258|RER1_HUMAN	30.6122	6	1	16.2064	15.776	16.4275	16.4524	16.244	16.3462	16.2819	16.5002	16.1686
sp|O15260|SURF4_HUMAN	26.0223	7	1	17.5363	17.5066	18.2585	17.4881	17.5415	17.7444	17.9721	17.3927	17.3426
sp|O15264|MK13_HUMAN	30.137	11	1	16.9156	17.6021	17.4666	18.0679	17.0006	17.2171	17.1263	17.25	17.2115
sp|O15269|SPTC1_HUMAN	25.37	12	1	16.771	16.7774	16.7802	16.9005	17.0404	16.8968	16.7825	16.7636	16.7112
sp|O15270|SPTC2_HUMAN	10.6762	6	1	15.0645	15.0475	15.1537	15.2131	15.1013	15.2846	15.4145	15.3936	14.8658
sp|O15273|TELT_HUMAN	5.98802	1	1	12.3059	13.0085	12.9426	13.1969	11.9293	12.7739	12.7498	13.0937	12.0749
sp|O15294|OGT1_HUMAN	13.3843	14	1	17.3398	17.2601	17.1783	17.3043	17.5501	17.2562	17.4147	17.2213	17.1498
sp|O15305|PMM2_HUMAN	36.5854	9	1	17.4907	16.734	17.4991	17.4639	17.194	17.2539	17.6834	17.5538	17.2244
sp|O15321|TM9S1_HUMAN	13.2013	8	1	15.2159	15.3997	15.7296	15.1065	15.5071	15.6294	15.9012	15.6824	15.6624
sp|O15347|HMGB3_HUMAN	10	1	1	12.6818	13.9904	13.4793	13.0294	12.9707	12.4041	13.3207	12.1515	12.325
sp|O15355|PPM1G_HUMAN	16.4835	9	1	16.2943	17.0058	16.3761	16.1317	15.9628	16.0631	16.4784	15.8063	16.2459
sp|O15357|SHIP2_HUMAN	5.56439	7	1	15.3769	15.5949	15.504	15.4902	15.4261	15.3403	15.5463	15.4891	15.7811
sp|O15371|EIF3D_HUMAN	31.0219	17	1	18.9475	18.8952	19.1932	19.3526	18.7674	19.1002	18.5635	19.2717	18.9665
sp|O15372|EIF3H_HUMAN	59.6591	21	1	19.3643	19.1113	19.1727	19.2739	19.2511	19.2629	19.279	19.4112	19.1754
sp|O15379|HDAC3_HUMAN	4.6729	1	1	13.8438	13.8237	13.1425	13.643	13.8012	13.6015	13.9234	13.5639	13.5221
sp|O15381|NVL_HUMAN	5.84112	5	1	15.4705	15.593	15.5787	15.5402	15.416	15.402	15.7051	15.5621	15.4803
sp|O15382|BCAT2_HUMAN	45.9184	18	1	19.6546	18.3067	19.161	19.0092	19.1139	18.8214	19.0901	19.1856	18.9963
sp|O15397|IPO8_HUMAN	4.8216	5	1	15.5348	15.3001	14.9385	15.4656	15.686	15.6497	15.3134	15.264	15.5134
sp|O15400|STX7_HUMAN	34.4828	9	1	17.2491	17.0711	16.8993	17.1758	17.2118	17.1899	17.3304	17.0679	17.2451
sp|O15438|MRP3_HUMAN	9.1683	14	1	16.4162	15.694	16.8224	16.8141	16.8931	16.3406	16.7291	16.2717	16.6135
sp|O15439|MRP4_HUMAN	5.28302	6	1	16.0769	16.4557	15.9923	15.6468	15.8074	15.963	16.0981	15.9125	15.8691
sp|O15460|P4HA2_HUMAN	11.215	6	1	15.5594	15.3236	15.5597	15.6872	16.098	15.5421	15.8304	15.5857	15.7157
sp|O15498|YKT6_HUMAN	40.404	8	1	18.3828	18.0458	18.6569	18.3832	18.2574	18.5733	18.4557	18.5621	18.5281
sp|O15511|ARPC5_HUMAN	72.8477	11	1	17.6369	17.8762	17.8304	17.8017	17.8456	17.6547	17.9195	17.6378	17.7398
sp|O15514|RPB4_HUMAN	21.1268	3	1	14.5464	14.9395	14.9298	14.5852	14.8049	14.7237	14.9866	14.6292	14.6183
sp|O15523|DDX3Y_HUMAN	40.9091	8	1	16.9764	17.1784	17.0396	17.2482	16.9855	17.1277	17.0418	17.3063	16.8785
sp|O15530|PDPK1_HUMAN	5.39568	3	1	15.2389	15.0649	15.6173	15.397	15.2433	15.3703	15.5799	15.0527	15.5552
sp|O15541|R113A_HUMAN	8.74636	3	1	14.158	13.4859	13.4898	14.0165	13.3616	13.9572	13.7746	13.618	14.06
sp|O15551|CLD3_HUMAN	13.6364	2	1	12.8658	12.4931	12.7495	12.1013	12.8646	13.4436	13.205	12.663	12.6744
sp|O43143|DHX15_HUMAN	32.7044	26	1	18.5279	19.2293	18.7196	18.823	18.431	18.6091	18.511	18.7898	18.5535
sp|O43148|MCES_HUMAN	4.20168	2	1	14.9344	14.7706	15.0044	15.2382	15.4399	15.2128	15.2639	15.06	14.6859
sp|O43149|ZZEF1_HUMAN	6.41675	19	1	17.5454	17.6293	17.4568	17.525	17.4947	17.3998	17.4712	17.3719	17.3717
sp|O43155|FLRT2_HUMAN	10.6061	7	1	16.2024	15.3709	16.1599	15.9125	16.5923	16.3534	16.4088	16.0906	16.4261
sp|O43157|PLXB1_HUMAN	4.21546	9	1	15.7802	15.144	15.3832	15.458	16.0338	15.7133	15.7477	15.6079	15.2217
sp|O43159|RRP8_HUMAN	19.7368	9	1	16.8328	16.3833	16.6346	16.9931	16.8705	16.8845	17.0589	17.1065	16.6516
sp|O43166|SI1L1_HUMAN	6.09756	9	1	15.4375	15.8455	15.3076	15.6271	15.4025	15.1937	15.4873	15.4373	15.2771
sp|O43169|CYB5B_HUMAN	26.6667	4	1	15.4968	15.2646	15.243	15.5289	15.1519	15.4035	15.3586	15.5481	15.2895
sp|O43172|PRP4_HUMAN	19.1571	10	1	16.5878	16.9636	16.6891	16.8137	16.8016	16.7041	16.7337	16.8274	16.7184
sp|O43175|SERA_HUMAN	60.0375	32	1	20.6272	18.6386	20.6651	20.6137	20.4442	20.532	20.8995	20.4605	20.4695
sp|O43181|NDUS4_HUMAN	34.2857	6	1	17.0388	17.106	17.3158	17.1918	16.9874	17.3188	17.2604	17.2468	17.0625
sp|O43236|SEPT4_HUMAN	8.3682	2	1	13.0422	13.1385	12.7422	13.1815	14.5535	12.9478	13.5289	12.8576	12.9632
sp|O43237|DC1L2_HUMAN	30.4878	15	1	18.3124	18.3401	18.5029	18.195	18.1258	18.2353	18.3914	18.1191	18.2472
sp|O43242|PSMD3_HUMAN	48.6891	26	1	19.065	19.2129	19.2273	19.1514	19.3348	19.4036	19.1144	19.037	19.1956
sp|O43251|RFOX2_HUMAN	12.8205	4	1	15.4705	16.2588	15.7417	15.7252	15.6963	15.6116	15.0203	15.4348	15.3557
sp|O43252|PAPS1_HUMAN	28.8462	13	1	17.1329	17.5887	17.0974	17.0036	16.895	16.9836	16.9398	17.0254	17.1507
sp|O43255|SIAH2_HUMAN	6.17284	2	1	14.03	12.9801	13.6791	13.8783	13.7132	13.6472	13.9955	13.7843	13.6238
sp|O43264|ZW10_HUMAN	14.1207	11	1	18.5082	18.0639	18.6741	18.4255	18.3891	18.4123	18.7375	18.4745	18.5349
sp|O43278|SPIT1_HUMAN	15.1229	8	1	16.5465	16.2318	15.9367	16.5626	16.6927	16.4045	16.5904	16.4982	16.2746
sp|O43290|SNUT1_HUMAN	21.25	17	1	17.0982	17.1063	17.2874	17.4069	17.0262	17.1897	17.0891	17.273	17.0619
sp|O43291|SPIT2_HUMAN	7.93651	2	1	13.3211	14.2562	13.1053	14.3926	13.3072	13.5036	13.2976	12.7988	13.3498
sp|O43292|GPAA1_HUMAN	4.83092	3	1	14.9217	15.2766	15.0235	15.3863	14.9282	15.2405	14.9041	14.8762	15.1223
sp|O43293|DAPK3_HUMAN	11.0132	5	1	15.0977	15.361	15.2221	15.0887	15.3429	15.3388	15.162	14.7647	15.2395
sp|O43294|TGFI1_HUMAN	8.67679	4	1	16.2307	16.958	15.8299	16.358	16.3134	15.4702	15.8816	16.048	16.0417
sp|O43301|HS12A_HUMAN	8.88889	5	1	14.1142	14.143	14.2487	14.4062	14.6335	15.0195	14.7953	14.4653	15.3477
sp|O43314|VIP2_HUMAN	8.04505	10	1	16.8098	16.5526	16.9343	17.0939	16.9228	16.9745	16.8886	17.017	16.8711
sp|O43318|M3K7_HUMAN	4.9505	3	1	15.0627	15.1116	14.882	14.9254	15.0744	14.7994	15.1889	15.0339	14.9412
sp|O43324|MCA3_HUMAN	63.2184	11	1	17.6952	17.3891	17.9316	17.7863	17.844	17.7402	17.9155	17.7951	17.8172
sp|O43325|LYRM1_HUMAN	8.19672	1	1	12.4456	12.8107	12.8394	13.1454	13.659	12.5929	13.0164	13.2295	13.1828
sp|O43374|RASL2_HUMAN	9.96264	8	1	15.7426	18.0393	15.8969	16.0241	16.0484	15.7245	15.7519	15.9058	15.9357
sp|O43390|HNRPR_HUMAN	42.654	17	1	19.715	20.4563	19.7808	19.8363	19.7503	19.6306	19.7822	19.7446	19.6995
sp|O43395|PRPF3_HUMAN	20.4978	14	1	16.6118	16.8862	16.8742	16.8565	16.5597	16.7901	16.7623	16.6865	16.9717
sp|O43396|TXNL1_HUMAN	6.92042	2	1	13.8606	14.3829	13.9588	13.6306	13.8132	13.8837	13.9566	14.0194	13.9829
sp|O43399|TPD54_HUMAN	63.1068	13	1	17.8269	18.0504	18.0407	17.8512	17.7095	17.98	17.9701	17.6419	17.8776
sp|O43402|EMC8_HUMAN	28.5714	6	1	16.552	16.0571	16.2401	16.5264	16.5282	16.5051	16.6232	16.4937	16.5159
sp|O43422|P52K_HUMAN	6.5703	5	1	14.9504	14.5437	14.059	15.1961	14.6974	14.7367	14.3637	14.7764	15.021
sp|O43427|FIBP_HUMAN	13.7363	5	1	16.0353	16.12	15.8574	15.268	16.3351	15.6762	15.5119	15.7323	15.7645
sp|O43432|IF4G3_HUMAN	10.0946	14	1	18.5739	18.3104	18.2146	18.5477	18.4872	18.4023	18.342	18.5294	18.2508
sp|O43464|HTRA2_HUMAN	13.1004	6	1	15.389	15.8341	15.5141	15.1561	15.697	15.1309	15.4067	15.2596	15.8396
sp|O43488|ARK72_HUMAN	19.4986	4	1	15.962	16.3483	15.9957	15.8691	15.4912	15.9126	15.7654	15.6813	15.9107
sp|O43490|PROM1_HUMAN	5.78035	5	1	14.6806	15.1531	14.0275	14.9183	18.6915	14.9202	15.2319	17.3691	17.3231
sp|O43491|E41L2_HUMAN	32.8358	33	1	18.8559	19.0715	19.0427	18.9253	19.038	19.1189	19.1265	18.7472	19.0325
sp|O43493|TGON2_HUMAN	34.3249	15	1	17.6227	18.137	17.8706	17.6681	17.3441	17.7024	17.5244	17.6627	17.6002
sp|O43505|B4GA1_HUMAN	14.4578	6	1	16.4729	17.1762	16.9027	16.7614	16.8975	16.7811	16.7415	16.8806	16.5511
sp|O43520|AT8B1_HUMAN	10.3917	13	1	16.8271	16.0262	16.7313	16.8673	16.7648	16.72	16.7913	16.8503	16.7134
sp|O43570|CAH12_HUMAN	8.47458	3	1	14.9817	13.2091	14.8334	14.6797	14.6797	14.5728	14.2229	14.7406	13.6699
sp|O43581|SYT7_HUMAN	7.44417	3	1	13.2008	15.5074	13.258	13.2944	13.7882	13.1234	13.4006	NA	NA
sp|O43583|DENR_HUMAN	25.2525	5	1	16.393	16.0297	16.0976	16.143	16.0951	15.7603	16.3228	15.9054	16.2092
sp|O43592|XPOT_HUMAN	11.4345	11	1	16.4	16.2704	16.4525	16.2745	16.8306	17.1702	16.5043	16.357	16.2272
sp|O43598|DNPH1_HUMAN	22.9885	4	1	16.7781	16.2893	16.4824	16.6619	16.339	16.3537	16.4734	16.6993	16.4349
sp|O43615|TIM44_HUMAN	37.6106	17	1	17.6741	18.1903	17.9537	17.7726	18.0234	17.9323	18.0343	17.8657	17.8199
sp|O43617|TPPC3_HUMAN	27.7778	5	1	16.8808	17.2712	16.5273	16.6912	16.866	16.6786	16.7789	16.6661	16.6766
sp|O43633|CHM2A_HUMAN	18.018	4	1	16.212	16.0955	16.1265	16.2306	16.3219	16.3505	16.3976	16.2368	16.3062
sp|O43639|NCK2_HUMAN	13.1579	5	1	15.0115	15.0894	14.9866	15.5011	15.2994	15.2457	15.1453	14.7715	15.2524
sp|O43657|TSN6_HUMAN	8.16327	2	1	NA	14.1358	12.6939	13.5516	12.9582	12.7678	13.6849	13.6992	13.5345
sp|O43660|PLRG1_HUMAN	19.4553	10	1	16.3465	16.68	16.4553	16.9831	17.7551	17.09	16.5946	16.6802	16.6347
sp|O43670|ZN207_HUMAN	8.3682	4	1	15.2104	15.078	15.3009	15.3017	15.063	15.1804	15.0113	15.1148	15.187
sp|O43674|NDUB5_HUMAN	26.455	5	1	15.1866	15.7596	15.0611	15.2018	15.8238	15.2051	15.3339	15.4444	15.3183
sp|O43676|NDUB3_HUMAN	30.6122	3	1	15.7636	16.145	16.5657	15.711	16.1023	16.328	16.0509	16.0163	15.7603
sp|O43677|NDUC1_HUMAN	26.3158	2	1	14.9898	15.3586	15.6565	15.2223	15.0366	15.2438	15.1651	15.4412	15.1571
sp|O43678|NDUA2_HUMAN	60.6061	6	1	17.4183	17.3571	17.5357	17.5496	18.2363	19.6969	17.57	17.2407	17.307
sp|O43681|GET3_HUMAN	25.8621	8	1	18.2966	18.7112	18.2832	18.1985	18.3277	18.1041	18.2072	18.1244	18.2007
sp|O43684|BUB3_HUMAN	48.7805	16	1	17.4978	17.5513	17.3518	17.5762	17.7662	17.5513	17.479	17.622	17.476
sp|O43687|AKA7A_HUMAN	19.2308	2	1	14.4193	13.4617	14.2943	14.1665	14.1529	13.993	14.7115	13.7089	14.1113
sp|O43707|ACTN4_HUMAN	88.9133	81	1	22.2122	22.0062	22.1704	22.1122	22.1574	22.1068	22.0787	21.8308	22.11
sp|O43716|GATC_HUMAN	36.7647	5	1	14.7134	14.9383	14.9387	14.6444	14.9438	14.9379	15.0299	14.8942	15.0791
sp|O43719|HTSF1_HUMAN	18.543	14	1	16.7125	18.1498	16.7707	16.8828	16.7016	16.7121	16.6475	16.6723	16.8147
sp|O43731|ERD23_HUMAN	4.6729	1	1	NA	12.7431	NA	11.7311	NA	11.7055	NA	NA	11.9632
sp|O43747|AP1G1_HUMAN	32.8467	27	1	19.707	19.6668	19.8757	19.6204	19.5565	19.7664	19.7176	19.6528	19.7561
sp|O43752|STX6_HUMAN	15.6863	4	1	14.4649	14.6638	14.68	14.0382	14.6496	14.4151	14.8259	13.9701	14.3226
sp|O43759|SNG1_HUMAN	4.29185	1	1	13.6514	14.1761	13.3007	14.0121	13.2619	13.8589	13.8506	13.7499	13.9289
sp|O43760|SNG2_HUMAN	17.8571	4	1	16.3104	15.9556	16.4414	16.3254	16.2388	16.6121	16.3825	16.357	16.2001
sp|O43765|SGTA_HUMAN	15.9744	5	1	14.0902	14.1019	14.1992	12.7074	14.3448	13.9798	13.8071	14.0156	13.3756
sp|O43772|MCAT_HUMAN	33.2226	10	1	17.7676	17.5166	18.0613	17.9922	17.7934	17.9848	17.9	18.0012	17.7658
sp|O43776|SYNC_HUMAN	40.146	22	1	19.0455	18.7004	18.9923	19.197	18.8199	18.9274	18.8505	19.1704	18.7451
sp|O43795|MYO1B_HUMAN	39.6127	45	1	20.137	20.3076	20.1319	20.0316	20.0428	20.0901	20.2395	19.9937	20.2051
sp|O43809|CPSF5_HUMAN	35.2423	8	1	17.7468	17.5324	17.4887	17.5636	17.5	17.6336	17.9403	17.4597	17.4754
sp|O43813|LANC1_HUMAN	22.5564	9	1	16.5651	15.7852	16.5679	16.3566	16.4295	16.6167	16.5739	16.2363	16.5297
sp|O43815|STRN_HUMAN	15.3846	12	1	16.959	16.8331	16.9062	17.0491	16.9509	17.0922	16.9575	16.8962	17.1494
sp|O43818|U3IP2_HUMAN	14.7368	7	1	16.1886	15.7657	16.0459	16.1407	15.9913	16.1718	15.9373	16.1849	15.6531
sp|O43819|SCO2_HUMAN	22.5564	6	1	15.6122	15.6972	15.478	15.8273	15.8574	15.6586	15.6061	15.6723	15.7161
sp|O43822|CF410_HUMAN	7.8125	2	1	14.0339	13.4584	13.2596	13.6862	13.5983	13.36	13.985	13.6078	13.2601
sp|O43823|AKAP8_HUMAN	10.1156	7	1	16.6166	16.7508	16.5922	16.7842	16.5886	16.3574	16.6462	16.8793	16.7031
sp|O43824|GTPB6_HUMAN	5.81395	3	1	13.4527	12.9191	13.6543	13.5743	12.971	14.9147	14.0277	13.5227	13.2945
sp|O43826|G6PT1_HUMAN	4.662	2	1	13.8481	14.8065	14.3417	14.3651	14.6837	14.0883	14.2569	14.009	14.4984
sp|O43837|IDH3B_HUMAN	31.1688	12	1	17.0912	17.8292	17.4086	17.1461	17.2028	17.577	17.2981	17.0681	17.1351
sp|O43847|NRDC_HUMAN	6.08167	7	1	16.5299	17.3413	16.3406	16.232	16.4937	16.3962	16.4937	16.4236	16.3488
sp|O43852|CALU_HUMAN	31.746	10	1	17.3647	17.1094	17.745	17.5199	17.4429	17.6991	17.8113	17.4293	17.652
sp|O43861|ATP9B_HUMAN	9.59024	7	1	15.6622	15.8253	15.3966	15.7584	15.7745	15.4995	15.1584	15.7253	15.5365
sp|O43865|SAHH2_HUMAN	49.0566	26	1	19.7215	19.3842	19.7814	19.6959	19.7376	19.5034	19.7354	19.2595	19.6638
sp|O43896|KIF1C_HUMAN	7.25295	5	1	14.3583	14.704	14.5981	14.3216	16.2215	14.2881	14.2433	15.334	15.5403
sp|O43903|GAS2_HUMAN	12.7796	4	1	14.6351	14.0048	14.8562	14.5373	14.3755	14.7012	14.8679	14.3912	14.0324
sp|O43913|ORC5_HUMAN	6.89655	3	1	15.1534	15.0445	15.2627	15.2559	15.1537	15.1	15.0183	15.0651	14.9527
sp|O43914|TYOBP_HUMAN	8.84956	1	1	11.6571	12.1744	11.7362	12.2712	12.1265	12.4261	NA	12.4927	12.1595
sp|O43920|NDUS5_HUMAN	37.7358	4	1	15.6035	15.4655	15.423	15.4851	15.5442	15.273	15.2866	15.815	15.6322
sp|O43929|ORC4_HUMAN	4.58716	2	1	14.3752	14.6283	14.3842	14.1208	14.4872	13.6787	14.1832	14.1067	14.3542
sp|O60216|RAD21_HUMAN	34.8653	22	1	17.8869	18.0956	17.8274	17.957	18.2437	17.8907	18.007	17.8096	17.8823
sp|O60220|TIM8A_HUMAN	30.9278	3	1	15.5256	15.6835	15.7849	15.6201	15.2017	15.4867	15.3072	15.7644	15.4258
sp|O60231|DHX16_HUMAN	9.60615	10	1	16.017	16.509	15.9049	16.144	15.8826	15.8513	16.2305	16.1793	15.681
sp|O60232|ZNRD2_HUMAN	25.1256	5	1	15.5647	15.3367	16.4501	15.7724	15.6885	15.9503	15.8559	15.8748	15.8086
sp|O60234|GMFG_HUMAN	14.0845	1	1	13.6268	14.1488	14.202	14.1839	13.5979	14.4434	13.6154	14.0584	13.8558
sp|O60243|H6ST1_HUMAN	7.29927	3	1	14.0871	14.6667	14.3622	14.2013	14.3117	13.8655	14.6137	14.1393	14.0913
sp|O60256|KPRB_HUMAN	16.2602	6	1	16.1321	17.3919	16.3859	15.8371	16.1847	16.0238	16.1178	16.0052	16.1693
sp|O60262|GBG7_HUMAN	29.4118	2	1	15.0769	15.0982	15.7283	15.0099	15.3951	15.3354	15.0677	15.1033	15.4174
sp|O60264|SMCA5_HUMAN	25.6654	27	1	18.6764	18.9366	18.7392	18.8353	18.6123	18.6963	18.7491	18.6825	18.7771
sp|O60268|K0513_HUMAN	12.1655	5	1	15.0868	15.2628	15.5647	14.9249	15.0457	15.3592	14.9862	15.1131	15.1122
sp|O60271|JIP4_HUMAN	27.2521	36	1	18.7019	18.3286	18.7486	18.6711	18.7341	18.7304	18.8847	18.6818	18.597
sp|O60282|KIF5C_HUMAN	19.8537	9	1	15.2453	17.6562	15.2438	14.9308	15.4139	15.0657	14.8825	14.9533	14.8377
sp|O60292|SI1L3_HUMAN	9.5452	17	1	16.6212	17.7539	16.478	16.4944	16.6295	16.4932	16.5211	16.3655	16.7467
sp|O60299|LZTS3_HUMAN	5.94354	4	1	15.0666	14.5372	14.6931	14.8324	14.6484	15.09	14.9295	14.9473	14.2147
sp|O60306|AQR_HUMAN	10.101	14	1	17.2301	17.3571	17.3189	17.4732	17.3706	17.4404	17.2649	17.4518	17.2454
sp|O60307|MAST3_HUMAN	4.58365	5	1	14.4418	14.962	14.7385	14.7998	14.9698	14.6401	15.0121	15.0719	14.8157
sp|O60313|OPA1_HUMAN	25	24	1	18.5421	19.607	18.815	18.6141	18.8016	18.7142	18.8504	18.6555	18.708
sp|O60341|KDM1A_HUMAN	10.5634	9	1	16.1008	16.5397	15.8154	17.0481	16.1708	16.0124	15.9444	15.9206	16.0733
sp|O60343|TBCD4_HUMAN	8.47458	11	1	15.8463	16.2807	16.1151	16.3593	16.2749	16.217	16.2087	16.0148	16.0835
sp|O60437|PEPL_HUMAN	37.0159	65	1	19.8577	19.9065	19.5263	19.7813	19.8807	19.7465	19.6998	19.505	19.9162
sp|O60476|MA1A2_HUMAN	18.7207	12	1	16.7968	16.4868	17.0528	16.4962	16.8438	16.8476	17.0115	16.7098	16.9215
sp|O60488|ACSL4_HUMAN	7.03235	4	1	15.2524	15.3763	15.214	15.4929	15.5795	15.5691	16.3122	15.2926	15.6319
sp|O60493|SNX3_HUMAN	49.3827	8	1	18.2095	18.5331	18.2124	18.2162	18.2655	18.2491	18.2297	18.0176	18.1789
sp|O60502|OGA_HUMAN	4.36681	4	1	15.7188	15.4285	15.7497	15.8093	15.8094	15.8899	15.8973	15.3696	15.7883
sp|O60504|VINEX_HUMAN	7.45156	5	1	16.4675	16.4308	16.2486	16.356	17.0632	16.5118	16.5521	16.5927	16.5147
sp|O60506|HNRPQ_HUMAN	56.1798	35	1	21.8901	21.3995	21.9303	21.9033	21.8622	21.9978	22.0645	22.0981	21.8046
sp|O60508|PRP17_HUMAN	13.8169	8	1	16.6111	16.3261	16.346	16.6772	16.59	16.3763	16.9183	16.2279	16.5593
sp|O60512|B4GT3_HUMAN	7.63359	3	1	13.4758	14.689	13.5496	13.5096	13.7372	13.6871	13.6974	13.7994	13.489
sp|O60513|B4GT4_HUMAN	5.81395	2	1	12.8983	14.7228	13.6265	13.8566	13.6868	13.6218	13.0498	13.2359	13.1629
sp|O60518|RNBP6_HUMAN	6.33484	5	1	15.5892	15.9612	14.0577	15.0256	15.0553	14.9383	14.5773	14.9514	14.9908
sp|O60524|NEMF_HUMAN	16.7286	18	1	17.5934	17.6992	17.2266	17.7201	17.2556	16.9663	17.1397	17.1377	17.3644
sp|O60547|GMDS_HUMAN	5.37634	2	1	12.595	12.1854	12.0989	12.6679	12.3596	12.0404	13.0334	12.1742	12.4073
sp|O60551|NMT2_HUMAN	6.0241	2	1	14.0024	13.9628	14.3626	14.0191	13.9915	14.321	14.3444	14.3286	13.9127
sp|O60563|CCNT1_HUMAN	4.13223	3	1	15.2808	15.1865	14.7926	15.252	15.0511	15.0577	15.076	15.1515	15.2768
sp|O60568|PLOD3_HUMAN	17.6152	13	1	15.9439	16.8268	16.1897	16.3037	16.4019	16.3055	15.9172	16.1178	16.3306
sp|O60573|IF4E2_HUMAN	20.4082	5	1	16.7024	16.5937	16.8433	16.8921	16.5057	16.9241	16.7174	16.8453	16.8782
sp|O60583|CCNT2_HUMAN	4.10959	3	1	13.9839	13.8505	13.6286	14.3162	13.8471	14.2297	13.8942	13.9739	13.5836
sp|O60610|DIAP1_HUMAN	30.6604	39	1	19.8443	19.2055	19.9455	19.8097	19.6466	19.8905	19.7914	19.8037	19.9551
sp|O60613|SEP15_HUMAN	48.4848	8	1	17.0839	16.8811	17.0806	16.9983	16.8137	17.134	17.0143	16.9942	17.1159
sp|O60637|TSN3_HUMAN	7.90514	2	1	14.3546	14.6734	13.6902	14.1264	13.6208	13.6878	14.0982	14.018	13.8814
sp|O60645|EXOC3_HUMAN	20.1342	15	1	16.9833	17.3083	17.0478	16.8368	16.8277	17.0768	17.0174	17.0114	17.0163
sp|O60664|PLIN3_HUMAN	48.3871	21	1	18.6372	18.1718	18.7596	18.712	18.6916	18.5867	18.7404	18.5224	18.6876
sp|O60669|MOT2_HUMAN	8.3682	4	1	15.4891	14.7273	16.585	15.9322	15.8187	15.8377	15.7331	15.8028	15.8683
sp|O60684|IMA7_HUMAN	24.2537	13	1	17.6323	17.5613	17.7203	17.7749	17.5076	17.7961	17.8121	17.7651	17.6945
sp|O60701|UGDH_HUMAN	20.2429	10	1	16.8381	16.7819	17.0085	17.0114	16.7125	16.843	17.0073	17.1605	17.0167
sp|O60704|TPST2_HUMAN	34.4828	13	1	17.208	16.1548	17.7432	17.4402	17.1512	17.4317	17.3599	17.4247	17.5365
sp|O60716|CTND1_HUMAN	42.3554	41	1	19.5226	19.0088	19.3692	19.5328	19.4416	19.2724	19.3754	19.3085	19.3777
sp|O60749|SNX2_HUMAN	34.6821	18	1	18.2184	18.4287	18.5342	18.3175	18.2299	18.4748	18.3847	18.2084	18.3715
sp|O60762|DPM1_HUMAN	50	13	1	19.2466	18.0425	19.1389	19.1374	19.1499	19.0713	19.0811	19.271	19.0493
sp|O60763|USO1_HUMAN	50.9356	49	1	20.3345	20.1214	20.7832	20.4105	20.207	20.5335	20.4963	20.5043	20.4112
sp|O60783|RT14_HUMAN	15.625	2	1	14.587	14.8279	14.803	14.7693	14.6842	14.6042	14.6505	14.6965	14.3113
sp|O60784|TOM1_HUMAN	14.2276	7	1	16.2834	17.1846	16.4055	16.3941	16.3355	16.1846	16.5384	16.1626	16.3426
sp|O60814|H2B1K_HUMAN	190.476	24	1	21.9207	21.8531	21.7737	21.8878	21.5954	21.6943	21.5997	21.804	21.8686
sp|O60825|F262_HUMAN	21.7822	11	1	15.0989	18.2649	15.8624	15.7118	15.3743	15.6085	15.6066	15.5016	15.4453
sp|O60826|CCD22_HUMAN	30.303	19	1	18.1838	18.1294	17.9283	17.997	18.0227	18.0069	18.1564	18.0686	18.0266
sp|O60828|PQBP1_HUMAN	15.0943	4	1	15.5813	15.6894	15.6212	15.9577	15.5329	15.9292	15.3543	15.8794	15.3217
sp|O60831|PRAF2_HUMAN	16.8539	3	1	14.8654	17.1258	15.3532	15.0901	15.218	14.8946	14.483	14.8144	15.2411
sp|O60832|DKC1_HUMAN	27.2374	14	1	18.2747	18.1968	18.4806	18.6139	18.2419	18.4145	18.5174	18.432	18.3863
sp|O60841|IF2P_HUMAN	30.3279	37	1	19.7837	19.1793	19.9854	19.9835	20.1727	19.8521	19.9646	19.9681	19.8212
sp|O60844|ZG16_HUMAN	5.98802	1	1	12.359	11.7171	12.2035	NA	12.9767	13.263	12.2487	11.4989	NA
sp|O60869|EDF1_HUMAN	27.027	4	1	14.0109	14.0495	14.7571	14.8452	14.2001	15.1805	14.3991	14.3295	14.7889
sp|O60879|DIAP2_HUMAN	9.08265	10	1	17.0403	16.9822	17.1348	17.2838	16.9116	17.3836	17.144	17.0299	16.9375
sp|O60884|DNJA2_HUMAN	16.9903	7	1	16.4902	16.9399	16.5512	16.5694	16.4153	16.4056	16.4632	16.4133	16.4416
sp|O60885|BRD4_HUMAN	5.1395	6	1	15.2281	15.1576	15.258	15.1613	15.3797	14.9583	14.8675	15.2516	15.1394
sp|O60888|CUTA_HUMAN	11.1732	2	1	15.1454	15.4812	14.8601	14.4719	14.4118	14.6987	14.7397	14.4877	14.292
sp|O60906|NSMA_HUMAN	7.0922	3	1	NA	12.992	11.2313	11.9524	11.9754	12.2554	13.0203	10.8845	NA
sp|O60907|TBL1X_HUMAN	5.19931	1	1	13.0603	14.7231	12.0484	12.8013	12.7041	12.3017	12.1668	11.6649	12.5171
sp|O60909|B4GT2_HUMAN	5.37634	2	1	13.7528	13.1396	13.7569	13.3168	13.2045	13.7705	13.8409	13.8457	13.4069
sp|O60911|CATL2_HUMAN	5.98802	2	1	15.8925	15.8225	15.8395	16.1004	16.5535	15.7986	15.8243	16.2178	16.117
sp|O60925|PFD1_HUMAN	32.7869	4	1	15.4756	16.0983	15.7642	15.701	15.3262	15.364	15.9303	15.3843	15.4355
sp|O60934|NBN_HUMAN	15.9151	12	1	16.2169	17.0938	16.7731	16.9258	17.0219	16.8073	16.8159	17.1627	17.1119
sp|O60941|DTNB_HUMAN	11.1643	1	1	14.4376	13.3394	14.1197	13.8809	14.197	14.6386	14.3156	13.7116	13.8732
sp|O75027|ABCB7_HUMAN	13.2979	10	1	16.4621	16.8243	16.4118	16.331	16.4695	16.3139	16.3797	16.2688	16.2294
sp|O75051|PLXA2_HUMAN	8.97571	17	1	17.313	17.3517	17.8242	17.4514	17.5182	17.5548	17.5079	17.6501	17.5691
sp|O75052|CAPON_HUMAN	5.92885	3	1	15.3777	14.5692	14.8665	15.456	15.6592	15.0806	15.5033	15.1002	15.3957
sp|O75063|XYLK_HUMAN	7.33496	3	1	14.3696	15.0042	14.3017	14.6928	14.098	13.5563	14.2352	14.7027	14.7267
sp|O75083|WDR1_HUMAN	41.2541	25	1	18.7265	18.8027	18.7347	18.6079	18.8395	18.5908	18.5887	18.345	18.7769
sp|O75110|ATP9A_HUMAN	13.3715	14	1	16.1454	18.6629	16.3094	16.5315	16.8286	16.1564	16.5535	16.2292	16.2981
sp|O75116|ROCK2_HUMAN	27.3775	38	1	19.1876	19.239	19.154	19.1434	19.1826	19.0344	19.1386	19.0345	19.1724
sp|O75122|CLAP2_HUMAN	12.3648	12	1	16.564	16.4109	16.6813	16.7066	16.7955	16.7355	16.7204	16.8087	16.5562
sp|O75128|COBL_HUMAN	7.93021	10	1	16.4262	16.0164	15.9648	16.1941	16.4522	16.1638	16.0551	16.1398	16.186
sp|O75131|CPNE3_HUMAN	37.2439	20	1	18.7757	19.3078	18.8684	18.7426	18.8107	18.7798	18.8827	18.8206	18.8855
sp|O75146|HIP1R_HUMAN	44.0075	47	1	19.6578	19.8631	19.7715	19.8513	19.577	19.7547	19.6115	19.5529	19.6527
sp|O75150|BRE1B_HUMAN	17.982	18	1	17.5187	17.8426	17.3736	17.4353	17.7547	17.2919	17.5067	17.6357	17.4574
sp|O75152|ZC11A_HUMAN	11.1111	9	1	16.0457	16.4607	15.9433	16.3048	16.1701	16.319	16.259	16.2109	16.1075
sp|O75153|CLU_HUMAN	20.6264	27	1	17.9072	17.5856	17.9954	17.9852	17.8705	17.8155	18.0341	18.042	18.0787
sp|O75155|CAND2_HUMAN	4.85437	1	1	NA	11.2587	NA	11.7955	NA	11.0024	12.1165	NA	11.1214
sp|O75157|T22D2_HUMAN	5.12821	2	1	12.9937	12.6006	12.7822	12.9306	12.7148	12.7398	12.5203	12.4582	12.7615
sp|O75165|DJC13_HUMAN	9.36246	21	1	17.0871	17.405	17.0223	17.4102	17.2519	17.1086	17.0153	17.0512	17.108
sp|O75170|PP6R2_HUMAN	4.14079	4	1	14.2597	15.0338	14.3266	14.942	14.5003	14.6666	14.6876	14.0628	14.523
sp|O75175|CNOT3_HUMAN	7.96813	6	1	16.11	16.0829	16.2423	16.2448	15.9413	16.0689	16.2377	16.0939	16.2622
sp|O75179|ANR17_HUMAN	5.37841	8	1	16.6423	16.7902	16.5955	16.9574	16.7383	16.8407	16.749	16.7067	16.4835
sp|O75190|DNJB6_HUMAN	15.3374	4	1	14.9324	15.2932	14.9169	15.1546	15.3153	14.9897	15.035	14.9612	14.8911
sp|O75208|COQ9_HUMAN	22.0126	7	1	16.3002	16.3818	16.9573	16.5228	16.4032	16.5451	16.7924	16.6105	16.4908
sp|O75223|GGCT_HUMAN	21.2766	4	1	14.8823	15.4777	14.9539	14.8349	16.7319	14.8681	15.0361	15.3395	15.5087
sp|O75251|NDUS7_HUMAN	28.169	6	1	17.1501	17.2228	17.426	17.3185	17.1045	17.2144	17.2239	17.0559	17.0827
sp|O75306|NDUS2_HUMAN	32.3974	15	1	17.8022	17.6082	17.7856	18.2907	17.7401	17.8213	17.8565	17.84	17.7383
sp|O75323|NIPS2_HUMAN	45.4545	13	1	16.6792	16.9937	16.9557	16.8949	16.6882	16.8975	16.9259	16.8224	17.0505
sp|O75340|PDCD6_HUMAN	36.6492	7	1	18.3168	18.3166	18.1942	18.1432	18.2103	18.1428	18.4172	18.1733	18.322
sp|O75347|TBCA_HUMAN	27.7778	3	1	15.287	16.0982	15.1981	15.3738	15.2057	15.3587	15.1704	15.4946	15.2408
sp|O75348|VATG1_HUMAN	33.8983	4	1	17.1576	18.5724	17.0659	17.1949	16.8333	16.8818	16.7705	17.1583	17.0295
sp|O75351|VPS4B_HUMAN	38.2883	17	1	18.03	17.9231	18.1283	17.9614	18.0223	17.9886	18.2274	17.9634	17.9876
sp|O75355|ENTP3_HUMAN	9.4518	5	1	16.4293	17.1687	16.5611	16.4564	16.4745	16.446	16.6206	16.565	16.3886
sp|O75367|H2AY_HUMAN	56.4516	21	1	20.3362	21.2647	20.1802	20.3326	20.227	20.2108	20.1405	19.9081	20.2076
sp|O75368|SH3L1_HUMAN	52.6316	6	1	16.4839	16.7193	16.4091	16.5234	16.6036	16.657	16.6456	16.2671	16.2646
sp|O75369|FLNB_HUMAN	57.648	135	1	22.07	22.3788	22.138	22.0545	22.1243	21.9369	22.1012	21.7188	22.1289
sp|O75379|VAMP4_HUMAN	21.2766	3	1	15.2335	15.5887	15.0594	15.0086	14.5946	14.9562	15.0265	15.0065	15.29
sp|O75380|NDUS6_HUMAN	32.2581	4	1	15.0368	15.5093	15.664	15.1565	15.4514	15.6945	15.6161	15.3188	15.6701
sp|O75381|PEX14_HUMAN	7.95756	3	1	15.3277	15.4165	15.1847	15.189	15.2869	15.2205	15.3295	14.9685	15.4021
sp|O75382|TRIM3_HUMAN	8.06452	5	1	15.039	15.7056	15.5545	15.5604	15.2777	15.1481	15.0907	15.1469	14.844
sp|O75387|LAT3_HUMAN	12.5224	7	1	16.8879	15.632	17.3199	16.3995	16.9835	16.8852	17.12	16.6885	16.7877
sp|O75390|CISY_HUMAN	34.3348	16	1	18.8997	19.0269	19.1603	18.8022	18.777	18.9666	19.1031	18.7875	19.0529
sp|O75396|SC22B_HUMAN	83.7209	18	1	19.7471	19.0534	19.7977	19.6627	19.5046	19.6574	19.4986	19.7778	19.7181
sp|O75400|PR40A_HUMAN	16.7189	16	1	18.4229	18.7466	18.6897	18.6337	18.4518	18.6507	18.6163	18.5297	18.5513
sp|O75410|TACC1_HUMAN	16.1491	13	1	16.7646	16.9953	16.8815	16.9229	16.6852	17.0063	16.8937	16.7813	16.9247
sp|O75427|LRCH4_HUMAN	11.713	8	1	16.0477	16.0657	16.0347	15.8583	15.9396	16.1698	15.9762	16.0407	15.9506
sp|O75431|MTX2_HUMAN	30.4183	8	1	16.4938	16.5671	16.3804	16.6669	16.3437	16.5837	16.7314	16.4361	16.3965
sp|O75436|VP26A_HUMAN	36.6972	12	1	18.3025	18.1475	18.3698	18.4281	18.4489	18.4499	18.3982	18.3977	18.4218
sp|O75438|NDUB1_HUMAN	34.4828	2	1	17.2699	17.3489	17.1419	16.9807	16.952	17.0589	16.6142	17.1411	16.8023
sp|O75439|MPPB_HUMAN	12.2699	5	1	15.8889	15.8961	15.6655	16.024	16.2776	15.8663	15.7411	15.9008	15.9072
sp|O75449|KTNA1_HUMAN	10.1833	5	1	14.9086	15.238	14.9792	15.3439	15.4418	15.3301	15.2535	15.1848	15.2876
sp|O75460|ERN1_HUMAN	7.16479	7	1	16.0197	15.6081	16.0728	16.5258	16.3464	15.987	16.3661	15.9565	15.9779
sp|O75475|PSIP1_HUMAN	22.6415	11	1	17.679	18.3029	17.9338	17.8354	17.7946	17.6643	17.9224	17.6525	17.7589
sp|O75477|ERLN1_HUMAN	17.2414	4	1	14.8661	15.5438	15.2668	15.1651	15.5627	15.422	15.8677	15.591	15.2472
sp|O75487|GPC4_HUMAN	5.39568	3	1	14.2985	14.6713	14.8864	14.4708	14.3325	14.9703	14.8283	15.3378	15.1617
sp|O75489|NDUS3_HUMAN	68.1818	18	1	18.5157	18.5196	18.7237	18.7887	18.452	18.6607	18.5535	18.6448	18.5931
sp|O75494|SRS10_HUMAN	26.7176	7	1	17.0396	17.2346	16.6568	17.1499	16.8562	16.9181	16.8835	17.0436	17.0104
sp|O75506|HSBP1_HUMAN	39.4737	3	1	14.3465	13.8768	13.9499	14.2278	14.556	14.3748	14.1618	13.9555	14.308
sp|O75521|ECI2_HUMAN	20.3046	8	1	16.1003	15.3401	16.1704	16.0665	16.5542	15.6249	16.0722	16.3405	16.1596
sp|O75525|KHDR3_HUMAN	20.2312	3	1	16.1394	16.6764	15.6768	16.1968	16.0402	15.8049	15.7675	15.9988	15.8228
sp|O75528|TADA3_HUMAN	4.62963	2	1	13.1488	13.3881	13.112	12.8569	13.3936	12.9378	12.9525	12.4181	12.7932
sp|O75531|BAF_HUMAN	78.6517	7	1	16.4823	17.5043	16.8048	16.6365	16.7947	16.8468	16.7818	16.7311	16.5948
sp|O75533|SF3B1_HUMAN	30.6748	40	1	19.518	19.6319	19.7163	19.6055	19.4811	19.5537	19.5872	19.519	19.5625
sp|O75534|CSDE1_HUMAN	33.8346	27	1	18.3979	19.2259	18.5054	18.5638	18.4965	18.4477	18.5016	18.5478	18.635
sp|O75569|PRKRA_HUMAN	31.9489	10	1	17.0631	17.318	17.2922	17.2172	16.9718	17.1619	17.145	17.1137	17.1567
sp|O75586|MED6_HUMAN	4.06504	1	1	14.1882	14.051	13.9576	14.7345	14.4939	14.2094	14.2203	14.2664	14.0212
sp|O75600|KBL_HUMAN	21.4797	9	1	16.576	15.7664	16.597	16.9265	16.6912	16.65	16.502	17.0238	16.938
sp|O75607|NPM3_HUMAN	11.236	2	1	14.7153	14.8137	14.4766	14.6053	14.4939	14.5517	14.3552	14.9891	14.2667
sp|O75608|LYPA1_HUMAN	8.69565	2	1	14.5529	14.4212	14.333	13.7798	14.5625	14.3822	14.5388	14.2972	14.538
sp|O75643|U520_HUMAN	33.7079	72	1	20.0592	20.2276	20.147	20.2324	20.3768	20.1081	20.1247	20.2177	20.2214
sp|O75648|MTU1_HUMAN	7.12589	3	1	14.703	15.0602	14.1243	14.2441	14.4805	14.0387	14.8531	14.6839	14.1134
sp|O75663|TIPRL_HUMAN	14.7059	4	1	16.4053	16.9342	16.5481	16.3725	16.5476	16.5572	16.6319	16.2067	16.6575
sp|O75674|TM1L1_HUMAN	10.5042	5	1	15.9356	16.3856	16.0199	15.7624	15.9754	16.0591	15.9874	15.8981	15.8815
sp|O75683|SURF6_HUMAN	8.31025	3	1	12.2605	12.6291	13.3348	12.8975	13.2526	13.3171	13.4873	12.625	12.5222
sp|O75688|PPM1B_HUMAN	4.17537	2	1	13.3627	12.0266	12.1707	12.4338	12.2048	12.1748	12.387	12.6195	11.4971
sp|O75691|UTP20_HUMAN	4.66786	13	1	17.3502	17.1254	17.4902	17.5542	17.2038	17.3378	17.4027	17.4896	17.1083
sp|O75694|NU155_HUMAN	14.3781	20	1	17.4906	17.2902	17.3915	17.4117	17.2374	17.2514	17.3268	17.1974	17.4748
sp|O75695|XRP2_HUMAN	5.71429	2	1	16.5066	16.64	16.2618	16.4532	16.1269	16.563	16.2487	16.6425	16.7143
sp|O75718|CRTAP_HUMAN	9.97506	4	1	15.531	15.9121	15.485	15.5938	15.4994	15.3127	15.3936	15.1423	15.6364
sp|O75746|CMC1_HUMAN	29.4985	13	1	17.467	18.8616	17.6375	17.5666	17.5259	17.5786	17.5164	17.6595	17.5272
sp|O75764|TCEA3_HUMAN	25.8621	9	1	16.9017	16.3259	17.1861	17.1686	16.8885	17.0088	16.8983	17.3351	16.9194
sp|O75781|PALM_HUMAN	18.0879	7	1	16.1584	16.5798	16.0115	15.7971	16.0044	16.5164	15.8528	16.0916	16.1422
sp|O75787|RENR_HUMAN	8.57143	3	1	15.3002	17.3428	15.4318	15.0687	15.2901	15.3792	15.3394	15.0677	15.3568
sp|O75792|RNH2A_HUMAN	6.68896	2	1	14.944	15.8626	15.678	15.5707	14.7277	15.4822	15.0644	15.5317	15.4095
sp|O75817|POP7_HUMAN	21.4286	3	1	14.6297	14.1665	14.3238	14.8135	14.3494	14.3378	14.5271	14.5249	14.4729
sp|O75820|ZN189_HUMAN	7.98722	5	1	14.4108	14.4815	13.9122	15.1392	16.9388	14.3355	15.178	15.2538	14.8732
sp|O75821|EIF3G_HUMAN	59.375	19	1	19.12	18.7462	19.244	19.3639	18.875	19.0529	19.0487	19.358	19.2004
sp|O75822|EIF3J_HUMAN	54.2636	14	1	19.1073	18.9532	19.5572	19.3828	19.0026	19.3466	19.3474	19.3221	18.9031
sp|O75830|SPI2_HUMAN	32.0988	12	1	18.5266	17.3343	19.245	18.2594	18.2452	18.7411	18.6029	18.5061	19.1095
sp|O75832|PSD10_HUMAN	22.1239	5	1	16.5951	16.6963	16.7438	16.6767	16.509	17.009	16.4189	16.06	16.5876
sp|O75843|AP1G2_HUMAN	15.2866	11	1	17.4893	17.7825	17.4156	17.4927	17.3196	17.3828	17.3048	17.4068	17.3751
sp|O75844|FACE1_HUMAN	18.9474	9	1	17.4848	17.3693	17.6985	17.3926	17.5738	17.4579	17.5829	17.3842	17.3871
sp|O75874|IDHC_HUMAN	33.8164	11	1	17.1728	17.0523	17.2136	17.2645	17.0813	17.2272	17.2531	17.1927	17.264
sp|O75879|GATB_HUMAN	7.18133	4	1	14.6892	14.8955	15.0369	15.045	14.2202	14.9766	14.8617	15.0609	14.974
sp|O75880|SCO1_HUMAN	16.6113	5	1	14.6359	14.8547	14.9773	15.444	15.4107	15.395	15.3858	15.3934	15.3021
sp|O75881|CP7B1_HUMAN	11.8577	6	1	15.784	15.1889	15.9565	15.8419	15.7683	15.7539	15.6303	15.7734	15.644
sp|O75884|RBBP9_HUMAN	26.8817	5	1	15.584	15.5788	15.6318	15.7738	15.6445	15.8612	15.5324	15.6048	15.5047
sp|O75886|STAM2_HUMAN	19.0476	10	1	17.0814	17.2564	17.1939	16.9342	17.0475	16.9736	16.9777	17.0414	17.1444
sp|O75891|AL1L1_HUMAN	36.5854	24	1	18.4782	17.7163	18.9249	18.6609	18.613	18.5474	18.73	18.5696	18.5237
sp|O75907|DGAT1_HUMAN	4.09836	2	1	13.6316	13.4937	14.221	14.5762	13.6942	15.0667	13.9854	14.2991	13.3841
sp|O75909|CCNK_HUMAN	5.17241	3	1	14.9887	15.3729	14.6681	14.912	15.0707	14.4533	14.3719	14.8772	14.8407
sp|O75911|DHRS3_HUMAN	9.93377	3	1	15.0939	13.8717	14.8722	14.8603	14.6806	14.5119	15.0299	15.0025	14.6458
sp|O75914|PAK3_HUMAN	21.4669	4	1	15.4535	15.2457	15.192	15.6987	16.2059	15.6366	13.9202	13.1179	15.3363
sp|O75915|PRAF3_HUMAN	42.5532	8	1	17.8646	17.8189	18.1714	18.3123	17.9077	17.8933	17.8012	18.0578	17.6748
sp|O75923|DYSF_HUMAN	8.65385	16	1	17.6031	17.9991	17.8108	17.6891	17.8891	17.9015	18.1697	17.8007	17.8848
sp|O75934|SPF27_HUMAN	26.6667	6	1	16.0067	16.2638	15.8441	16.4436	16.1093	16.5	16.3281	16.5372	16.3203
sp|O75935|DCTN3_HUMAN	43.0108	8	1	16.4263	16.7919	16.5367	16.4113	16.3347	16.6606	16.6452	16.4729	16.6154
sp|O75937|DNJC8_HUMAN	43.4783	11	1	18.2317	18.5304	18.3224	18.1719	18.0842	18.235	18.164	18.189	18.3711
sp|O75940|SPF30_HUMAN	8.40336	2	1	14.2872	14.9398	14.6028	14.587	14.5248	15.0799	14.9255	14.9236	14.5578
sp|O75947|ATP5H_HUMAN	62.1118	10	1	20.455	19.7823	19.5382	19.1811	18.7415	19.0032	19.1852	18.8672	19.2194
sp|O75954|TSN9_HUMAN	4.1841	1	1	13.9619	13.6419	14.1587	13.2297	13.7927	14.4671	14.1446	13.4141	13.4621
sp|O75955|FLOT1_HUMAN	39.8126	17	1	18.0835	17.6823	17.8114	17.971	18.0292	17.859	17.9076	17.7018	17.9022
sp|O75964|ATP5L_HUMAN	67.9612	7	1	16.5163	17.2104	17.1797	16.6206	16.5524	16.8729	17.052	16.6811	17.2249
sp|O75976|CBPD_HUMAN	21.0145	29	1	18.9973	19.5658	18.9476	18.86	18.7782	18.9191	18.9992	18.6859	18.8007
sp|O76003|GLRX3_HUMAN	23.8806	8	1	17.271	17.1038	17.5186	17.3783	17.5851	17.4685	17.3961	17.3201	17.3413
sp|O76013|KRT36_HUMAN	4.28266	1	1	11.9438	11.6831	11.1147	12.0095	13.7665	11.3018	11.5993	11.4618	NA
sp|O76021|RL1D1_HUMAN	32.6531	16	1	18.3218	17.6849	18.2654	18.4985	18.322	18.2643	18.1981	18.3693	18.5
sp|O76024|WFS1_HUMAN	8.98876	8	1	17.1726	18.5909	16.9965	17.0981	17.2931	17.0282	17.0223	17.3224	16.9103
sp|O76027|ANXA9_HUMAN	26.087	9	1	16.7045	15.7655	16.709	17.0599	17.3609	17.3927	17.3361	16.5745	16.8279
sp|O76031|CLPX_HUMAN	20.5371	13	1	17.5339	17.2462	17.4667	17.5729	17.4861	17.529	17.4014	17.4784	17.501
sp|O76038|SEGN_HUMAN	94.2029	26	1	17.9231	21.6516	18.7561	17.784	18.6671	17.7671	17.853	17.8716	17.6643
sp|O76054|S14L2_HUMAN	4.96278	2	1	14.0736	14.7282	14.2818	14.3985	14.7706	14.6436	15.0216	14.5144	14.6484
sp|O76062|ERG24_HUMAN	4.78469	2	1	15.9345	15.6484	16.5435	16.0365	15.9237	16.1704	15.8815	15.862	16.3504
sp|O76070|SYUG_HUMAN	7.87402	1	1	12.7311	12.9618	13.0265	12.8911	11.6398	13.2589	13.0247	11.8021	13.2566
sp|O76071|CIAO1_HUMAN	8.84956	3	1	13.8337	14.328	14.0946	13.9516	13.9248	14.3743	14.2473	14.0327	13.9334
sp|O76074|PDE5A_HUMAN	11.4286	10	1	17.2194	16.6136	16.5468	17.2263	17.1769	16.4685	16.6827	16.5342	16.81
sp|O76094|SRP72_HUMAN	52.161	35	1	19.874	19.0363	20.2525	20.0131	19.6656	19.9918	20.0082	20.1646	19.948
sp|O76095|JTB_HUMAN	20.5479	3	1	12.7233	12.7395	13.0384	12.8415	12.9654	13.0408	13.2671	12.4481	12.5424
sp|O94760|DDAH1_HUMAN	21.0526	5	1	16.4927	15.6579	16.1943	16.1923	16.1443	16.29	16.4722	16.2817	16.3519
sp|O94763|RMP_HUMAN	11.215	6	1	15.7294	15.9393	15.8211	15.96	16.2905	15.7534	15.8753	15.9225	15.6003
sp|O94766|B3GA3_HUMAN	14.9254	5	1	15.2512	16.515	15.6677	15.3048	14.9829	15.3973	15.2137	15.4381	15.5196
sp|O94776|MTA2_HUMAN	17.9641	12	1	17.4978	17.4303	17.4101	17.5791	17.4019	17.4024	17.5338	17.5177	17.3956
sp|O94778|AQP8_HUMAN	11.4943	3	1	18.7767	15.0883	18.5305	18.5192	18.1589	18.5919	18.5313	19.0353	18.4826
sp|O94804|STK10_HUMAN	8.26446	7	1	16.1418	16.0771	16.2292	16.6113	16.6536	16.6101	16.7343	16.5268	16.389
sp|O94811|TPPP_HUMAN	13.6986	3	1	14.2379	15.1949	14.5025	14.5456	14.2743	14.5645	14.2485	14.1789	14.565
sp|O94819|KBTBB_HUMAN	20.8668	13	1	16.6353	15.9452	16.3139	16.5089	16.7657	16.7461	16.3679	16.8021	16.5772
sp|O94826|TOM70_HUMAN	36.1842	22	1	18.8797	19.4397	19.2586	18.7755	18.767	18.9286	19.0918	18.9205	18.9475
sp|O94829|IPO13_HUMAN	4.15369	4	1	14.6201	15.5611	14.5481	14.7841	14.688	15.0736	14.7208	14.6087	14.4912
sp|O94830|DDHD2_HUMAN	5.62588	4	1	15.3731	15.5699	15.0583	14.9089	14.9213	15.4602	15.2566	15.372	15.4358
sp|O94832|MYO1D_HUMAN	35.7853	36	1	18.9122	19.7663	19.0518	18.943	18.6785	18.9469	18.9917	18.8573	19.0367
sp|O94855|SC24D_HUMAN	31.0078	31	1	19.8073	19.3487	20.0471	19.7509	19.5301	19.8404	19.9605	19.8422	19.7879
sp|O94874|UFL1_HUMAN	60.4534	48	1	21.1028	20.2104	21.2339	21.1514	20.815	20.9886	21.0829	21.1897	21.0375
sp|O94875|SRBS2_HUMAN	26.3636	29	1	19.8047	18.9874	19.6913	19.6161	19.5667	19.4678	19.5966	19.3568	19.7472
sp|O94886|CSCL1_HUMAN	6.19579	5	1	15.9855	14.1613	15.8504	15.9098	15.8782	16.0479	15.623	15.4704	15.9547
sp|O94887|FARP2_HUMAN	6.64137	7	1	15.7208	15.7156	15.8928	15.7446	16.0231	15.8796	16.01	15.5457	15.4979
sp|O94888|UBXN7_HUMAN	14.3149	7	1	15.7128	16.1808	16.074	16.0363	15.9006	15.7682	15.7619	15.9003	15.7427
sp|O94901|SUN1_HUMAN	22.1675	17	1	18.1327	18.0526	17.7509	18.0845	18.2525	18.1308	18.1061	18.0996	17.9824
sp|O94903|PLPHP_HUMAN	40	11	1	18.6439	18.0809	18.5811	18.4981	18.2948	18.5074	18.3824	18.5425	18.4954
sp|O94905|ERLN2_HUMAN	50.1475	17	1	19.1973	18.6489	19.491	19.4023	19.1812	19.2933	19.4406	19.2072	19.3624
sp|O94906|PRP6_HUMAN	31.881	30	1	18.5593	18.6843	18.4888	18.7003	18.4431	18.5664	18.5469	18.6758	18.5459
sp|O94913|PCF11_HUMAN	5.14469	8	1	15.616	15.5144	15.7029	15.9563	15.9126	16.0232	15.8106	16.1463	15.7691
sp|O94919|ENDD1_HUMAN	12	6	1	15.8187	15.8217	15.6299	15.8044	15.9403	15.6799	15.6864	15.3399	15.6608
sp|O94925|GLSK_HUMAN	29.8954	20	1	17.4034	18.3607	17.5796	17.1872	17.3292	17.48	17.3282	17.2033	17.4512
sp|O94955|RHBT3_HUMAN	4.90998	3	1	15.1613	15.0954	15.0899	15.2161	15.3618	14.8174	14.8077	15.2038	14.9666
sp|O94973|AP2A2_HUMAN	28.754	27	1	18.8659	19.1205	19.1938	18.9304	18.8534	19.0528	18.9702	18.7214	18.9835
sp|O94979|SC31A_HUMAN	44.2623	54	1	20.6276	20.3997	20.8764	20.7821	20.5708	20.771	20.7468	20.7103	20.6382
sp|O94992|HEXI1_HUMAN	13.9276	5	1	15.8311	15.885	15.5588	16.0312	15.8898	15.7372	15.9953	15.7804	16.0775
sp|O95049|ZO3_HUMAN	11.9695	11	1	16.2027	15.5613	15.9533	16.2731	16.0241	16.1229	16.1162	15.903	16.239
sp|O95071|UBR5_HUMAN	4.28725	12	1	16.9297	16.8001	16.8589	17.0311	17.1124	17.192	16.858	16.9597	16.9167
sp|O95081|AGFG2_HUMAN	12.474	5	1	15.3813	15.8134	15.552	15.373	15.3544	15.039	15.1914	15.1018	15.5427
sp|O95104|SCAF4_HUMAN	9.59024	11	1	17.191	17.2917	17.1678	17.2417	17.1002	17.0172	17.0578	17.1365	16.9944
sp|O95139|NDUB6_HUMAN	31.25	4	1	14.3522	14.9143	14.982	14.7845	15.1118	14.9932	15.049	14.468	14.73
sp|O95140|MFN2_HUMAN	11.889	6	1	16.1657	16.7821	15.9248	15.974	15.7389	15.6368	16.0143	15.8711	15.8092
sp|O95154|ARK73_HUMAN	54.3807	18	1	20.1876	18.3246	20.3532	20.292	19.9257	20.4467	20.3855	20.5569	20.3171
sp|O95155|UBE4B_HUMAN	6.14439	8	1	15.1179	14.9901	14.8553	15.0321	15.6451	15.1969	15.2691	15.3781	15.5085
sp|O95159|ZFPL1_HUMAN	19.3548	6	1	14.6134	15.0121	14.7266	15.0917	15.0505	14.9653	15.109	14.6465	15.1871
sp|O95163|ELP1_HUMAN	11.2613	15	1	16.6737	17.0438	16.8204	16.8312	17.1569	16.8527	16.9243	16.796	16.4218
sp|O95164|UBL3_HUMAN	8.54701	1	1	11.4534	11.7052	NA	11.6565	11.6955	11.6652	12.4267	12.0001	12.1202
sp|O95166|GBRAP_HUMAN	17.094	2	1	14.1048	14.2374	13.9038	14.2833	13.8523	14.4797	13.9648	13.9586	13.8015
sp|O95167|NDUA3_HUMAN	35.7143	3	1	14.2932	14.363	14.7363	14.5239	14.0455	14.4246	14.4949	14.4138	14.5636
sp|O95168|NDUB4_HUMAN	46.5116	6	1	17.7467	17.358	17.2417	17.5074	17.5614	17.3453	17.4061	17.4685	17.3237
sp|O95169|NDUB8_HUMAN	16.129	3	1	15.3667	15.4028	15.2308	15.3407	16.5993	15.8236	15.5118	15.441	15.509
sp|O95178|NDUB2_HUMAN	9.52381	1	1	16.5888	15.9974	16.0704	16.1179	16.4058	16.0642	16.3016	16.3486	16.1921
sp|O95182|NDUA7_HUMAN	26.5487	3	1	14.2761	14.4469	14.6765	14.6374	14.7964	14.973	14.9547	14.904	14.6242
sp|O95183|VAMP5_HUMAN	17.2414	2	1	14.6941	14.0589	13.918	14.1335	13.0811	14.0973	13.037	13.417	13.6078
sp|O95202|LETM1_HUMAN	27.0636	20	1	18.7576	18.6929	19.0296	18.7314	18.8769	18.8617	19.017	18.8577	18.7732
sp|O95208|EPN2_HUMAN	4.68019	2	1	15.9055	15.9215	15.6789	15.4481	15.7256	15.6141	15.9063	15.311	15.5136
sp|O95210|STBD1_HUMAN	11.1732	4	1	15.3099	16.1336	15.0446	15.2843	15.1695	15.1137	15.1299	14.6559	15.2392
sp|O95218|ZRAB2_HUMAN	18.1818	6	1	15.4116	16.7301	15.5829	15.4636	15.7319	15.6451	15.4267	15.8505	15.5769
sp|O95219|SNX4_HUMAN	26.6667	12	1	17.6635	17.6761	17.6248	17.6565	17.8185	17.6814	17.863	17.9719	17.6801
sp|O95232|LC7L3_HUMAN	27.7778	12	1	17.0077	17.2869	17.0054	17.2397	16.9818	16.9506	17.0812	17.211	17.0889
sp|O95236|APOL3_HUMAN	7.46269	3	1	14.3854	14.1039	13.7667	14.1084	14.6817	14.3535	14.0495	14.2926	14.704
sp|O95248|MTMR5_HUMAN	5.35332	10	1	16.5862	16.4099	16.1909	16.4409	16.587	16.1546	16.2311	16.3618	16.4498
sp|O95249|GOSR1_HUMAN	40	10	1	17.1275	17.0109	17.3973	17.1382	17.0696	17.3814	17.2461	17.1287	17.2736
sp|O95251|KAT7_HUMAN	6.54664	4	1	13.0624	14.2086	14.2117	14.4272	14.4395	15.0938	14.7548	13.8508	14.1781
sp|O95292|VAPB_HUMAN	45.2675	9	1	17.4217	17.7691	17.7466	17.3961	17.5737	17.5957	17.7105	17.4203	17.5893
sp|O95297|MPZL1_HUMAN	11.1524	3	1	NA	11.115	NA	12.3836	11.5729	12.3378	11.9241	12.2734	NA
sp|O95298|NDUC2_HUMAN	42.0168	5	1	15.9939	16.2507	16.7076	16.2244	16.1572	16.6162	16.4204	16.3164	16.4511
sp|O95299|NDUAA_HUMAN	47.8873	17	1	18.151	18.2751	18.354	18.3287	18.0219	18.344	18.3793	18.2078	18.6959
sp|O95302|FKBP9_HUMAN	7.01754	4	1	15.7602	16.7643	15.9654	15.9739	15.8448	15.8099	15.7145	15.9401	15.6348
sp|O95319|CELF2_HUMAN	5.90551	1	1	13.0078	13.9936	12.9848	13.0223	13.1899	13.188	13.3562	12.5794	12.9763
sp|O95336|6PGL_HUMAN	58.1395	15	1	18.9919	19.2144	19.2167	18.9576	19.2372	18.9022	19.0916	18.9882	18.973
sp|O95340|PAPS2_HUMAN	47.2313	29	1	18.4458	19.9722	18.5221	18.4527	18.4843	18.2586	18.4366	18.4468	18.2686
sp|O95352|ATG7_HUMAN	15.6472	11	1	17.6485	17.6795	17.9729	17.8212	18.791	18.1156	18.1715	17.9176	17.7469
sp|O95363|SYFM_HUMAN	11.0865	5	1	15.7771	15.4904	15.2546	15.4149	15.606	15.6334	15.4046	15.6015	15.6481
sp|O95372|LYPA2_HUMAN	21.645	5	1	16.599	16.7059	16.2845	16.1758	16.1711	16.2684	16.3207	16.2134	16.2947
sp|O95373|IPO7_HUMAN	14.4509	15	1	17.1582	17.2356	17.2452	17.1277	17.3665	17.1472	17.3588	17.1972	17.0509
sp|O95376|ARI2_HUMAN	6.08519	3	1	13.8894	13.4606	13.9123	13.9732	13.5643	13.0981	13.8722	13.6723	13.955
sp|O95379|TFIP8_HUMAN	5.05051	1	1	13.2696	12.9648	13.3009	13.0626	13.7708	13.425	13.9302	13.4437	13.5311
sp|O95391|SLU7_HUMAN	8.53242	5	1	13.7629	13.5515	13.5919	13.9102	13.104	13.2537	13.6466	13.8488	13.4813
sp|O95394|AGM1_HUMAN	33.2103	18	1	18.8266	17.4457	18.812	18.8814	18.54	18.8637	18.8945	18.9014	18.5477
sp|O95396|MOCS3_HUMAN	21.7391	10	1	16.0353	16.18	15.9711	16.1229	15.9472	16.1765	16.1487	16.1028	16.1646
sp|O95399|UTS2_HUMAN	8.06452	1	1	15.6664	14.6726	15.2338	15.5198	15.6383	15.307	15.4816	15.5416	15.2396
sp|O95400|CD2B2_HUMAN	11.7302	4	1	14.5289	14.3426	14.5391	15.0015	14.3363	14.7502	14.3855	14.7784	14.9722
sp|O95415|BRI3_HUMAN	8	1	1	13.8758	13.3879	13.4932	14.2737	14.065	13.733	13.7546	12.896	14.2784
sp|O95425|SVIL_HUMAN	8.13008	18	1	17.0606	16.689	17.0203	17.2931	17.1967	16.9936	17.0984	16.9599	17.0999
sp|O95427|PIGN_HUMAN	4.29646	4	1	14.8246	14.8136	15.1923	15.178	14.8431	14.8454	14.9819	15.005	14.8498
sp|O95433|AHSA1_HUMAN	38.4615	13	1	17.8143	18.2454	17.8814	17.7074	17.6151	17.9478	17.6905	17.9654	17.8755
sp|O95453|PARN_HUMAN	12.5196	8	1	17.1738	17.0425	17.1724	17.2043	16.9478	17.1262	17.1662	17.0387	16.9445
sp|O95467|GNAS3_HUMAN	8.16327	2	1	11.9398	15.5034	11.7866	12.0273	12.6649	12.8853	12.397	9.92589	12.6788
sp|O95470|SGPL1_HUMAN	14.0845	8	1	16.1233	16.4383	16.4271	16.2059	16.0764	16.0921	16.1572	16.1874	16.2766
sp|O95476|CNEP1_HUMAN	12.2951	3	1	14.6625	13.6426	14.3405	14.2295	14.023	14.0812	14.5016	14.3693	14.2054
sp|O95479|G6PE_HUMAN	12.6422	10	1	16.4184	16.2425	16.3951	16.8606	16.5872	16.7663	16.3954	16.3459	16.7773
sp|O95486|SC24A_HUMAN	12.8088	13	1	18.1992	17.391	18.4306	18.1213	18.1916	18.369	18.583	18.4282	18.3196
sp|O95487|SC24B_HUMAN	11.8297	15	1	17.5608	17.3133	17.4482	17.554	17.6124	17.6641	17.5614	17.7509	17.6855
sp|O95503|CBX6_HUMAN	4.85437	2	1	14.4652	15.7735	14.7187	14.7348	14.9944	14.9358	14.6688	14.6903	14.4745
sp|O95551|TYDP2_HUMAN	5.52486	2	1	12.7922	14.1482	13.3557	12.5965	13.2663	13.7233	13.4691	12.7591	13.6042
sp|O95562|SFT2B_HUMAN	6.25	1	1	12.5197	12.8303	12.7446	12.5761	12.5683	12.5028	12.8694	12.1938	11.8229
sp|O95563|MPC2_HUMAN	23.622	3	1	14.577	14.8037	14.7653	14.8286	14.7392	14.9219	14.7937	14.6521	14.5662
sp|O95573|ACSL3_HUMAN	16.6667	12	1	16.7628	16.9389	17.0383	16.8772	16.8788	17.0653	17.0847	16.8074	16.9555
sp|O95613|PCNT_HUMAN	7.79376	26	1	18.828	18.2337	17.2299	17.6656	17.4257	17.5265	17.2261	17.2426	17.5436
sp|O95619|YETS4_HUMAN	4.40529	1	1	13.3392	13.7255	13.7921	13.146	13.7373	14.1527	13.8762	13.8198	13.8598
sp|O95630|STABP_HUMAN	16.5094	7	1	15.8495	15.8989	16.0043	15.8727	16.0077	16.0473	16.1777	15.7399	15.8217
sp|O95671|ASML_HUMAN	14.4928	9	1	16.9809	17.2199	17.0913	17.0642	16.8276	16.7831	17.0283	16.993	17.1171
sp|O95674|CDS2_HUMAN	13.4831	6	1	15.2982	16.3933	15.677	15.4153	15.362	15.7816	15.5877	15.1119	15.6465
sp|O95678|K2C75_HUMAN	34.4828	3	1	14.4842	14.822	14.0894	14.0426	14.7193	14.2332	15.9204	15.9651	16.5372
sp|O95716|RAB3D_HUMAN	73.0594	14	1	20.3079	20.5542	20.8718	20.8359	19.9485	20.4128	20.1682	20.9035	20.8382
sp|O95721|SNP29_HUMAN	11.6279	3	1	15.0025	15.2219	15.165	15.4667	15.0079	14.8815	15.0133	15.1201	15.1809
sp|O95747|OXSR1_HUMAN	24.6679	13	1	18.2177	18.073	18.3696	18.1324	18.0968	18.0665	18.1224	18.0441	18.1676
sp|O95757|HS74L_HUMAN	11.919	6	1	15.2019	15.89	15.1612	15.3337	15.2152	14.9129	14.936	14.8635	14.8451
sp|O95758|PTBP3_HUMAN	16.3043	5	1	16.3874	16.8586	16.3558	16.3555	16.522	16.3743	16.3314	16.4013	16.0694
sp|O95759|TBCD8_HUMAN	7.01754	8	1	15.7498	15.3214	15.6526	15.6835	15.8656	15.7962	15.812	15.5147	15.58
sp|O95772|STR3N_HUMAN	8.54701	2	1	13.2048	13.947	13.3867	13.7034	13.3802	13.1377	13.1353	13.5946	13.2349
sp|O95777|LSM8_HUMAN	41.6667	4	1	15.9396	16.1134	15.9787	16.124	16.1415	16.0109	16.011	16.0379	16.1955
sp|O95782|AP2A1_HUMAN	26.6121	19	1	17.6295	18.0066	17.8223	17.7645	17.5213	17.7654	17.8583	17.5016	17.7743
sp|O95786|DDX58_HUMAN	10.8108	10	1	16.5633	15.9637	16.5621	16.8264	16.6821	16.5195	16.6794	16.6738	16.6821
sp|O95793|STAU1_HUMAN	22.5303	13	1	17.5434	17.2483	17.4111	17.5014	17.4579	17.3291	17.4452	17.4443	17.4586
sp|O95801|TTC4_HUMAN	7.75194	3	1	13.1484	13.7586	13.3005	13.5583	13.2278	12.8999	13.2072	12.5724	13.8517
sp|O95810|CAVN2_HUMAN	40	17	1	18.0649	18.1027	18.3534	18.1995	18.5732	18.2705	18.3548	18.1421	18.522
sp|O95816|BAG2_HUMAN	33.1754	7	1	16.5303	17.6946	16.7222	16.4471	16.3995	16.2142	16.0607	16.355	16.1204
sp|O95817|BAG3_HUMAN	13.913	8	1	16.7399	16.4994	16.3199	16.6703	16.5347	16.4813	16.4559	16.3354	16.6093
sp|O95819|M4K4_HUMAN	9.68523	2	1	14.1664	13.4892	13.822	13.9957	13.8989	14.6186	14.3799	13.8317	13.695
sp|O95822|DCMC_HUMAN	28.3976	14	1	17.642	17.5903	18.0017	17.657	17.7205	17.8076	17.8788	17.6393	17.6811
sp|O95831|AIFM1_HUMAN	44.0457	27	1	19.5101	19.0657	19.8017	19.426	19.3044	19.5354	19.6466	19.5491	19.5498
sp|O95832|CLD1_HUMAN	9.47867	2	1	14.0618	13.9007	13.5565	14.3808	14.3138	14.0001	14.5617	14.2518	13.841
sp|O95834|EMAL2_HUMAN	26.1941	17	1	18.7545	19.0299	18.8532	18.806	18.6561	18.6322	18.7311	18.7008	18.6608
sp|O95861|BPNT1_HUMAN	12.987	4	1	15.3931	16.5334	15.3216	15.4277	15.3195	14.7797	15.3595	14.9828	14.7722
sp|O95865|DDAH2_HUMAN	35.0877	10	1	16.6742	16.7476	16.4254	16.8322	16.8322	17.3118	16.9182	16.5683	16.7494
sp|O95870|ABHGA_HUMAN	23.2975	13	1	17.3756	18.7809	17.4758	17.4931	17.2344	17.2975	17.0971	17.2245	17.2404
sp|O95873|CF047_HUMAN	6.80272	2	1	14.313	14.0983	13.71	14.0314	13.8007	14.5005	13.7221	13.7781	14.031
sp|O95881|TXD12_HUMAN	17.4419	3	1	16.9228	16.6162	16.7185	16.7473	16.4306	16.8538	16.7874	16.7349	16.8864
sp|O95983|MBD3_HUMAN	10.3093	1	1	12.7731	13.8683	13.1434	13.2539	12.3286	13.5618	12.8637	13.385	13.3463
sp|O95985|TOP3B_HUMAN	5.80046	5	1	15.0456	14.672	15.056	14.9652	15.2245	14.9317	14.9752	15.2596	15.0549
sp|O95989|NUDT3_HUMAN	17.4419	3	1	12.903	13.721	13.2384	13.2338	11.7159	13.2233	13.2758	13.1308	13.3044
sp|O95994|AGR2_HUMAN	17.1429	3	1	15.406	14.8594	14.9984	15.1225	15.4044	15.2369	15.2989	15.3715	15.2812
sp|O95999|BCL10_HUMAN	4.29185	1	1	13.5794	13.6424	13.5921	13.8127	13.5673	13.3279	13.5459	13.4261	13.6466
sp|O96000|NDUBA_HUMAN	63.9535	11	1	18.0474	18.451	18.29	18.6576	17.8524	17.8845	18.0202	18.3084	17.9294
sp|O96005|CLPT1_HUMAN	13.4529	9	1	16.2809	16.9693	16.5387	16.2449	16.9544	16.524	16.3857	16.2878	16.7658
sp|O96007|MOC2B_HUMAN	10.6383	2	1	14.3717	14.7392	14.3462	14.0888	14.4081	13.8093	14.0592	14.568	13.899
sp|O96008|TOM40_HUMAN	8.31025	3	1	13.8286	14.797	14.4459	14.4049	14.9495	14.3884	14.2338	14.7077	14.1733
sp|O96011|PX11B_HUMAN	19.305	5	1	14.6925	15.4204	15.0197	15.1735	14.9924	15.0298	15.065	15.1486	14.4954
sp|O96013|PAK4_HUMAN	13.5364	8	1	16.6009	16.6992	16.2512	16.3366	16.3286	16.414	16.2047	16.2932	16.1231
sp|O96019|ACL6A_HUMAN	16.317	7	1	16.4437	16.6764	16.5036	16.7313	16.6114	16.7106	16.6813	16.5647	16.5919
sp|O96033|MOC2A_HUMAN	11.3636	1	1	12.3666	11.9373	12.7869	12.6552	12.3262	11.8367	12.3666	12.1545	12.0235
sp|P00167|CYB5_HUMAN	59.7015	8	1	17.5392	16.2387	17.7027	17.5848	17.3184	17.687	17.5994	17.3539	17.7995
sp|P00325|ADH1B_HUMAN	80	30	1	20.1278	20.0586	20.5316	20.1075	19.915	20.4148	20.5994	20.3098	20.4511
sp|P00326|ADH1G_HUMAN	56	2	1	16.1403	15.5198	16.0635	16.2452	15.9378	15.8868	15.394	15.9264	15.7096
sp|P00338|LDHA_HUMAN	60.241	20	1	20.8488	20.2868	21.1489	20.9333	20.5797	20.8347	21.0801	20.7163	21.0947
sp|P00352|AL1A1_HUMAN	65.8683	33	1	20.8699	21.2445	20.9064	20.7668	20.5654	20.5588	20.7311	20.7995	20.3856
sp|P00367|DHE3_HUMAN	55.5556	31	1	19.3389	19.5903	19.3874	19.4422	19.3657	19.2854	19.3984	19.3149	19.2775
sp|P00387|NB5R3_HUMAN	79.7342	24	1	19.0796	19.7826	19.2745	19.0429	19.1961	19.1836	19.2198	18.9079	19.2115
sp|P00390|GSHR_HUMAN	15.3257	8	1	17.3906	17.8799	17.5537	17.4744	17.2544	17.3873	17.3433	17.4536	17.398
sp|P00403|COX2_HUMAN	52.8634	12	1	19.6798	19.3909	19.6335	19.6792	19.5891	19.3469	19.6449	19.7358	19.6317
sp|P00441|SODC_HUMAN	25.974	4	1	16.4845	16.822	16.181	16.5432	17.3433	16.2933	16.5524	16.4238	16.563
sp|P00480|OTC_HUMAN	8.47458	3	1	13.7617	14.4176	15.4482	14.0028	14.2507	13.2606	14.6165	14.6672	14.3873
sp|P00488|F13A_HUMAN	23.224	17	1	17.9194	18.3655	18.2148	17.7669	18.1592	18.9362	18.4967	17.9053	18.1589
sp|P00491|PNPH_HUMAN	41.5225	12	1	18.4281	18.1292	18.1902	18.3198	18.4316	18.3017	18.2282	18.4124	18.4459
sp|P00492|HPRT_HUMAN	13.7615	3	1	14.9065	15.2099	14.3292	14.5814	14.8247	14.3877	14.5259	14.2034	15.3969
sp|P00505|AATM_HUMAN	58.1395	25	1	19.6013	19.9667	19.8607	19.6531	19.6176	19.6504	19.8139	19.5264	19.7853
sp|P00533|EGFR_HUMAN	7.43802	9	1	16.5106	15.7242	16.2345	16.778	16.8865	16.813	16.9299	16.7985	16.6763
sp|P00558|PGK1_HUMAN	67.1463	28	1	19.9819	19.9186	19.9758	19.7967	19.7949	19.7991	20.1434	19.6129	19.7653
sp|P00568|KAD1_HUMAN	46.3918	9	1	18.9313	19.3162	19.049	19.0231	18.9339	18.7759	19.057	18.5781	19.0429
sp|P00738|HPT_HUMAN	12.3153	5	1	15.177	15.683	16.0165	15.2504	15.4199	15.8099	15.5303	15.4072	15.5088
sp|P00740|FA9_HUMAN	6.50759	3	1	13.5049	14.8947	13.6352	13.0819	13.8209	13.9799	13.7005	13.3312	13.7286
sp|P00742|FA10_HUMAN	4.09836	1	1	13.0601	15.9863	12.7845	13.0421	13.5752	NA	12.4575	12.6453	NA
sp|P00751|CFAB_HUMAN	10.4712	8	1	16.2668	15.8497	15.9149	16.2438	16.36	16.4585	16.3581	16.2352	16.4281
sp|P00846|ATP6_HUMAN	4.42478	1	1	15.8322	16.2394	16.483	15.784	16.0168	15.9281	16.1216	15.4936	15.43
sp|P00918|CAH2_HUMAN	53.8462	14	1	18.8771	18.8935	19.7853	19.4259	18.8795	18.8489	18.8995	19.0091	19.3609
sp|P00966|ASSY_HUMAN	36.4078	15	1	18.7188	17.8357	18.7499	18.767	18.8021	18.5263	18.8734	18.5129	18.6969
sp|P00995|ISK1_HUMAN	37.9747	3	1	15.7829	14.7591	15.4774	15.742	15.4103	15.487	15.6559	15.9257	15.5864
sp|P01008|ANT3_HUMAN	6.46552	3	1	13.1409	14.3872	14.3945	14.059	14.1341	14.462	14.3332	14.7894	14.2887
sp|P01009|A1AT_HUMAN	40.6699	17	1	18.7585	21.1354	19.8367	18.5622	18.9925	19.5451	19.2882	18.9932	19.6126
sp|P01011|AACT_HUMAN	70.922	30	1	20.4689	18.4311	20.021	20.4534	20.1735	20.4389	20.2994	20.3974	20.4226
sp|P01019|ANGT_HUMAN	10.3093	5	1	14.7768	17.0513	15.6012	15.0479	15.1325	14.9152	15.281	14.8711	14.8901
sp|P01023|A2MG_HUMAN	7.46269	11	1	16.8591	16.4892	17.0665	16.6215	16.7356	16.4392	16.8706	16.5748	16.8214
sp|P01024|CO3_HUMAN	42.6939	71	1	20.8482	19.7784	20.9226	20.3714	20.4287	20.6707	20.5946	20.9873	20.9918
sp|P01031|CO5_HUMAN	10.1432	17	1	17.5276	16.8075	17.6009	17.0074	17.4277	17.5437	17.4978	17.2885	17.3677
sp|P01033|TIMP1_HUMAN	14.4928	3	1	14.5451	15.72	14.6209	14.5834	14.2652	14.3762	14.5745	14.3844	14.5194
sp|P01034|CYTC_HUMAN	54.7945	8	1	16.3572	17.8367	16.6097	16.4044	16.4862	16.7192	16.3633	16.6987	16.4818
sp|P01040|CYTA_HUMAN	81.6327	8	1	16.7753	16.7507	16.2208	16.7481	18.3236	17.2392	16.822	17.2145	16.9052
sp|P01111|RASN_HUMAN	31.746	6	1	16.863	16.6015	16.7608	16.8108	16.7681	16.7965	16.7199	16.7051	16.6352
sp|P01112|RASH_HUMAN	31.746	2	1	15.008	15.142	14.5675	15.1062	15.0977	14.7136	15.0713	14.8121	15.0234
sp|P01275|GLUC_HUMAN	250	45	1	21.5269	28.148	23.7655	22.0866	24.8615	20.4244	20.3106	21.459	19.8838
sp|P01303|NPY_HUMAN	10.3093	1	1	11.1487	11.7627	NA	11.1636	NA	11.399	11.1131	11.503	NA
sp|P01308|INS_HUMAN	145.455	16	1	17.4112	20.1037	17.9547	17.1669	17.5208	17.4925	17.4461	16.8697	16.9902
sp|P01619|KV320_HUMAN	17.2414	1	1	13.1192	12.5767	12.9562	12.8262	13.3213	13.3609	13.2678	13.3743	12.9603
sp|P01700|LV147_HUMAN	8.54701	1	1	13.9389	13.8843	13.3448	13.702	13.766	13.9047	13.6594	13.9957	13.3786
sp|P01705|LV223_HUMAN	8.84956	1	1	15.0381	14.9079	14.9506	15.5295	15.342	15.3308	15.0867	15.3862	14.7131
sp|P01833|PIGR_HUMAN	5.2356	4	1	14.7961	15.39	15.7873	14.7551	16.0592	14.9665	14.3073	14.1504	14.8604
sp|P01834|IGKC_HUMAN	46.729	5	1	16.8312	16.8705	16.7531	16.9872	16.6728	16.9829	16.6467	17.378	16.5147
sp|P01857|IGHG1_HUMAN	30.303	10	1	18.5844	18.3627	18.3248	18.6057	18.7257	18.5795	18.57	18.7843	18.467
sp|P01859|IGHG2_HUMAN	18.4049	4	1	16.5037	16.3512	16.4423	16.4636	16.6014	16.5126	16.7686	16.7266	16.2084
sp|P01876|IGHA1_HUMAN	8.49858	3	1	14.806	14.8017	14.8897	14.9581	15.7965	15.508	15.7036	14.8508	15.2952
sp|P01889|HLAB_HUMAN	24.8619	5	1	16.0182	15.9466	15.303	15.8214	16.1736	15.8071	15.595	15.3404	15.4905
sp|P01903|DRA_HUMAN	15.748	4	1	16.6644	16.0733	16.2538	16.3725	16.5092	16.0537	16.2143	16.0839	16.6653
sp|P01911|DRB1_HUMAN	33.8346	9	1	17.1705	16.3611	16.5337	16.564	16.865	16.7122	16.7618	16.5002	17.0909
sp|P01920|DQB1_HUMAN	7.66284	1	1	13.8116	13.1682	13.4845	13.1257	13.4995	13.2678	13.5092	14.1564	13.229
sp|P02042|HBD_HUMAN	74.8299	2	1	13.9949	14.6018	16.4745	13.55	15.855	14.4409	14.2531	13.9422	13.92
sp|P02452|CO1A1_HUMAN	15.0273	22	1	20.4268	19.8554	20.0156	19.8393	20.4783	21.4526	21.2522	20.7091	20.8023
sp|P02461|CO3A1_HUMAN	10.2319	14	1	19.414	18.2571	18.6006	18.5793	18.8656	19.8221	19.5575	19.231	19.5688
sp|P02462|CO4A1_HUMAN	14.979	25	1	18.905	19.0141	18.856	18.9169	19.012	18.8056	18.9621	18.9471	19.0239
sp|P02511|CRYAB_HUMAN	62.8571	11	1	17.2241	16.2968	16.2876	16.9319	16.7938	16.8174	16.6519	16.4451	16.703
sp|P02533|K1C14_HUMAN	67.7966	22	1	16.7521	18.4919	15.9001	16.9284	21.9404	17.3706	21.0532	18.9047	19.5062
sp|P02538|K2C6A_HUMAN	62.0567	1	1	11.8186	12.9116	12.6929	11.774	12.2725	10.9679	14.0122	13.7544	13.7919
sp|P02545|LMNA_HUMAN	93.3735	62	1	22.64	22.1786	22.6713	22.7299	22.4886	22.5862	22.6753	22.6863	22.6704
sp|P02647|APOA1_HUMAN	22.4719	6	1	15.0368	14.6583	15.7534	15.1874	15.2308	15.7932	15.2827	15.1665	15.7521
sp|P02649|APOE_HUMAN	37.8549	12	1	16.8219	16.2386	16.5962	16.1158	17.0105	16.7174	16.499	16.4503	16.3053
sp|P02652|APOA2_HUMAN	20	2	1	14.1466	13.6372	15.0776	14.2976	14.1628	14.7518	15.3355	14.3039	14.9193
sp|P02654|APOC1_HUMAN	24.0964	2	1	14.8492	14.5985	14.3868	14.667	14.5939	14.6601	14.4838	14.7908	14.5085
sp|P02671|FIBA_HUMAN	19.6305	17	1	16.9041	18.5869	18.7666	16.5278	17.7046	17.9041	17.6833	17.6873	18.2148
sp|P02675|FIBB_HUMAN	20.3666	10	1	15.3612	17.1214	17.1274	15.1737	15.8134	16.2839	16.438	15.7107	16.7665
sp|P02679|FIBG_HUMAN	28.6976	13	1	16.9752	18.2434	18.1609	16.895	17.2727	17.5141	17.6355	17.4349	17.4135
sp|P02741|CRP_HUMAN	4.46429	1	1	14.8256	14.6522	14.5392	16.4391	14.6993	14.3533	14.8016	14.4849	14.4484
sp|P02743|SAMP_HUMAN	17.9372	4	1	15.4762	15.0053	15.2149	15.0315	14.989	15.5487	15.3505	15.2017	15.4183
sp|P02746|C1QB_HUMAN	11.8577	3	1	14.6788	14.6525	14.5173	14.7617	14.7999	14.7169	14.6011	14.1858	15.9567
sp|P02747|C1QC_HUMAN	4.08163	1	1	14.695	13.3561	13.9791	14.1003	14.0752	14.532	14.4646	14.0613	14.0737
sp|P02748|CO9_HUMAN	19.678	11	1	17.5031	17.1206	17.9614	16.5308	17.111	17.5133	17.4178	16.9099	17.4437
sp|P02751|FINC_HUMAN	10.9003	27	1	18.6507	17.507	17.9385	18.2021	17.9936	18.3282	18.2752	18.2798	18.4752
sp|P02753|RET4_HUMAN	14.9254	3	1	13.0862	16.4489	13.3529	13.1095	14.5183	13.7749	13.569	13.9098	14.2253
sp|P02760|AMBP_HUMAN	17.0455	6	1	15.4085	14.9742	15.0438	14.9852	15.3377	15.7731	15.8688	15.4315	15.5875
sp|P02766|TTHY_HUMAN	88.4354	13	1	16.394	20.4084	17.4445	16.3918	17.6194	16.8345	16.729	16.4855	16.635
sp|P02768|ALBU_HUMAN	47.619	29	1	19.6312	19.1113	19.6681	19.1017	19.3863	19.7843	19.1441	19.1601	19.3999
sp|P02774|VTDB_HUMAN	33.7553	16	1	15.7545	20.0054	16.5941	15.9821	16.3332	15.8062	16.1076	15.5848	15.7207
sp|P02786|TFR1_HUMAN	17.1053	13	1	16.9088	17.3053	16.6988	16.7685	16.8611	16.9598	16.7357	16.8307	17.1725
sp|P02787|TRFE_HUMAN	10.0287	7	1	16.4415	16.3296	16.5839	16.401	16.293	16.6843	16.6369	16.2572	16.55
sp|P02792|FRIL_HUMAN	5.71429	1	1	13.794	15.1569	13.9448	13.9359	13.3184	13.4462	13.9008	13.5145	13.6427
sp|P02794|FRIH_HUMAN	16.3934	3	1	17.3755	17.2854	16.9954	17.0358	17.0377	17.3933	17.1174	16.5147	16.7908
sp|P04004|VTNC_HUMAN	8.3682	4	1	16.1826	16.0613	15.9631	15.7445	15.8237	16.1182	15.993	15.6783	15.9837
sp|P04035|HMDH_HUMAN	5.63063	5	1	14.9553	15.3961	15.188	15.0092	15.2371	15.0833	15.3624	15.0516	15.3775
sp|P04040|CATA_HUMAN	37.9507	20	1	17.4357	17.6561	17.3458	17.758	19.0113	17.6137	17.727	17.5793	17.7694
sp|P04049|RAF1_HUMAN	9.25926	4	1	15.2429	14.7976	15.1849	15.3503	15.282	15.23	15.2605	15.2088	15.2711
sp|P04054|PA21B_HUMAN	47.2973	7	1	16.8907	16.7572	17.0689	17.1384	16.3268	17.0928	17.0401	17.1658	17.1174
sp|P04062|GLCM_HUMAN	16.791	9	1	16.6147	16.9994	16.5309	16.6487	17.3331	16.6657	16.5812	16.741	16.6575
sp|P04075|ALDOA_HUMAN	115.385	42	1	20.4281	20.9532	20.4897	20.5003	20.3714	20.5022	20.2411	20.3948	20.4082
sp|P04080|CYTB_HUMAN	61.2245	6	1	16.8824	17.596	16.9263	16.8432	16.8308	16.4111	16.74	16.8845	16.6751
sp|P04083|ANXA1_HUMAN	54.9133	19	1	19.0381	18.5785	18.8398	19.2961	19.0027	19.4832	19.2355	19.5321	19.791
sp|P04118|COL_HUMAN	80.3571	9	1	17.4848	16.8324	17.4027	17.7418	17.3917	17.5161	17.5842	17.5657	17.4657
sp|P04156|PRIO_HUMAN	7.90514	2	1	13.0603	14.6187	12.9085	14.0935	13.1259	13.4684	12.9853	13.2954	14.0343
sp|P04179|SODM_HUMAN	81.0811	18	1	20.1457	18.2775	19.4136	20.126	19.4964	19.6667	19.8035	19.8077	19.6858
sp|P04216|THY1_HUMAN	12.4224	2	1	15.3942	15.8618	15.8029	15.5899	15.0041	15.6506	15.4129	15.5541	15.8048
sp|P04233|HG2A_HUMAN	13.5135	4	1	15.2132	14.2331	14.5036	14.9766	15.0896	15.2183	14.8914	14.7098	14.6288
sp|P04259|K2C6B_HUMAN	65.6028	16	1	16.854	18.2405	16.1265	17.6562	19.0387	17.0635	20.5362	19.2249	19.4862
sp|P04264|K2C1_HUMAN	131.988	81	1	20.9281	22.7591	20.7916	21.0213	26.434	21.3243	23.3131	23.5931	23.6464
sp|P04275|VWF_HUMAN	7.10985	20	1	17.2246	17.5761	17.7223	17.249	17.7143	17.5234	17.5084	17.5086	17.5136
sp|P04350|TBB4A_HUMAN	146.396	3	1	14.3064	14.5603	14.1783	14.8258	15.1858	14.6986	14.2398	13.7167	14.6692
sp|P04406|G3P_HUMAN	134.328	45	1	21.8336	22.546	21.7346	21.7227	21.6248	21.686	21.3816	21.571	21.7015
sp|P04424|ARLY_HUMAN	32.3276	15	1	17.8535	17.8262	17.8346	17.8381	18.9288	17.7994	18.0125	18.037	18.0886
sp|P04439|HLAA_HUMAN	27.3973	10	1	18.2688	19.062	17.7198	18.3392	18.407	18.0339	17.8719	17.9063	18.1114
sp|P04632|CPNS1_HUMAN	52.2388	14	1	18.8128	18.8849	19.1609	18.7902	18.7272	18.8317	18.9696	18.5647	18.8859
sp|P04746|AMYP_HUMAN	78.2779	40	1	20.2216	19.4474	19.7778	20.1473	19.9943	19.9123	20.2122	20.0948	20.1451
sp|P04792|HSPB1_HUMAN	97.561	20	1	21.1709	20.0601	20.7553	21.5044	20.9626	20.8472	20.923	21.1387	20.8319
sp|P04839|CY24B_HUMAN	10.5263	6	1	15.3528	14.7402	14.3639	15.7322	15.4925	16.059	15.7195	15.6512	15.8203
sp|P04843|RPN1_HUMAN	88.9621	54	1	22.379	21.0371	22.4399	22.5022	22.0998	22.3733	22.2258	22.6402	22.2678
sp|P04844|RPN2_HUMAN	71.3154	45	1	20.9603	19.987	21.3507	21.0901	20.768	21.1372	21.148	21.1285	20.9663
sp|P04899|GNAI2_HUMAN	47.8873	16	1	17.5705	18.3193	17.7389	17.7785	17.8065	17.6841	17.3637	17.5784	17.674
sp|P04908|H2A1B_HUMAN	146.154	1	1	15.0635	15.5511	14.27	14.9293	14.3326	14.6938	14.3291	14.2171	15.0564
sp|P04920|B3A2_HUMAN	4.83481	6	1	15.8847	17.1133	15.729	15.9681	15.9474	15.9634	15.6212	15.7921	15.8562
sp|P04921|GLPC_HUMAN	15.625	2	1	13.8877	13.0472	13.5131	13.3995	13.7414	13.7837	13.5821	13.7338	13.9476
sp|P05023|AT1A1_HUMAN	58.651	60	1	20.9902	20.9561	21.2372	20.919	21.0629	21.0935	21.1074	20.6161	21.1186
sp|P05026|AT1B1_HUMAN	42.9043	13	1	18.848	18.6116	19.0953	18.4125	18.7644	18.6883	18.7529	18.2353	19.1322
sp|P05060|SCG1_HUMAN	26.5879	18	1	16.6555	20.0729	17.2988	16.1466	16.7459	16.2182	16.4646	16.2423	15.4833
sp|P05062|ALDOB_HUMAN	57.6923	18	1	19.1464	18.0714	19.5376	19.1035	19.0475	18.4714	18.7577	18.3632	18.2686
sp|P05067|A4_HUMAN	7.79221	6	1	15.2269	15.5494	15.3274	15.087	15.2075	15.1615	15.2159	14.948	15.3018
sp|P05089|ARGI1_HUMAN	9.31677	3	1	14.1569	15.7599	13.1368	13.9606	17.2967	14.6065	14.6446	14.8347	15.6951
sp|P05090|APOD_HUMAN	15.873	3	1	15.2275	13.5643	14.6687	14.6786	15.3189	15.1502	15.1789	15.4686	15.2009
sp|P05091|ALDH2_HUMAN	17.4081	8	1	16.9276	16.6054	16.8506	16.7809	16.8219	16.4849	16.9111	16.8117	16.5823
sp|P05107|ITB2_HUMAN	9.10273	7	1	17.2529	15.9674	16.363	17.4036	16.8253	17.5819	16.9523	17.1345	17.3495
sp|P05109|S10A8_HUMAN	86.0215	8	1	18.2932	17.367	17.5469	18.2548	17.8829	18.0689	17.8118	18.4428	17.8856
sp|P05114|HMGN1_HUMAN	50	5	1	15.3454	15.1791	15.4002	15.6349	15.2951	15.7063	15.6098	15.2305	15.7079
sp|P05141|ADT2_HUMAN	87.2483	26	1	21.1747	21.3184	21.7254	21.2472	21.1308	21.3455	21.4131	21.2944	21.3846
sp|P05155|IC1_HUMAN	14	7	1	16.4337	16.1401	16.6284	16.4561	16.5314	16.6018	16.5672	16.4835	16.7572
sp|P05161|ISG15_HUMAN	24.2424	4	1	15.116	14.637	15.1411	15.048	16.211	15.4113	15.1093	14.8084	15.198
sp|P05162|LEG2_HUMAN	7.57576	1	1	13.2009	13.3666	13.8148	13.6806	13.5232	12.9265	13.7871	14.0046	13.7741
sp|P05164|PERM_HUMAN	10.7383	8	1	17.9218	16.4012	16.5901	17.9481	17.1788	17.8496	17.3281	17.6111	17.1164
sp|P05165|PCCA_HUMAN	37.0879	27	1	18.9118	18.382	18.9356	19.027	18.8442	18.7411	19.0278	18.7501	18.9036
sp|P05166|PCCB_HUMAN	37.1058	20	1	18.1953	17.7231	18.1696	18.2855	18.227	18.07	18.4343	18.2129	18.2167
sp|P05186|PPBT_HUMAN	5.72519	3	1	14.8883	15.6913	15.6773	16.3484	15.7682	14.7141	14.5517	15.5335	15.4828
sp|P05198|IF2A_HUMAN	73.0159	23	1	19.4846	18.6227	19.4751	19.644	19.2429	19.4511	19.5046	19.5009	19.3405
sp|P05204|HMGN2_HUMAN	22.2222	2	1	18.239	17.6446	18.165	18.0818	18.0587	18.2721	18.3863	18.4163	18.6676
sp|P05362|ICAM1_HUMAN	13.1579	7	1	15.5494	15.6362	14.9579	15.6991	16.3074	15.1563	15.5509	15.7197	15.7711
sp|P05386|RLA1_HUMAN	96.4912	11	1	20.1978	19.4229	20.3607	20.0976	19.8744	20.331	19.8205	19.5177	20.0508
sp|P05387|RLA2_HUMAN	104.348	12	1	18.825	18.1034	19.1803	18.8405	18.6318	18.9544	19.0475	19.013	18.8943
sp|P05388|RLA0_HUMAN	97.7918	31	1	22.1333	21.0616	22.3098	22.1538	21.8784	22.0982	22.1024	22.3467	22.0752
sp|P05408|7B2_HUMAN	33.0189	7	1	15.8963	19.7225	16.7874	15.6449	15.8836	15.9164	15.6081	16.1084	16.3826
sp|P05413|FABPH_HUMAN	7.5188	1	1	13.1453	12.7143	13.2128	14.692	13.2056	13.0686	12.7267	13.2138	12.9234
sp|P05423|RPC4_HUMAN	7.53769	3	1	14.773	15.4514	15.3136	15.0893	14.8989	15.1643	15.2675	15.2087	15.3303
sp|P05451|REG1A_HUMAN	42.1687	7	1	18.1336	16.4943	18.3451	18.0696	17.7782	18.1167	18.3431	18.1729	17.9688
sp|P05455|LA_HUMAN	56.3725	23	1	20.0648	21.0707	20.5291	20.1816	19.9081	20.0691	20.1619	20.0577	20.1804
sp|P05496|AT5G1_HUMAN	7.35294	1	1	15.8022	16.1481	16.4455	15.5694	15.666	16.1573	16.3651	15.7662	16.1588
sp|P05556|ITB1_HUMAN	27.5689	22	1	19.7322	20.2254	19.876	19.7926	19.6939	19.7047	19.9405	19.529	19.8687
sp|P05783|K1C18_HUMAN	216.279	93	1	25.283	23.5377	25.0108	25.2856	24.9861	24.9604	24.9717	25.0082	25.1234
sp|P05787|K2C8_HUMAN	260.87	126	1	25.9784	23.8989	25.0677	25.8364	25.7992	25.2752	25.2786	25.6979	25.6888
sp|P05976|MYL1_HUMAN	10.3093	2	1	16.0257	15.1223	15.4305	15.8492	16.3547	15.8002	15.6808	15.7425	15.8994
sp|P06132|DCUP_HUMAN	5.44959	2	1	13.3054	13.4505	12.5839	12.3468	13.3217	13.1233	13.2181	13.2535	12.6249
sp|P06213|INSR_HUMAN	15.1954	21	1	18.3206	17.3397	18.2447	18.1737	18.4111	18.4386	18.5761	18.388	18.4338
sp|P06307|CCKN_HUMAN	8.69565	1	1	12.5469	10.306	12.4303	12.4571	12.8116	12.5858	10.7998	11.222	12.8505
sp|P06312|KV401_HUMAN	8.26446	1	1	15.2046	15.6846	15.9568	15.4147	15.417	15.4549	15.2293	15.3821	15.4208
sp|P06396|GELS_HUMAN	33.2481	26	1	19.5007	20.6052	19.3833	19.4145	19.6592	19.467	19.3089	19.3187	19.5186
sp|P06454|PTMA_HUMAN	27.027	3	1	15.9614	15.337	15.717	15.7291	15.7662	15.4689	15.7887	15.6073	15.5149
sp|P06576|ATPB_HUMAN	96.4083	51	1	21.6855	21.9166	21.7463	21.758	21.7948	21.5417	21.6977	21.798	21.7314
sp|P06702|S10A9_HUMAN	78.9474	9	1	19.8991	18.9917	19.0957	19.9178	19.5803	19.6666	19.4608	19.9031	19.7447
sp|P06703|S10A6_HUMAN	33.3333	3	1	16.7022	16.9136	16.6587	16.3934	16.2708	16.8858	16.7782	16.7777	16.7734
sp|P06727|APOA4_HUMAN	17.6768	7	1	15.4851	14.8609	15.6215	15.2963	16.2115	15.573	15.4783	15.4308	15.6504
sp|P06730|IF4E_HUMAN	23.0415	5	1	17.0281	17.4842	16.8365	17.1065	17.0529	16.7428	16.8357	17.0107	16.9487
sp|P06733|ENOA_HUMAN	87.5576	38	1	21.1108	20.6599	20.8727	20.9112	20.7847	20.8356	20.9791	20.765	20.8595
sp|P06737|PYGL_HUMAN	10.6257	4	1	15.1079	14.8607	15.1561	15.2683	15.1663	15.8307	15.5636	15.221	15.4796
sp|P06744|G6PI_HUMAN	55.5556	31	1	20.2477	20.7713	20.4868	20.2371	20.5505	20.8327	20.6081	20.0594	20.493
sp|P06746|DPOLB_HUMAN	17.9104	6	1	16.6044	16.3159	16.5988	16.6532	16.5121	16.5341	16.439	16.6804	16.4183
sp|P06748|NPM_HUMAN	57.8231	17	1	18.7916	19.2186	19.028	18.8783	18.6592	18.9286	18.6177	18.9283	18.801
sp|P06753|TPM3_HUMAN	49.1228	4	1	15.7274	16.6058	15.936	15.6097	16.5821	15.7403	15.8622	15.8434	15.6051
sp|P06756|ITAV_HUMAN	20.9924	22	1	18.0124	18.1579	17.8272	17.9843	18.1337	17.9311	18.0484	17.8942	18.2681
sp|P06850|CRF_HUMAN	5.10204	1	1	13.7546	17.5397	14.8704	12.6908	13.6583	13.3868	12.6791	12.521	12.7425
sp|P06870|KLK1_HUMAN	19.084	5	1	17.0185	16.5878	17.1639	17.237	17.4105	17.1558	17.3866	17.346	17.2748
sp|P07093|GDN_HUMAN	7.53769	3	1	14.3561	16.4016	14.4604	14.4951	14.4614	13.8601	14.6632	13.9543	14.9016
sp|P07099|HYEP_HUMAN	81.3187	37	1	22.9939	20.2789	22.6912	22.9157	22.71	22.6178	22.6216	22.9816	22.5934
sp|P07108|ACBP_HUMAN	34.4828	3	1	14.3234	14.7798	14.6306	14.9472	14.7809	14.7858	14.9428	15.1095	13.8999
sp|P07195|LDHB_HUMAN	59.8802	18	1	20.1386	19.0391	20.4709	20.0386	19.7381	20.1173	20.1648	19.7968	20.1728
sp|P07203|GPX1_HUMAN	34.4828	7	1	16.7139	16.4701	16.5688	16.5487	16.4609	16.6993	16.805	16.4954	16.5382
sp|P07237|PDIA1_HUMAN	192.913	98	1	25.1164	23.1238	25.3228	25.0603	24.9168	24.9746	25.2151	25.2037	25.018
sp|P07305|H10_HUMAN	30.9278	6	1	17.7641	16.9335	17.009	17.1291	17.0474	17.1086	17.5821	17.0293	16.9486
sp|P07339|CATD_HUMAN	58.2524	24	1	19.7384	18.9524	19.6275	19.667	19.6158	19.5968	19.551	19.6574	19.5721
sp|P07355|ANXA2_HUMAN	112.094	38	1	21.678	21.1314	22.026	21.542	21.8145	21.9782	21.947	21.5578	22
sp|P07357|CO8A_HUMAN	5.13699	3	1	13.5573	12.3923	13.8098	12.5155	13.8411	14.0552	14.0743	11.9977	12.9927
sp|P07360|CO8G_HUMAN	9.90099	2	1	14.333	13.6367	14.0837	13.7405	13.7446	13.7912	13.3958	14.3149	13.7552
sp|P07384|CAN1_HUMAN	50.4202	36	1	20.5549	20.1937	20.2646	20.2139	20.2457	20.2455	20.1731	20.1179	20.3125
sp|P07437|TBB5_HUMAN	155.405	6	1	19.6392	20.5392	19.674	19.5979	19.6502	19.5436	19.5048	18.7246	19.6425
sp|P07477|TRY1_HUMAN	80.9717	11	1	19.5645	18.7224	19.3045	19.4136	19.4414	19.4714	19.6973	19.6887	19.4056
sp|P07478|TRY2_HUMAN	85.0202	21	1	21.9234	19.9288	21.6497	21.825	21.4579	21.4935	22.1027	21.8472	21.5735
sp|P07585|PGS2_HUMAN	50.1393	18	1	18.6213	18.1215	18.918	18.6242	18.6683	20.0251	19.8254	19.2451	19.4761
sp|P07602|SAP_HUMAN	13.3588	7	1	17.5729	17.9058	17.9866	17.7339	17.9168	18.5211	17.4803	17.4781	17.8156
sp|P07686|HEXB_HUMAN	16.1871	9	1	16.9348	16.3291	16.8143	16.7867	16.9536	16.8452	16.82	16.5967	16.8519
sp|P07737|PROF1_HUMAN	92.8571	13	1	19.6532	20.2137	19.9734	19.666	19.4943	19.782	19.7454	19.4271	19.67
sp|P07741|APT_HUMAN	33.3333	6	1	16.3171	16.0485	16.222	16.2846	16.4143	16.3332	16.3147	16.1918	16.1365
sp|P07814|SYEP_HUMAN	44.9735	68	1	20.2922	20.0578	20.626	20.2833	20.3628	20.4964	20.6278	20.5329	20.5238
sp|P07900|HS90A_HUMAN	88.7978	65	1	21.8753	22.3648	22.0651	21.8305	21.6551	21.8112	21.9298	21.707	21.9777
sp|P07910|HNRPC_HUMAN	78.4314	24	1	21.0662	21.5972	21.066	21.0779	20.8291	20.9287	20.8059	21.0396	20.8452
sp|P07919|QCR6_HUMAN	54.9451	5	1	16.2544	16.3102	16.6974	16.6668	16.5612	16.5203	16.6751	16.6123	16.5867
sp|P07942|LAMB1_HUMAN	41.4334	73	1	20.5522	20.4295	20.9062	20.7011	20.6475	20.7911	20.9476	20.6639	21.0449
sp|P07947|YES_HUMAN	18.4162	10	1	17.7479	17.8908	18.1296	18.0695	17.5707	17.9503	18.011	17.759	18.0266
sp|P07948|LYN_HUMAN	19.5312	7	1	16.0654	14.9548	15.8158	15.9125	15.5893	16.072	15.9753	16.0295	15.9811
sp|P07951|TPM2_HUMAN	56.338	4	1	14.8165	15.5348	14.6849	14.6403	15.2818	14.3277	14.7089	14.1119	14.7617
sp|P07954|FUMH_HUMAN	39.2157	20	1	18.8584	19.0749	19.0647	19.0509	18.906	18.929	19.0509	19.0124	19.0833
sp|P07996|TSP1_HUMAN	10.2564	12	1	17.8919	17.1486	17.576	17.7375	17.9642	18.3002	17.9984	18.0262	18.1438
sp|P08034|CXB1_HUMAN	7.06714	2	1	13.5297	13.4864	14.2446	13.6981	13.4474	13.9967	13.9926	14.0954	13.9725
sp|P08123|CO1A2_HUMAN	11.713	16	1	20.5288	19.5209	19.7677	19.7034	20.5403	21.5517	21.3806	20.7496	20.8823
sp|P08133|ANXA6_HUMAN	84.6954	57	1	21.6496	22.581	21.6192	21.5756	21.5735	21.5539	21.5745	21.6761	21.7497
sp|P08174|DAF_HUMAN	5.24934	2	1	13.7211	15.5783	14.3386	14.4458	13.2371	15.0279	13.3683	14.7269	14.0594
sp|P08195|4F2_HUMAN	28.5714	18	1	17.7435	20.4887	18.0631	17.6781	18.0526	17.9032	17.7254	17.5182	17.7106
sp|P08217|CEL2A_HUMAN	33.4572	8	1	17.0013	16.1041	17.169	17.2831	16.8139	16.9935	17.3006	16.98	17.3695
sp|P08218|CEL2B_HUMAN	11.1524	1	1	12.645	12.4936	12.8702	13.42	14.0543	12.7607	12.6483	12.2083	12.4074
sp|P08236|BGLR_HUMAN	10.7527	7	1	16.5808	16.7234	16.3266	16.5326	16.6735	16.4028	16.5557	16.3545	16.2417
sp|P08237|PFKAM_HUMAN	26.9231	21	1	18.0715	19.574	18.2069	17.8843	17.944	17.7368	17.7244	17.8005	18.0197
sp|P08238|HS90B_HUMAN	77.3481	33	1	20.6755	21.2549	21.0442	20.7936	20.5374	20.7306	20.8556	20.5312	20.8426
sp|P08240|SRPRA_HUMAN	68.9655	44	1	20.4539	19.3317	20.7135	20.4468	20.165	20.547	20.4324	20.6524	20.4511
sp|P08243|ASNS_HUMAN	16.0428	9	1	17.029	17.1341	17.2177	16.9402	17.0546	17.2469	17.3423	17.2364	17.1818
sp|P08247|SYPH_HUMAN	9.58466	3	1	14.8813	16.3065	14.4665	14.5077	14.3797	14.3076	14.5493	14.2933	14.5359
sp|P08263|GSTA1_HUMAN	94.5946	21	1	21.0016	19.8985	21.1159	21.2961	20.938	21.091	21.1837	21.5165	21.4669
sp|P08294|SODE_HUMAN	12.5	3	1	14.1936	13.7354	14.0031	14.5601	14.274	14.2505	14.0637	14.0613	14.3263
sp|P08311|CATG_HUMAN	19.6078	5	1	17.6828	15.3314	15.364	17.3878	16.7584	16.5662	17.974	16.5941	16.4568
sp|P08319|ADH4_HUMAN	5.26316	1	1	11.5535	11.4571	12.6118	10.84	NA	11.9851	12.5259	11.6025	12.2714
sp|P08397|HEM3_HUMAN	5.54017	2	1	13.2463	13.2281	13.3856	13.8578	14.0132	14.4112	14.0722	13.2611	13.8819
sp|P08559|ODPA_HUMAN	43.5897	17	1	18.8874	18.8984	18.7364	19.0339	18.7409	18.8834	19.0128	18.9607	18.9289
sp|P08571|CD14_HUMAN	24	9	1	16.5526	16.5916	16.0104	16.7257	16.5604	17.1315	16.6947	16.5542	16.7621
sp|P08572|CO4A2_HUMAN	17.5234	30	1	19.6598	19.7901	19.6909	19.6948	19.7597	19.5202	19.6792	19.6009	20.0602
sp|P08574|CY1_HUMAN	30.7692	10	1	17.6001	17.9913	17.9561	18.1154	17.4918	17.6633	17.7861	17.8624	17.9107
sp|P08575|PTPRC_HUMAN	5.35988	7	1	16.1703	15.4488	15.0328	16.3595	16.4128	16.0158	15.4539	16.3388	16.4818
sp|P08579|RU2B_HUMAN	35.5556	8	1	16.6757	17.0069	16.7124	16.8354	16.8231	16.7441	16.7637	16.8133	17.0163
sp|P08621|RU17_HUMAN	32.0366	14	1	17.8993	18.181	17.6452	17.7135	17.6442	17.8223	17.7047	17.8018	17.8765
sp|P08631|HCK_HUMAN	9.5057	1	1	10.8995	11.0411	11.3233	11.7654	11.4603	12.0411	11.1761	11.7545	12.1635
sp|P08648|ITA5_HUMAN	6.67302	7	1	16.4609	16.6104	16.3086	16.4752	16.5434	16.3271	16.4226	16.0987	16.5118
sp|P08651|NFIC_HUMAN	25.5906	13	1	17.3414	16.5726	17.3142	17.3458	17.2054	17.0752	17.2891	17.4667	17.3064
sp|P08670|VIME_HUMAN	139.485	61	1	23.5013	23.2573	23.2754	23.0994	23.2553	23.6766	23.4468	22.6992	23.8462
sp|P08684|CP3A4_HUMAN	7.95229	4	1	15.4638	14.4113	15.7991	15.658	15.2777	14.8412	15.4408	14.776	14.7153
sp|P08708|RS17_HUMAN	118.519	16	1	19.1083	18.4879	19.5625	19.4009	18.8471	19.1859	19.0946	19.5156	19.2469
sp|P08727|K1C19_HUMAN	112.5	40	1	21.0974	19.9203	20.2805	20.9358	21.1169	20.4747	20.7441	20.4662	20.9175
sp|P08729|K2C7_HUMAN	83.1557	31	1	20.2884	17.7787	18.8844	19.5067	19.7009	19.8525	19.7937	19.6159	19.7638
sp|P08754|GNAI3_HUMAN	45.1977	9	1	17.1313	17.2979	17.506	17.3089	17.187	17.3434	17.4116	17.3348	17.1773
sp|P08758|ANXA5_HUMAN	131.25	42	1	22.7252	22.7398	22.6772	22.701	22.703	22.4911	22.5235	22.4895	22.6211
sp|P08779|K1C16_HUMAN	54.9683	10	1	15.5276	16.3561	15.2548	15.5606	16.736	15.6142	19.848	16.6487	17.1828
sp|P08861|CEL3B_HUMAN	88.8889	3	1	14.9713	14.8382	15.0919	15.2717	15.2349	15.12	14.9113	15.5129	14.9625
sp|P08865|RSSA_HUMAN	105.085	31	1	20.3458	19.4371	20.272	20.424	20.0814	20.2893	20.3184	20.4969	20.3223
sp|P08962|CD63_HUMAN	25.2101	6	1	17.9526	18.3298	17.9173	18.0645	18.1779	18.1338	18.1356	18.1693	18.0096
sp|P09001|RM03_HUMAN	8.62069	3	1	15.1276	15.7531	15.3211	15.3949	14.9507	15.2192	15.6811	15.207	15.1175
sp|P09012|SNRPA_HUMAN	14.1844	3	1	14.9143	15.4116	14.8318	15.2526	15.0923	14.3345	14.8365	15.1613	14.8053
sp|P09093|CEL3A_HUMAN	170.37	46	1	21.346	20.2536	21.0132	21.2378	21.1016	21.3218	21.5187	21.3637	21.6385
sp|P09104|ENOG_HUMAN	20.7373	1	1	13.4661	14.1485	13.2478	13.0121	12.5192	12.9874	12.8381	12.1289	13.5639
sp|P09110|THIK_HUMAN	21.2264	9	1	17.4767	17.0342	17.3724	17.4911	17.3833	17.5229	17.3373	17.439	17.3808
sp|P09132|SRP19_HUMAN	27.7778	4	1	16.7426	15.8033	16.5197	16.6838	16.2699	16.1429	16.3863	16.9197	16.4945
sp|P09210|GSTA2_HUMAN	94.5946	1	1	11.1086	11.6422	12.6412	12.8968	11.977	12.1092	12.0614	12.281	12.7252
sp|P09211|GSTP1_HUMAN	47.619	10	1	16.772	16.6821	16.82	16.9671	16.6231	16.8052	16.7209	16.6368	16.7717
sp|P09234|RU1C_HUMAN	6.28931	1	1	14.2394	14.6505	14.2183	14.4969	14.0522	14.4065	14.1456	13.6511	14.4344
sp|P09327|VILI_HUMAN	20.5562	17	1	17.8202	18.8758	17.9968	17.8231	17.8419	17.9454	17.8889	17.9402	17.8091
sp|P09382|LEG1_HUMAN	44.4444	6	1	17.253	17.05	16.9786	17.1326	16.9101	17.2774	17.1301	16.9869	17.1382
sp|P09417|DHPR_HUMAN	4.09836	1	1	13.1988	12.2995	11.8295	11.9071	12.7978	16.4671	11.6723	12.7396	12.5977
sp|P09429|HMGB1_HUMAN	69.7674	15	1	17.462	17.6396	17.4957	17.6376	17.3047	17.4188	17.4282	17.3592	17.4082
sp|P09455|RET1_HUMAN	37.037	5	1	16.1251	16.2196	16.0014	16.1197	15.3416	15.8179	15.9119	15.5837	15.9379
sp|P09467|F16P1_HUMAN	17.7515	6	1	16.393	15.8987	16.2467	16.4066	16.1792	16.115	16.4219	16.1629	16.7928
sp|P09471|GNAO_HUMAN	28.2486	7	1	16.2861	19.1544	16.7682	16.0673	17.857	16.2022	16.2349	16.1822	16.3679
sp|P09488|GSTM1_HUMAN	32.1101	6	1	16.0762	16.5145	16.6782	16.6115	16.1476	16.5032	16.3801	16.2758	16.4915
sp|P09493|TPM1_HUMAN	63.3803	13	1	18.4834	19.1702	18.3227	18.3184	18.7162	18.2095	18.1419	18.0934	18.3539
sp|P09496|CLCA_HUMAN	28.2258	7	1	16.5901	17.2443	16.7307	16.7317	16.5228	16.8546	16.6409	16.6846	16.7815
sp|P09497|CLCB_HUMAN	39.3013	8	1	17.4782	17.8878	17.4015	17.3755	17.5021	17.4409	17.2516	17.3655	17.3923
sp|P09525|ANXA4_HUMAN	147.335	47	1	22.7572	21.5794	22.5446	22.8733	22.8142	22.2439	22.4869	22.0611	22.7375
sp|P09543|CN37_HUMAN	42.7553	18	1	18.6228	18.8129	18.6672	18.4787	18.67	18.5082	18.4668	18.3846	18.7205
sp|P09619|PGFRB_HUMAN	8.13743	8	1	16.3603	16.1656	16.0215	15.906	16.121	16.0569	16.0601	15.9032	16.3575
sp|P09622|DLDH_HUMAN	43.222	22	1	19.4976	19.399	19.9363	19.5699	19.3768	19.6773	19.6178	19.5601	19.6216
sp|P09651|ROA1_HUMAN	83.3333	29	1	20.4088	20.7104	20.2617	20.3951	20.2656	20.2604	20.1726	20.2672	20.2959
sp|P09661|RU2A_HUMAN	23.5294	6	1	17.2619	17.2128	17.2122	17.352	17.0944	17.4075	17.4327	17.4087	17.0002
sp|P09669|COX6C_HUMAN	93.3333	7	1	16.6786	16.9351	17.2063	17.0363	16.5019	16.9365	16.6886	16.814	17.129
sp|P09758|TACD2_HUMAN	15.4799	5	1	16.5001	14.5708	15.8582	16.415	16.2351	16.5961	16.567	16.5618	16.5052
sp|P09769|FGR_HUMAN	5.67108	1	1	12.1743	12.0666	12.2165	12.784	12.7694	12.4063	12.7937	11.9634	12.2719
sp|P09874|PARP1_HUMAN	51.2821	52	1	20.1283	20.0227	20.3826	20.1406	19.9378	20.2814	20.3627	20.1365	20.1777
sp|P09914|IFIT1_HUMAN	6.27615	3	1	12.4002	12.9976	13.5677	13.1118	13.114	13.0492	12.1822	NA	13.0233
sp|P09936|UCHL1_HUMAN	49.3274	11	1	16.6732	19.7375	17.4311	16.8223	17.2807	16.7369	16.195	15.967	16.6271
sp|P09960|LKHA4_HUMAN	57.2831	35	1	19.9355	19.9731	20.0464	19.8991	19.8809	19.895	19.9768	19.8966	20.0386
sp|P09972|ALDOC_HUMAN	38.4615	6	1	15.8596	16.61	15.9178	16.0013	15.6726	15.4335	15.4566	15.3889	15.5825
sp|P0C0L4|CO4A_HUMAN	32.1101	56	1	19.4091	18.824	19.4504	19.426	19.3708	19.9144	19.6056	19.8284	19.753
sp|P0C0S5|H2AZ_HUMAN	62.5	5	1	17.0081	17.0018	16.9978	17.1725	17.2814	17.0927	17.1115	16.9864	17.0859
sp|P0C7P0|CISD3_HUMAN	7.87402	1	1	11.6096	12.2666	11.6776	12.5458	12.4232	12.7726	12.2352	11.6127	12.0395
sp|P0C870|JMJD7_HUMAN	6.32911	2	1	14.2329	14.1969	13.8233	14.3292	14.1682	14.1439	14.3718	14.0735	14.3099
sp|P0CAP2|GRL1A_HUMAN	8.15217	3	1	13.9309	13.1861	13.0841	13.9438	13.9252	13.6213	13.5421	13.8282	12.4107
sp|P0CG37|CFC1_HUMAN	22.4215	5	1	15.2206	17.9562	15.1309	15.0623	15.2621	14.9454	15.4211	14.5821	15.0619
sp|P0CG39|POTEJ_HUMAN	8.67052	2	1	15.7803	16.0628	16.487	15.857	15.9059	15.9328	16.2226	16.1036	15.9431
sp|P0CW19|LIMS3_HUMAN	8.54701	1	1	11.4936	NA	11.7981	NA	NA	NA	12.3523	12.0269	NA
sp|P0DJ07|PT100_HUMAN	13.6986	1	1	13.8537	15.2192	14.2332	13.4194	13.9493	13.8313	13.9105	13.3199	14.1909
sp|P0DJI8|SAA1_HUMAN	73.7705	9	1	17.7495	17.137	17.8768	17.1564	17.5335	18.1099	17.7399	17.6163	18.1915
sp|P0DJI9|SAA2_HUMAN	73.7705	3	1	14.8147	14.6765	15.024	14.6998	15.1336	14.9479	15.0849	14.8892	15.1393
sp|P0DMV8|HS71A_HUMAN	92.0437	55	1	21.1906	21.7495	21.409	21.4351	21.1662	21.0607	21.1366	21.0692	21.272
sp|P0DN76|U2AF5_HUMAN	16.6667	4	1	15.7467	16.1879	15.8641	16.3386	15.517	15.9256	16.1048	15.8677	16.0113
sp|P0DN79|CBSL_HUMAN	34.4828	19	1	17.7177	17.1939	17.9035	17.9478	17.6657	17.8895	17.9552	17.8071	17.8287
sp|P0DOY2|IGLC2_HUMAN	47.1698	5	1	17.4527	17.2956	17.3294	17.5393	17.6657	17.5393	17.5924	17.7959	17.3307
sp|P0DP23|CALM1_HUMAN	73.8255	11	1	18.809	18.5941	18.7947	18.4624	18.3281	18.6354	18.3459	18.2546	18.6794
sp|P0DP75|M14OS_HUMAN	7.40741	1	1	11.4851	11.6851	12.111	11.9264	12.3479	NA	11.9975	11.6936	NA
sp|P0DPB6|RPAC2_HUMAN	7.5188	1	1	13.5089	13.4322	13.1354	13.8522	13.3427	13.447	13.3688	13.9529	12.9453
sp|P0DPH7|TBA3C_HUMAN	104.444	1	1	NA	11.2823	NA	NA	NA	NA	NA	11.6212	NA
sp|P10109|ADX_HUMAN	21.7391	4	1	15.252	15.4204	15.1213	15.1722	15.3042	15.5251	15.1524	15.2773	15.3713
sp|P10114|RAP2A_HUMAN	27.3224	5	1	16.0508	15.7643	15.8057	16.1098	16.1397	16.0108	16.2022	15.8819	15.9807
sp|P10155|RO60_HUMAN	39.0335	21	1	17.6147	17.7432	17.8446	17.6095	17.7791	17.8531	17.7628	17.5428	17.8696
sp|P10176|COX8A_HUMAN	14.4928	1	1	11.9657	12.8151	12.3665	13.5061	13.1511	12.5137	12.8168	12.7362	13.2595
sp|P10253|LYAG_HUMAN	4.20168	4	1	14.3243	14.9635	14.7034	14.9708	14.804	14.9226	14.2435	14.5766	14.9148
sp|P10301|RRAS_HUMAN	32.1101	5	1	17.0468	16.6014	16.9013	16.9282	17.1944	17.0011	16.9632	16.8169	16.9198
sp|P10321|HLAC_HUMAN	21.8579	3	1	15.0075	15.7929	14.6557	15.375	15.0757	14.2921	14.9482	15.0651	14.9497
sp|P10398|ARAF_HUMAN	13.2013	8	1	17.0202	16.9816	16.9588	17.0174	16.5773	16.6199	16.5739	17.0095	16.6715
sp|P10412|H14_HUMAN	31.9635	7	1	18.524	17.8189	17.8147	17.9053	17.5479	17.8985	18.1333	17.6398	17.778
sp|P10515|ODP2_HUMAN	24.7295	16	1	19.1714	19.6875	19.5087	19.087	19.0217	19.3703	19.3805	19.0046	19.2907
sp|P10586|PTPRF_HUMAN	6.81699	13	1	17.2772	17.2704	17.2781	17.1315	17.0832	17.0775	17.2659	16.9916	17.2073
sp|P10588|NR2F6_HUMAN	7.42574	3	1	14.9637	14.9143	15.0379	15.0813	15.0775	14.9291	15.0286	14.7496	15.1179
sp|P10589|COT1_HUMAN	7.0922	2	1	12.5344	11.6632	12.0966	12.8644	12.4535	12.1566	NA	12.0956	11.8853
sp|P10599|THIO_HUMAN	28.5714	3	1	15.5867	15.324	15.4257	14.9339	17.4906	15.7462	15.4615	16.4639	16.1265
sp|P10606|COX5B_HUMAN	38.7597	5	1	15.0462	14.5518	14.9198	14.6778	15.1408	15.0912	15.1505	14.656	14.4911
sp|P10619|PPGB_HUMAN	8.33333	4	1	14.2213	14.9342	14.4087	14.2971	15.5735	14.4407	14.5426	14.3557	15.1801
sp|P10620|MGST1_HUMAN	32.2581	5	1	19.9184	16.5743	19.2059	19.1508	19.7415	19.7328	20.1642	20.047	20.2436
sp|P10643|CO7_HUMAN	4.74496	4	1	14.4579	14.6335	14.2965	14.6306	14.0398	14.1569	14.4061	14.3026	14.2281
sp|P10644|KAP0_HUMAN	44.6194	17	1	18.7915	18.7913	18.9369	18.7469	18.8095	18.8134	19.0056	18.7578	18.8472
sp|P10645|CMGA_HUMAN	32.8228	15	1	16.4384	20.6116	17.4673	16.2303	17.3244	16.2909	15.9632	15.864	16.2675
sp|P10768|ESTD_HUMAN	10.6383	3	1	14.3122	14.9671	14.8183	14.4622	14.0953	14.1784	14.342	14.2258	14.5905
sp|P10809|CH60_HUMAN	59.3368	34	1	20.3782	20.6915	20.5315	20.3621	20.2501	20.3359	20.6416	20.2906	20.4307
sp|P10909|CLUS_HUMAN	42.3163	19	1	17.952	21.1023	18.6805	17.923	18.8931	18.1142	18.088	18.1682	18.345
sp|P10997|IAPP_HUMAN	33.7079	3	1	13.6394	15.8141	13.7138	13.0459	13.9133	13.6073	14.0379	13.1948	13.8011
sp|P11021|BIP_HUMAN	99.3884	65	1	22.9123	22.3433	23.0366	22.9184	22.6767	22.8493	23.0619	22.9633	22.824
sp|P11047|LAMC1_HUMAN	50.3418	81	1	21.0397	20.9049	21.2631	21.1661	21.0895	21.2476	21.193	21.3816	21.5197
sp|P11117|PPAL_HUMAN	28.3688	12	1	18.7095	18.0253	18.4963	18.837	18.4286	18.6681	18.4422	18.7293	18.5692
sp|P11137|MTAP2_HUMAN	5.47345	10	1	16.1995	17.6028	16.1331	16.1648	16.1363	16.2624	15.8517	15.745	15.914
sp|P11142|HSP7C_HUMAN	100.619	44	1	21.9327	22.1106	22.0325	21.846	21.9143	22.2273	22.1422	21.9369	21.9377
sp|P11171|EPB41_HUMAN	21.9907	16	1	17.5594	17.0718	17.5149	17.4165	17.4205	17.6122	17.6329	17.3205	17.431
sp|P11172|UMPS_HUMAN	31.25	15	1	17.5467	18.0303	18.0954	18.0868	17.9931	18.0506	17.775	17.7445	17.9689
sp|P11177|ODPB_HUMAN	50.1393	18	1	19.0388	19.2189	19.4568	19.0106	19.0749	19.3079	19.4376	19.1618	19.3793
sp|P11182|ODB2_HUMAN	29.0456	14	1	17.627	16.8434	17.8669	17.4829	17.5093	17.6182	17.5645	17.6383	17.8189
sp|P11215|ITAM_HUMAN	6.94444	8	1	15.1866	15.1328	15.2109	15.7446	15.5927	15.9759	15.5149	15.6071	15.4507
sp|P11216|PYGB_HUMAN	29.656	25	1	18.3781	18.5898	18.5555	18.4558	18.3592	18.3933	18.4395	18.1703	18.3805
sp|P11233|RALA_HUMAN	38.835	8	1	18.1599	17.9502	18.2182	18.1524	17.9278	18.2263	18.1602	18.1322	18.2114
sp|P11234|RALB_HUMAN	38.835	5	1	16.4614	16.1393	16.6555	16.3524	16.0626	16.5557	16.5132	16.2309	16.4766
sp|P11274|BCR_HUMAN	6.29426	8	1	15.1843	16.1727	14.9168	14.9983	15.2297	15.2511	14.9133	15.3035	14.8269
sp|P11277|SPTB1_HUMAN	5.1474	4	1	14.518	15.0006	13.8588	15.3655	14.3913	13.5248	14.0013	14.1675	14.233
sp|P11279|LAMP1_HUMAN	28.777	12	1	18.0851	18.4512	18.5303	18.0212	18.2208	18.3427	18.2469	18.1207	18.0096
sp|P11310|ACADM_HUMAN	28.5036	12	1	18.0182	17.8055	18.0205	17.9876	18.07	17.9552	18.3417	18.1138	18.1876
sp|P11387|TOP1_HUMAN	31.3725	24	1	18.8995	19.0884	19.25	18.9691	18.85	18.8628	19.0863	18.9944	18.9833
sp|P11413|G6PD_HUMAN	38.835	20	1	18.1372	18.2251	17.9204	18.2126	18.0674	18.124	18.2275	17.9462	18.2936
sp|P11441|UBL4A_HUMAN	25.4777	4	1	15.7555	15.7497	15.6756	15.6574	15.9396	15.4677	15.5656	15.462	15.4655
sp|P11498|PYC_HUMAN	15.2801	18	1	16.8975	17.3596	16.8395	17.1525	17.0006	16.9451	16.8968	17.1454	17.1837
sp|P11532|DMD_HUMAN	5.42741	15	1	17.8272	17.0977	17.7704	18.0737	17.8797	17.9675	17.8523	18.0244	17.7424
sp|P11586|C1TC_HUMAN	40.6417	38	1	20.259	19.4395	20.3501	20.2173	20.116	20.2496	20.2612	20.3005	20.3486
sp|P11717|MPRI_HUMAN	8.83179	22	1	17.6455	18.5968	17.599	17.7818	17.6031	17.9042	17.7075	17.8096	17.5984
sp|P11766|ADHX_HUMAN	69.5187	26	1	18.7732	18.9529	19.3073	18.8419	18.7011	19.0412	19.1581	18.852	19.049
sp|P11802|CDK4_HUMAN	13.2013	3	1	14.9307	14.6894	15.1487	15.2562	15.1221	14.7546	15.1911	14.9641	14.8937
sp|P11908|PRPS2_HUMAN	34.5912	3	1	14.7922	15.557	15.452	15.3553	15.3951	14.7354	15.058	15.042	14.7424
sp|P11940|PABP1_HUMAN	61.3208	19	1	19.6407	19.748	19.6878	19.6817	19.4573	19.6259	19.729	19.5537	19.4849
sp|P12004|PCNA_HUMAN	26.8199	7	1	16.1186	16.6803	16.3801	16.2481	16.0571	16.09	16.132	16.3435	16.2331
sp|P12074|CX6A1_HUMAN	27.5229	3	1	13.6781	13.5347	13.8403	13.8635	13.4596	13.1532	13.4222	14.1803	NA
sp|P12081|HARS1_HUMAN	37.3281	19	1	18.4222	18.3324	18.5413	18.5301	18.287	18.4744	18.3687	18.5714	18.5596
sp|P12109|CO6A1_HUMAN	51.5564	52	1	21.549	21.8909	21.5566	21.1981	21.2443	21.5806	21.8261	21.6963	21.9152
sp|P12110|CO6A2_HUMAN	38.2728	39	1	20.0958	20.4193	19.9546	19.5839	19.8631	20.1407	20.3259	20.278	20.5483
sp|P12111|CO6A3_HUMAN	55.7129	177	1	23.0297	23.4025	22.9583	22.7873	22.8065	23.1406	23.1563	23.3067	23.583
sp|P12235|ADT1_HUMAN	77.1812	4	1	17.612	18.6769	18.1129	17.8383	17.7634	17.7413	17.8331	17.7883	17.581
sp|P12236|ADT3_HUMAN	83.8926	11	1	19.4222	19.8739	20.1416	19.5156	19.1588	19.7664	19.6055	19.722	19.5874
sp|P12268|IMDH2_HUMAN	31.1284	16	1	17.8024	18.1925	17.9026	17.8691	17.7303	17.6848	17.7934	17.9282	17.8235
sp|P12270|TPR_HUMAN	33.0089	78	1	20.2038	20.2147	20.3264	20.2938	20.2495	20.2063	20.3028	20.1561	20.2669
sp|P12273|PIP_HUMAN	27.3973	4	1	16.5381	16.4097	16.0316	16.3811	18.8051	18.6169	16.2287	17.2922	17.6863
sp|P12277|KCRB_HUMAN	13.1234	5	1	15.9775	16.2599	15.3849	15.6208	15.5027	15.5918	15.3365	14.5337	15.7604
sp|P12314|FCGR1_HUMAN	10.6952	4	1	14.3751	13.6998	14.0287	14.0272	14.048	14.4311	14.4185	14.3928	14.6108
sp|P12429|ANXA3_HUMAN	52.6316	17	1	19.19	18.2659	18.8337	18.9111	18.9888	18.873	18.7089	18.4796	19.1529
sp|P12532|KCRU_HUMAN	21.5827	9	1	15.5423	17.8385	15.6141	15.4466	15.7816	15.3844	15.7913	15.4991	15.4832
sp|P12694|ODBA_HUMAN	33.7079	15	1	17.2923	17.2365	17.2421	17.4088	17.2587	17.6045	17.2762	17.5143	17.7251
sp|P12814|ACTN1_HUMAN	75.1121	45	1	20.2348	20.2608	20.3791	20.1031	20.1295	20.1346	20.2959	19.9171	20.3946
sp|P12821|ACE_HUMAN	6.12557	8	1	15.6472	16.2717	16.0823	16.1405	16.0795	15.7848	16.0023	15.8226	16.3754
sp|P12830|CADH1_HUMAN	30.6122	27	1	19.139	18.5697	19.0263	19.0914	19.2336	19.0643	19.1197	18.8619	19.0625
sp|P12931|SRC_HUMAN	14.9254	6	1	16.6409	16.2256	16.366	16.6463	16.5384	16.4555	16.317	16.6726	16.3113
sp|P12956|XRCC6_HUMAN	75.5337	46	1	21.786	22.1548	22.0095	21.7388	21.7792	21.8945	21.8392	21.6459	21.7811
sp|P13010|XRCC5_HUMAN	68.306	50	1	20.7978	20.8499	20.7143	20.5782	20.6156	20.5618	20.7133	20.4873	20.5106
sp|P13073|COX41_HUMAN	82.8402	14	1	18.689	18.8402	19.0243	18.9059	18.771	18.9126	18.9811	18.8564	18.8165
sp|P13473|LAMP2_HUMAN	14.6341	6	1	21.3986	20.7225	21.0602	21.293	21.1759	21.4112	21.3909	21.2575	21.1878
sp|P13489|RINI_HUMAN	41.2148	19	1	18.5717	18.9646	18.7812	18.7777	18.5881	18.6121	18.7404	18.5484	18.5747
sp|P13521|SCG2_HUMAN	22.6904	14	1	16.5981	19.7688	16.8788	16.4554	16.9952	16.3203	16.1392	16.385	15.8463
sp|P13569|CFTR_HUMAN	20.2703	30	1	19.4945	18.514	19.5816	19.4353	19.546	19.2369	19.3933	18.8674	19.4583
sp|P13591|NCAM1_HUMAN	12.8205	11	1	17.5328	18.118	17.076	17.2354	17.2112	17.8309	16.1185	16.2956	17.2178
sp|P13611|CSPG2_HUMAN	4.1225	14	1	18.1563	18.0516	17.8646	18.1348	18.1695	18.14	17.9973	18.0234	18.0943
sp|P13637|AT1A3_HUMAN	26.6535	3	1	17.266	17.6748	16.6087	17.4196	17.3966	17.2487	16.2261	16.1653	17.0731
sp|P13639|EF2_HUMAN	88.5781	76	1	22.7297	21.8552	22.8997	22.7043	22.4707	22.6645	22.7547	22.6619	22.5455
sp|P13645|K1C10_HUMAN	138.699	80	1	19.7217	21.4264	19.3658	19.899	25.6518	20.1816	22.2252	24.1451	24.0678
sp|P13647|K2C5_HUMAN	77.9661	33	1	17.8462	18.7096	17.767	17.9025	21.7058	18.2002	20.7993	20.3764	20.1757
sp|P13667|PDIA4_HUMAN	106.977	67	1	22.4354	20.9862	22.7384	22.3182	22.2358	22.4406	22.8477	22.5106	22.3309
sp|P13671|CO6_HUMAN	8.56531	8	1	16.3257	15.7778	16.5192	15.8982	16.3824	16.094	16.2232	16.2446	16.3739
sp|P13674|P4HA1_HUMAN	14.9813	8	1	15.4602	15.9444	15.8072	15.7137	15.6711	15.7114	15.4657	15.5885	15.7739
sp|P13693|TCTP_HUMAN	63.9535	11	1	17.7531	17.7705	17.8612	17.6276	17.4647	17.8311	17.9056	17.8181	17.7121
sp|P13716|HEM2_HUMAN	21.2121	7	1	16.3174	15.7796	16.0554	16.0557	16.4825	16.2938	16.1169	16.4989	16.2447
sp|P13747|HLAE_HUMAN	16.7598	5	1	15.3305	15.9732	14.7321	15.7469	15.0289	15.2714	15.174	15.3957	15.1745
sp|P13796|PLSL_HUMAN	44.6571	22	1	19.598	18.4483	18.6787	19.5814	19.1027	19.4736	18.8458	19.5457	19.4251
sp|P13797|PLST_HUMAN	53.9683	34	1	20.1128	19.4611	20.0745	20.0615	20.1594	19.8999	20.1345	19.736	20.1212
sp|P13798|ACPH_HUMAN	12.2951	9	1	17.2423	17.7187	17.0985	17.0688	17.3289	17.1878	17.2165	17.2418	17.2225
sp|P13804|ETFA_HUMAN	48.048	16	1	18.1687	18.3806	18.5816	18.3339	18.0608	18.2272	18.3446	18.4137	18.3031
sp|P13807|GYS1_HUMAN	8.14111	6	1	16.6148	16.7312	16.8028	17.1116	16.6565	16.5275	16.7764	16.8403	16.6951
sp|P13861|KAP2_HUMAN	49.505	20	1	18.4308	18.1889	18.5159	18.4495	18.4595	18.5103	18.453	18.4388	18.5802
sp|P13929|ENOB_HUMAN	23.0415	1	1	14.6012	14.8129	15.1989	14.8639	13.5704	14.5138	13.3762	14.5276	14.666
sp|P13984|T2FB_HUMAN	40.1606	10	1	16.7101	16.8539	16.6428	16.7764	16.4228	16.5679	16.3787	16.6751	16.7011
sp|P13987|CD59_HUMAN	46.875	6	1	15.7729	16.0918	15.8725	15.9273	15.3923	15.7653	15.7664	15.376	16.222
sp|P14136|GFAP_HUMAN	27.7778	7	1	18.0979	17.387	17.114	17.5867	18.5441	17.7118	18.3809	17.0425	17.7032
sp|P14174|MIF_HUMAN	43.4783	5	1	17.4456	16.9833	17.4491	17.3763	17.2196	17.1576	17.748	17.2208	17.2909
sp|P14209|CD99_HUMAN	59.4595	11	1	16.5224	18.6372	16.711	16.5892	16.5431	16.7195	16.6117	16.6099	16.1302
sp|P14314|GLU2B_HUMAN	30.303	16	1	18.9389	18.8578	19.0382	18.7983	18.749	18.8213	18.9472	18.7639	18.799
sp|P14317|HCLS1_HUMAN	12.3457	6	1	16.5889	15.9509	16.1622	16.4513	16.2689	16.9164	16.3868	16.4012	16.8361
sp|P14324|FPPS_HUMAN	28.6396	12	1	18.286	18.5978	18.2653	18.1737	18.4029	18.0448	18.2156	18.2681	18.1312
sp|P14384|CBPM_HUMAN	6.77201	3	1	14.4312	14.7597	14.4477	14.4599	14.9206	14.7033	14.6194	14.713	14.5442
sp|P14406|CX7A2_HUMAN	24.0964	2	1	19.4147	19.5759	19.8383	19.1786	19.2113	19.7567	19.6878	19.6367	19.6881
sp|P14543|NID1_HUMAN	38.4924	48	1	19.7901	19.5223	19.7607	19.8322	19.8303	19.6875	19.806	19.9016	19.884
sp|P14550|AK1A1_HUMAN	61.5385	20	1	19.0251	18.8537	19.3047	19.1966	19.0966	19.0864	19.1712	19.2514	18.9762
sp|P14618|KPYM_HUMAN	90.3955	48	1	20.6759	21.9881	20.7222	20.6427	20.6954	20.6229	20.6085	20.4922	20.5964
sp|P14625|ENPL_HUMAN	113.325	91	1	22.9493	22.8714	23.4534	22.9811	22.8542	23.2217	23.2689	23.0662	23.1004
sp|P14649|MYL6B_HUMAN	24.0385	3	1	12.0685	12.8072	12.1597	12.6997	12.4771	12.8132	12.5918	12.1718	12.1052
sp|P14678|RSMB_HUMAN	20.8333	5	1	17.6862	17.6973	17.4474	17.4923	17.5914	17.4712	17.2662	17.6476	17.3257
sp|P14735|IDE_HUMAN	6.86948	7	1	15.588	15.4162	16.0178	15.9649	15.91	15.9999	16.1831	16.1993	16.086
sp|P14854|CX6B1_HUMAN	23.2558	2	1	14.5694	14.4365	14.5108	14.4473	14.65	14.1907	14.7533	14.4564	14.2065
sp|P14866|HNRPL_HUMAN	40.747	24	1	18.5582	19.009	18.5727	18.6958	18.7373	18.6521	18.6699	18.6027	18.606
sp|P14868|SYDC_HUMAN	67.8643	34	1	19.8545	19.3947	19.8419	19.8029	19.7463	19.8813	19.7625	19.8895	20.4304
sp|P14923|PLAK_HUMAN	55.0336	41	1	20.5238	19.966	20.4386	20.416	21.6562	20.4029	20.53	20.4493	20.7531
sp|P14927|QCR7_HUMAN	54.0541	6	1	17.3375	16.9697	17.1756	17.51	17.2432	17.2926	17.081	17.4022	17.5847
sp|P15056|BRAF_HUMAN	9.13838	3	1	15.0509	15.8375	15.1619	15.0586	15.1006	15.0675	15.1382	15.0959	15.3735
sp|P15085|CBPA1_HUMAN	90.6921	37	1	21.461	19.8716	21.3254	21.1192	20.8839	21.1488	21.2771	21.5513	21.4384
sp|P15086|CBPB1_HUMAN	115.108	48	1	22.3504	20.7877	22.0211	22.014	21.908	22.1309	22.2735	22.327	22.2822
sp|P15088|CBPA3_HUMAN	23.9808	10	1	18.8844	19.0123	18.1546	17.1079	16.4109	16.6615	20.5702	16.3093	16.5755
sp|P15090|FABP4_HUMAN	37.8788	5	1	15.9325	17.2114	16.471	15.7343	15.9927	15.9485	16.1445	15.4013	15.9695
sp|P15104|GLNA_HUMAN	8.0429	3	1	15.904	15.7875	15.7377	15.9644	15.5513	15.5336	15.6604	15.6813	15.6491
sp|P15121|ALDR_HUMAN	12.6582	4	1	16.7624	17.1801	16.7449	16.6577	17.0186	16.5635	16.975	16.864	16.5322
sp|P15144|AMPN_HUMAN	32.0579	31	1	19.4494	18.2003	19.27	19.7655	19.1406	19.461	19.3503	19.5881	19.7023
sp|P15153|RAC2_HUMAN	31.25	1	1	12.4803	12.7498	11.7616	11.9243	11.544	11.432	12.6146	12.7795	11.608
sp|P15170|ERF3A_HUMAN	18.0361	9	1	16.8338	16.8935	17.0785	16.7616	16.7693	17.0532	16.9433	16.8039	16.8139
sp|P15260|INGR1_HUMAN	4.08998	2	1	13.855	13.238	13.2172	14.31	14.4857	13.9275	13.4125	13.7406	13.3829
sp|P15291|B4GT1_HUMAN	15.0754	6	1	16.4375	15.2999	16.4046	16.2083	16.0753	16.5102	16.5765	16.2492	16.3987
sp|P15309|PPAP_HUMAN	10.3627	4	1	15.0886	16.1919	15.0821	15.1527	15.652	15.3686	15.2639	15.2749	15.2362
sp|P15311|EZRI_HUMAN	95.5631	56	1	21.8207	21.6043	21.7705	21.7668	21.6145	21.5388	21.5421	21.5956	21.6805
sp|P15374|UCHL3_HUMAN	43.4783	10	1	17.0989	16.7404	17.0945	16.9649	17.0951	17.0862	17.1845	17.0699	17.2827
sp|P15529|MCP_HUMAN	10.2041	4	1	14.977	15.2352	15.3194	14.934	15.1551	15.0147	15.4334	14.9411	15.5913
sp|P15531|NDKA_HUMAN	78.9474	4	1	18.0727	18.6199	18.3222	18.0491	18.1305	17.8104	18.0506	18.0748	18.1883
sp|P15735|PHKG2_HUMAN	12.3153	5	1	15.2463	15.2565	14.8091	14.8263	15.3082	14.9187	15.3534	14.858	15.1247
sp|P15880|RS2_HUMAN	85.3242	25	1	20.8909	20.0096	21.1665	21.0299	20.6723	21.5756	21.0917	21.1392	21.0184
sp|P15924|DESP_HUMAN	61.651	177	1	22.037	21.9109	22.011	21.9106	22.9062	21.9439	22.2031	21.8903	22.1615
sp|P15927|RFA2_HUMAN	11.1111	3	1	14.8302	16.1044	14.9965	15.0805	14.4097	14.6263	14.3031	14.7369	14.6439
sp|P15954|COX7C_HUMAN	31.746	2	1	15.4116	15.3581	16.1781	15.7659	15.5613	15.7762	15.7701	15.5534	15.8627
sp|P16070|CD44_HUMAN	18.8679	14	1	19.1184	17.566	18.7055	18.9694	18.7986	18.8236	18.5679	18.7646	18.6674
sp|P16104|H2AX_HUMAN	132.867	10	1	17.1122	17.6049	17.4356	17.325	16.8727	17.1845	16.9061	17.2558	17.4593
sp|P16144|ITB4_HUMAN	13.7212	25	1	17.8363	17.797	17.5693	17.9532	18.2234	17.4755	17.7333	17.5718	17.7538
sp|P16152|CBR1_HUMAN	18.0505	5	1	15.6536	15.5686	15.52	15.5266	16.0116	16.9096	15.7119	15.6893	15.3136
sp|P16219|ACADS_HUMAN	19.4175	8	1	14.4953	13.9578	14.6188	14.9243	15.9812	15.3895	15.625	14.2975	14.5506
sp|P16220|CREB1_HUMAN	6.11621	1	1	13.623	13.8261	13.3736	13.2557	13.0023	13.2444	13.3981	13.97	13.7301
sp|P16233|LIPP_HUMAN	118.28	55	1	22.4129	20.7542	22.3858	22.2498	21.938	22.2154	22.6378	22.3522	22.4196
sp|P16260|GDC_HUMAN	9.03614	3	1	14.3164	13.4222	14.4729	13.9632	14.4123	14.3132	14.3213	14.499	13.892
sp|P16284|PECA1_HUMAN	21.6802	16	1	17.2526	17.5278	17.1247	17.5762	17.387	17.3242	17.3659	16.9834	17.3354
sp|P16298|PP2BB_HUMAN	9.54198	3	1	13.6477	14.7863	13.8916	13.5463	14.1844	13.8893	13.6343	13.3057	13.7921
sp|P16333|NCK1_HUMAN	5.30504	2	1	13.4805	14.4499	13.7447	13.3473	14.2041	13.7939	14.2078	13.9977	14.2816
sp|P16403|H12_HUMAN	28.169	1	1	15.217	14.7282	14.8433	14.8704	14.377	14.5902	14.8551	14.4529	14.5082
sp|P16422|EPCAM_HUMAN	31.8471	10	1	18.3275	18.1761	18.4122	18.3712	18.1307	18.4102	18.4928	18.3877	18.471
sp|P16435|NCPR_HUMAN	35.4505	24	1	18.8282	18.8725	18.7563	18.6515	18.8074	18.6781	18.6288	18.4487	18.904
sp|P16444|DPEP1_HUMAN	41.3625	17	1	18.7282	17.3371	18.487	18.7339	18.4766	18.4514	18.9477	18.8046	18.7027
sp|P16455|MGMT_HUMAN	19.3237	4	1	14.4962	14.7393	14.4123	14.4571	14.4067	14.2828	14.5769	14.7391	14.7418
sp|P16615|AT2A2_HUMAN	36.4683	38	1	19.8393	20.3355	20.0969	19.8466	19.9726	20.0093	19.9619	20.0398	19.8122
sp|P16671|CD36_HUMAN	21.1864	10	1	16.2275	16.6422	16.6768	16.1824	16.6779	16.7034	16.8777	15.9357	16.8554
sp|P16870|CBPE_HUMAN	25.2101	12	1	16.5151	19.0246	16.8027	16.4522	16.2567	16.6221	16.4978	16.398	16.258
sp|P16885|PLCG2_HUMAN	4.74308	6	1	15.7683	15.4226	15.3761	15.5492	15.5819	15.2306	15.2525	15.6178	15.6114
sp|P16949|STMN1_HUMAN	33.557	5	1	15.0632	16.493	15.2266	15.1429	15.2343	15.4009	15.0454	14.8484	15.4756
sp|P16989|YBOX3_HUMAN	26.8817	7	1	15.8871	14.8939	15.9659	16.0137	16.3273	16.2322	15.6855	16.0829	16.2106
sp|P17026|ZNF22_HUMAN	4.46429	1	1	13.5006	11.9195	13.2249	13.4761	13.2923	13.3796	12.7962	13.5938	13.3103
sp|P17028|ZNF24_HUMAN	8.15217	3	1	14.3625	14.4174	14.6051	14.6706	14.5411	14.5062	14.5593	14.5753	14.3556
sp|P17066|HSP76_HUMAN	29.549	3	1	16.6644	16.0258	16.1773	16.2066	16.3266	16.1558	16.2826	16.2951	16.5341
sp|P17096|HMGA1_HUMAN	28.0374	3	1	13.8546	14.1816	14.0755	14.0727	14.1916	14.6291	13.985	14.1535	14.0198
sp|P17152|TMM11_HUMAN	10.4167	2	1	15.2297	15.6999	15.5079	15.3591	15.5224	15.3432	15.4231	15.3806	15.697
sp|P17174|AATC_HUMAN	26.6344	11	1	17.3322	17.6868	17.2998	17.434	17.3274	16.9974	17.3184	17.2026	17.2051
sp|P17252|KPCA_HUMAN	14.881	10	1	18.0754	17.8663	17.6292	18.1569	18.0472	17.8533	17.862	17.885	17.9298
sp|P17275|JUNB_HUMAN	5.76369	2	1	14.3475	14.1302	13.9705	14.3753	13.9087	14.1522	13.9884	13.6299	14.6832
sp|P17301|ITA2_HUMAN	5.92718	7	1	16.0277	15.899	15.7265	15.9913	15.9666	16.0377	16.0241	15.5953	15.9325
sp|P17480|UBF1_HUMAN	17.0157	13	1	17.5827	17.9162	17.7029	17.6816	17.7169	17.625	17.4885	17.6122	17.6518
sp|P17568|NDUB7_HUMAN	29.1971	4	1	15.8316	16.2609	16.1007	15.9957	15.8367	16.075	16.1737	15.9107	16.0142
sp|P17612|KAPCA_HUMAN	37.037	13	1	18.3465	18.0924	18.7941	18.1913	18.2862	18.321	18.4533	18.1664	18.6459
sp|P17655|CAN2_HUMAN	25.7143	18	1	18.3371	18.1596	18.5002	18.5029	18.3312	18.3347	18.3578	18.3914	18.5293
sp|P17661|DESM_HUMAN	14.8936	3	1	16.0286	15.1822	14.8799	15.6873	15.6648	15.9464	15.3978	16.2908	15.9464
sp|P17676|CEBPB_HUMAN	5.7971	2	1	14.492	13.4776	14.2099	14.6583	14.5138	14.5893	14.3597	14.7085	14.6211
sp|P17677|NEUM_HUMAN	8.40336	2	1	14.18	14.3223	13.8294	12.9368	13.6028	14.2758	12.5305	NA	12.8344
sp|P17693|HLAG_HUMAN	5.91716	1	1	13.2689	13.564	13.0317	13.4274	13.0731	11.4019	12.892	13.0017	12.1521
sp|P17706|PTN2_HUMAN	14.4578	5	1	15.3033	15.9267	15.7573	15.7795	15.8032	15.7298	15.7508	15.4821	15.4353
sp|P17813|EGLN_HUMAN	9.11854	6	1	16.3832	15.9942	15.3891	16.4763	17.5229	15.6927	16.3866	15.8865	15.9382
sp|P17844|DDX5_HUMAN	48.8599	22	1	19.4578	20.1636	19.3974	19.6178	19.2384	19.395	19.3458	19.5296	19.5599
sp|P17858|PFKAL_HUMAN	28.2051	18	1	18.9028	19.5271	19.0715	18.9498	19.0145	18.7987	18.8783	18.8996	18.8374
sp|P17900|SAP3_HUMAN	15.544	3	1	15.3443	15.7061	15.3757	15.636	16.648	15.8196	15.6884	16.0092	15.7767
sp|P17931|LEG3_HUMAN	40	10	1	17.6578	17.006	17.4527	18.1105	17.4347	17.4964	17.4771	17.6597	17.7607
sp|P17980|PRS6A_HUMAN	50.1139	22	1	19.04	19.1366	19.1227	18.9682	18.9121	18.9921	18.9635	18.9815	19.0455
sp|P17987|TCPA_HUMAN	53.9568	30	1	19.5079	19.9076	19.906	19.6014	19.4863	19.6756	19.6199	19.588	19.592
sp|P18031|PTN1_HUMAN	29.8851	13	1	18.3071	17.4338	17.884	20.4979	17.0451	19.1716	19.2505	16.5316	16.7902
sp|P18065|IBP2_HUMAN	9.23077	3	1	13.3166	15.2629	13.3248	13.5862	14.0507	14.3105	14.3014	14.0007	13.3042
sp|P18074|ERCC2_HUMAN	5.26316	4	1	14.2145	14.4111	14.1897	14.4973	14.3928	14.6222	14.1465	14.5824	13.845
sp|P18077|RL35A_HUMAN	100	11	1	18.8394	17.9409	18.8593	19.0364	18.6472	18.8296	18.6796	19.0813	18.861
sp|P18084|ITB5_HUMAN	12.5156	10	1	16.9661	16.6755	16.488	17.037	16.8449	17.0222	16.8931	16.6626	17.2095
sp|P18085|ARF4_HUMAN	61.1111	5	1	18.5126	17.9015	18.7955	18.3289	18.2664	18.6887	18.759	18.6195	18.3397
sp|P18124|RL7_HUMAN	104.839	26	1	20.8966	19.7159	20.7125	20.8651	20.6385	20.7139	20.7862	20.9639	20.7402
sp|P18206|VINC_HUMAN	74.9559	85	1	21.1171	20.8813	21.226	21.2173	21.101	21.0482	21.1244	20.966	21.1676
sp|P18283|GPX2_HUMAN	5.26316	1	1	14.0392	12.9954	14.1505	14.1145	13.5269	13.514	12.9238	13.1333	13.4694
sp|P18440|ARY1_HUMAN	10.3448	3	1	15.3158	15.7859	15.2368	15.052	15.3022	15.1486	15.1695	15.3393	14.9611
sp|P18510|IL1RA_HUMAN	28.2486	5	1	16.208	15.9196	15.649	16.1267	16.3435	16.0703	16.0515	16.2926	16.1152
sp|P18583|SON_HUMAN	9.06843	22	1	17.5327	17.4997	17.4284	17.4624	17.4566	17.2887	17.4696	17.4024	17.5176
sp|P18615|NELFE_HUMAN	13.1579	5	1	14.5111	15.0677	13.8872	14.1037	14.8033	14.2584	13.437	14.4034	14.3976
sp|P18621|RL17_HUMAN	92.3913	17	1	21.5424	20.5742	21.6515	21.674	21.2704	21.4612	21.4158	21.7509	21.4402
sp|P18669|PGAM1_HUMAN	27.5591	7	1	14.4107	14.9025	14.5254	14.717	14.7821	14.8537	14.7086	14.3681	14.7415
sp|P18754|RCC1_HUMAN	16.6271	7	1	17.5188	16.6762	17.4353	17.623	17.4457	17.4492	17.49	17.4684	17.3585
sp|P18827|SDC1_HUMAN	6.45161	2	1	12.43	12.3044	12.2873	12.5415	13.3647	12.4979	13.176	12.6843	NA
sp|P18846|ATF1_HUMAN	14.7601	4	1	15.1401	15.5972	14.9321	15.3076	15.2392	14.9941	15.131	15.161	14.8183
sp|P18859|ATP5J_HUMAN	18.5185	2	1	13.5873	14.0261	13.8953	14.0948	13.8726	13.3767	14.3401	14.0966	13.8043
sp|P18887|XRCC1_HUMAN	9.47867	6	1	16.7873	16.8723	16.9609	17.0667	16.5735	16.7662	16.7052	16.992	16.8247
sp|P19021|AMD_HUMAN	8.22199	8	1	16.0918	17.9159	16.657	16.0876	16.1808	16.1104	16.5196	15.8846	15.9741
sp|P19075|TSN8_HUMAN	4.21941	1	1	13.3545	12.8148	13.6068	13.7916	13.0035	12.6753	13.7189	13.0138	13.8614
sp|P19338|NUCL_HUMAN	59.1549	42	1	21.292	21.5676	21.4861	21.2504	21.0889	21.4037	21.3238	21.3127	21.4553
sp|P19367|HXK1_HUMAN	31.6249	29	1	18.775	18.5542	18.7443	18.9089	18.8902	18.7895	18.6871	18.48	18.9776
sp|P19387|RPB3_HUMAN	21.8182	6	1	16.3792	16.4474	16.1898	16.4115	16.9195	16.2106	16.4044	16.2387	16.4214
sp|P19388|RPAB1_HUMAN	14.2857	3	1	14.6945	14.2293	14.6137	14.4021	14.6388	14.7719	14.8267	14.5635	14.478
sp|P19404|NDUV2_HUMAN	44.1767	11	1	17.639	17.7273	17.8714	17.7328	17.6266	17.7947	17.8722	17.5181	17.8249
sp|P19440|GGT1_HUMAN	24.6046	14	1	17.9495	16.6021	17.8658	17.8242	18.1144	17.8391	17.9168	17.6758	17.7903
sp|P19474|RO52_HUMAN	10.5263	5	1	14.7892	14.326	14.3604	14.6783	14.6504	14.4498	14.2226	14.5705	14.7952
sp|P19484|TFEB_HUMAN	8.40336	4	1	13.4587	14.5205	13.1742	13.5896	13.9624	13.3947	13.9285	13.4748	13.8922
sp|P19525|E2AK2_HUMAN	18.1488	10	1	17.8289	18.0406	17.9563	17.8395	17.853	17.7394	17.906	17.81	17.9036
sp|P19526|FUT1_HUMAN	8.21918	3	1	14.6212	12.8958	14.2633	14.8998	13.9679	14.9816	15.0444	14.0972	14.2537
sp|P19532|TFE3_HUMAN	5.21739	2	1	13.2332	12.8663	12.6975	13.3118	13.1532	13.9904	12.9948	12.3828	13.3385
sp|P19623|SPEE_HUMAN	36.4238	11	1	15.4838	15.2408	15.5068	15.6663	15.2733	15.9311	15.7698	16.0495	15.4501
sp|P19784|CSK22_HUMAN	14.2857	5	1	15.2858	15.5088	15.1329	15.1402	15.4374	15.3498	15.034	15.1771	15.5781
sp|P19793|RXRA_HUMAN	6.49351	3	1	12.517	13.2287	13.1513	12.8509	13.7608	14.0896	14.2298	13.3327	12.8809
sp|P19823|ITIH2_HUMAN	8.45666	8	1	15.3884	15.4945	15.1852	15.4532	15.8819	15.5524	15.5586	15.2389	15.3507
sp|P19835|CEL_HUMAN	67.7291	51	1	21.2295	19.8393	21.2829	20.9369	20.9065	21.1363	21.3083	21.0091	21.3678
sp|P19838|NFKB1_HUMAN	10.3306	10	1	17.3109	17.2492	17.3198	17.2655	17.2044	17.079	17.2927	17.1151	17.3059
sp|P19878|NCF2_HUMAN	5.70342	3	1	13.7236	13.3512	14.0591	14.5903	14.4834	14.3748	14.0763	13.8891	13.2359
sp|P19961|AMY2B_HUMAN	74.364	3	1	16.2769	14.578	14.8256	15.644	15.9154	15.4937	16.2539	15.9747	15.8443
sp|P19971|TYPH_HUMAN	16.5975	8	1	16.3646	16.0837	15.7703	16.5744	16.3468	16.1939	16.1144	16.4239	16.1031
sp|P20020|AT2B1_HUMAN	21.3115	14	1	16.846	18.1369	17.1544	17.0773	17.2451	16.9999	17.1257	16.9397	16.7063
sp|P20036|DPA1_HUMAN	7.69231	2	1	14.7889	14.7524	15.2912	14.8773	14.7146	14.8916	14.8488	14.5791	14.9372
sp|P20042|IF2B_HUMAN	81.0811	27	1	18.9064	18.0289	19.101	19.1544	18.811	19.001	18.9821	19.112	18.8238
sp|P20073|ANXA7_HUMAN	47.1311	23	1	19.3669	20.0627	19.108	19.2549	19.3226	19.1551	19.124	19.1599	19.1569
sp|P20231|TRYB2_HUMAN	10.9091	3	1	14.3811	14.3295	13.9422	14.8682	14.3567	14.0363	14.5409	13.9486	14.3569
sp|P20290|BTF3_HUMAN	33.9806	6	1	16.7287	16.5332	16.4821	16.7326	16.724	16.6393	16.6475	16.7886	16.3987
sp|P20336|RAB3A_HUMAN	36.3636	4	1	16.9615	19.2524	17.4038	16.9348	17.1462	17.3039	16.8478	16.9718	17.0876
sp|P20337|RAB3B_HUMAN	36.5297	5	1	14.5562	18.5295	15.8036	14.8313	14.4139	14.3014	15.0202	14.9615	14.3654
sp|P20338|RAB4A_HUMAN	22.9358	4	1	15.3459	15.6857	15.4215	15.2855	15.2611	15.0823	15.0314	15.2279	15.2595
sp|P20339|RAB5A_HUMAN	55.814	7	1	16.3556	16.9514	16.4924	16.6178	16.4784	16.6423	16.327	16.4886	16.5878
sp|P20340|RAB6A_HUMAN	67.3077	14	1	18.6734	18.5401	18.5866	18.5556	18.3206	18.5461	18.6036	18.5629	18.6097
sp|P20585|MSH3_HUMAN	5.27704	6	1	15.6037	16.2331	15.5613	15.4468	14.8345	15.5764	15.4666	15.753	15.1698
sp|P20591|MX1_HUMAN	12.0846	7	1	15.8065	15.3798	16.3887	15.5471	15.8771	16.44	15.6534	15.696	15.5699
sp|P20618|PSB1_HUMAN	53.9419	13	1	17.3208	17.5722	17.4465	17.659	17.6325	17.2926	17.5375	17.4941	17.2311
sp|P20645|MPRD_HUMAN	21.6606	6	1	16.3318	16.8968	16.7696	16.8885	16.6998	16.4001	16.1637	16.8646	16.6434
sp|P20674|COX5A_HUMAN	46.6667	7	1	17.6151	17.5192	17.7829	17.8172	17.6238	17.779	17.8955	17.7787	17.7428
sp|P20700|LMNB1_HUMAN	64.8464	35	1	19.8977	19.6962	19.9201	20.0415	19.8059	19.9427	19.9825	19.8394	20.0319
sp|P20774|MIME_HUMAN	30.2013	9	1	19.0756	17.9994	18.839	18.4161	18.6975	19.9689	19.4743	19.3075	19.2834
sp|P20810|ICAL_HUMAN	15.5367	11	1	17.4547	17.7375	17.703	17.723	17.1877	17.4335	17.3788	17.6328	17.6699
sp|P20827|EFNA1_HUMAN	4.87805	1	1	12.3378	12.3425	11.342	12.2991	12.3277	11.2534	11.2179	11.5928	12.1113
sp|P20839|IMDH1_HUMAN	5.83658	1	1	13.5311	13.3218	12.5714	13.5637	13.8621	13.4906	13.7645	13.5095	12.7898
sp|P20936|RASA1_HUMAN	5.73066	6	1	13.8416	14.5431	14.5539	13.9383	14.5804	13.5855	14.5928	13.8221	14.1964
sp|P20962|PTMS_HUMAN	19.6078	2	1	13.5793	13.5633	13.2327	13.242	12.803	12.9146	NA	13.5727	11.3046
sp|P21127|CD11B_HUMAN	17.6101	14	1	17.5003	17.3454	17.4437	17.5204	17.5684	17.4615	17.4645	17.5099	17.3551
sp|P21266|GSTM3_HUMAN	62.2222	14	1	19.436	19.1251	19.817	19.5287	19.3105	19.5147	19.5272	19.5482	19.5383
sp|P21281|VATB2_HUMAN	41.0959	21	1	18.6185	19.4536	18.478	18.5729	18.4654	18.622	18.2606	18.4357	18.4874
sp|P21283|VATC1_HUMAN	41.8848	16	1	18.1104	18.9343	18.3877	18.2241	17.9785	18.289	18.2919	18.2387	18.2879
sp|P21291|CSRP1_HUMAN	46.6321	9	1	16.3675	16.5618	16.8236	16.8973	16.2587	16.7527	16.7861	16.5637	16.6271
sp|P21333|FLNA_HUMAN	57.8013	153	1	22.0383	21.771	21.9651	22.0748	22.102	21.9251	21.9044	21.7439	22.1053
sp|P21397|AOFA_HUMAN	32.2581	15	1	18.538	19.0708	18.7806	18.5184	18.6664	18.5021	18.6417	18.5412	18.7894
sp|P21399|ACOC_HUMAN	43.8695	39	1	20.0161	19.2971	20.2631	20.0135	19.8768	20.0191	20.1697	19.9592	20.0141
sp|P21695|GPDA_HUMAN	25.788	8	1	15.0355	18.4461	15.9245	15.5729	15.92	15.1211	15.5218	15.2219	14.7595
sp|P21796|VDAC1_HUMAN	70.6714	20	1	20.3202	21.0806	21.1479	20.2696	20.259	20.6667	20.685	20.3076	20.7989
sp|P21810|PGS1_HUMAN	32.6087	11	1	19.4451	19.2746	19.145	18.8789	18.7827	19.3258	19.1811	18.9077	19.1704
sp|P21912|SDHB_HUMAN	46.4286	13	1	17.6685	17.507	17.8051	17.8258	17.7176	17.9798	17.9556	17.7985	17.9864
sp|P21926|CD9_HUMAN	21.9298	5	1	17.6313	17.3406	17.8703	17.5416	17.4791	17.9522	18.0699	17.5942	17.9063
sp|P21953|ODBB_HUMAN	12.7551	5	1	15.4885	15.292	15.6105	15.2017	15.1513	15.584	15.8462	15.6425	15.6564
sp|P21964|COMT_HUMAN	36.9004	10	1	17.9644	17.9241	18.1514	18.0013	17.8361	18.0839	18.2086	17.9756	17.9431
sp|P21980|TGM2_HUMAN	45.1237	31	1	20.4487	21.1267	20.0672	19.4919	20.2714	18.8338	18.7366	18.7506	18.6704
sp|P22033|MUTA_HUMAN	25.3333	19	1	18.273	18.3808	18.5629	18.2119	18.1402	18.4249	18.4612	18.2832	18.1908
sp|P22059|OSBP1_HUMAN	38.4139	31	1	19.6682	19.3893	19.444	19.5822	19.5405	19.8075	19.4679	19.478	19.4352
sp|P22061|PIMT_HUMAN	26.4317	6	1	16.6727	17.5352	16.821	16.5785	16.6063	16.7514	16.5906	16.3481	16.5449
sp|P22087|FBRL_HUMAN	59.19	19	1	19.365	18.6618	19.4153	19.3917	19.0762	19.4659	19.2491	19.4122	19.3071
sp|P22090|RS4Y1_HUMAN	91.2548	10	1	17.8098	16.9908	18.139	17.8806	17.4386	17.789	17.8552	17.809	17.7646
sp|P22102|PUR2_HUMAN	9.90099	10	1	16.2036	16.1861	16.0668	16.2524	16.0629	16.0931	16.2589	16.3077	16.2379
sp|P22234|PUR6_HUMAN	16.4706	7	1	16.7745	17.5451	16.8652	16.5447	16.7116	16.7371	16.5533	16.7109	16.6698
sp|P22307|SCP2_HUMAN	23.766	13	1	17.8359	18.8063	18.5346	17.7007	17.3469	18.0576	17.9021	17.5621	17.882
sp|P22314|UBA1_HUMAN	52.9301	56	1	20.7602	21.4322	20.8769	20.7707	20.665	20.7608	20.8075	20.5843	20.7254
sp|P22352|GPX3_HUMAN	13.2743	3	1	15.5172	16.3905	15.6707	15.0742	15.1805	16.2075	15.8274	15.7729	15.6084
sp|P22392|NDKB_HUMAN	85.5263	13	1	18.5632	18.8389	18.6184	18.519	18.3894	18.3436	18.5637	18.4752	18.4123
sp|P22413|ENPP1_HUMAN	25.9459	24	1	18.112	17.6455	18.2079	18.1822	17.8608	18.0302	18.2977	18.2484	18.2808
sp|P22570|ADRO_HUMAN	18.3299	9	1	16.0445	15.9229	15.9511	16.1134	16.0624	15.8684	15.881	15.9986	16.0411
sp|P22612|KAPCG_HUMAN	8.54701	1	1	12.8335	12.8878	13.1237	12.2299	13.3104	13.1813	12.8068	12.8257	13.3138
sp|P22626|ROA2_HUMAN	116.147	41	1	21.3035	22.0673	21.3479	21.4852	21.3713	21.32	21.2013	21.4131	21.2836
sp|P22670|RFX1_HUMAN	7.15015	7	1	14.4133	14.4092	14.4485	14.8065	14.5538	14.3244	14.9296	14.3947	13.9765
sp|P22694|KAPCB_HUMAN	22.792	2	1	NA	12.6845	13.1254	NA	12.3986	12.9103	12.2894	NA	NA
sp|P22695|QCR2_HUMAN	57.3951	26	1	19.8549	19.6877	19.8435	19.8418	19.8219	19.712	19.9509	19.7364	19.7749
sp|P22748|CAH4_HUMAN	28.8462	9	1	17.7858	17.1841	18.2528	17.614	18.173	17.6484	17.7825	17.1426	17.5188
sp|P22760|AAAD_HUMAN	20.0501	8	1	16.8534	14.9481	16.9463	16.6988	16.5677	16.8454	16.6058	16.7048	16.777
sp|P22830|HEMH_HUMAN	16.5485	7	1	15.4789	15.5952	15.5226	15.3771	15.304	15.4805	15.868	15.5405	15.9214
sp|P22897|MRC1_HUMAN	10.989	16	1	16.3883	15.892	16.1962	16.4651	16.5739	17.6384	17.2272	16.4857	17.0371
sp|P23141|EST1_HUMAN	8.81834	5	1	15.8823	15.5287	15.8042	16.2359	16.0768	15.5861	15.9988	15.1433	15.0881
sp|P23142|FBLN1_HUMAN	7.11238	5	1	16.1789	14.9719	15.9082	15.8658	15.9976	16.024	15.9912	15.8892	15.9749
sp|P23193|TCEA1_HUMAN	29.9003	8	1	16.9784	17.5122	17.2431	17.1664	16.7586	16.8633	16.9411	17.0945	16.9489
sp|P23229|ITA6_HUMAN	29.2035	33	1	19.1784	18.4766	19.4357	19.3011	19.2314	19.2548	19.3997	19.2454	19.3449
sp|P23246|SFPQ_HUMAN	42.4328	29	1	20.0378	20.4261	19.8711	20.1096	19.9606	19.9987	19.965	19.9854	20.1058
sp|P23258|TBG1_HUMAN	17.7384	8	1	17.8143	17.4238	17.0378	17.2919	17.3252	17.3108	17.1317	17.303	17.1574
sp|P23284|PPIB_HUMAN	87.963	19	1	22.8448	21.7568	22.8121	22.9318	22.7313	22.805	22.7266	22.9312	22.6758
sp|P23368|MAOM_HUMAN	20.5479	12	1	16.9444	17.8873	16.7432	17.0533	16.9544	16.9072	16.6893	16.8381	16.9459
sp|P23381|SYWC_HUMAN	29.724	14	1	18.5672	18.3141	18.3977	18.3273	18.4519	18.3536	18.6294	18.4075	18.399
sp|P23396|RS3_HUMAN	123.457	30	1	21.3582	20.4095	21.4259	21.2863	21.1889	21.3271	21.3834	21.4	21.3578
sp|P23409|MYF6_HUMAN	4.13223	1	1	11.6407	10.4685	11.2878	11.393	10.639	10.8419	NA	NA	11.9679
sp|P23443|KS6B1_HUMAN	5.71429	3	1	15.3825	15.6313	15.8616	15.8191	15.809	15.4449	15.7299	15.7071	15.4565
sp|P23458|JAK1_HUMAN	6.93241	8	1	15.1538	15.1304	14.7819	15.4741	15.2105	15.2874	15.1288	15.0711	15.1786
sp|P23497|SP100_HUMAN	11.3766	6	1	16.6406	15.76	16.5336	16.5399	16.6547	16.4176	16.6102	16.4826	16.3949
sp|P23526|SAHH_HUMAN	20.8333	9	1	17.8624	17.8325	18.0957	17.8541	18.1655	17.7864	18.2175	17.6224	17.8789
sp|P23528|COF1_HUMAN	102.41	17	1	20.0966	20.7056	20.7834	20.0971	19.8714	20.4241	20.337	19.9712	20.4005
sp|P23588|IF4B_HUMAN	31.0966	19	1	18.1174	18.7324	18.0887	18.1345	18.2029	18.1367	17.9914	18.2634	18.3432
sp|P23610|HAP40_HUMAN	8.08625	3	1	13.9527	14.3231	14.2315	13.7971	14.4048	14.2537	13.998	14.4079	14.0962
sp|P23634|AT2B4_HUMAN	22.5624	28	1	18.5061	19.1631	18.5675	18.6184	18.4422	18.3608	18.5197	18.2369	18.5193
sp|P23743|DGKA_HUMAN	4.08163	3	1	13.821	13.6878	13.5545	13.8365	14.0666	14.326	14.0397	14.2316	13.5396
sp|P23786|CPT2_HUMAN	36.4742	24	1	19.3861	19.2451	19.6562	19.4529	19.2703	19.3239	19.5277	19.3814	19.3175
sp|P23919|KTHY_HUMAN	33.0189	7	1	16.2982	16.5769	16.2872	16.3533	16.6723	16.8873	16.5171	16.1983	16.5276
sp|P23946|CMA1_HUMAN	20.2429	5	1	16.5985	16.6074	15.8222	15.1753	15.1151	14.9777	18.4501	14.813	14.8142
sp|P24001|IL32_HUMAN	12.8205	3	1	15.37	13.7927	14.5638	14.8568	15.072	15.638	15.0679	14.8891	15.0087
sp|P24043|LAMA2_HUMAN	37.7963	118	1	20.8912	20.0836	21.2997	20.9739	21.1451	21.4213	21.3875	21.3148	21.5258
sp|P24158|PRTN3_HUMAN	7.8125	2	1	13.9022	12.7682	13.0078	13.8395	12.7833	13.2662	13.6496	12.6518	13.1234
sp|P24298|ALAT1_HUMAN	8.06452	3	1	15.115	14.396	15.1161	15.2758	15.341	15.3448	15.1927	15.2332	15.3457
sp|P24310|CX7A1_HUMAN	12.6582	1	1	16.0856	16.3253	16.2966	16.886	16.5698	16.3705	16.7378	16.0718	15.7849
sp|P24311|COX7B_HUMAN	12.5	1	1	15.1889	14.697	15.3082	15.1186	14.7903	15.1785	14.898	15.1809	15.1936
sp|P24390|ERD21_HUMAN	9.43396	2	1	14.9369	15.5332	15.5942	15.0293	15.0056	15.2729	14.8677	15.014	15.4264
sp|P24534|EF1B_HUMAN	80	13	1	20.853	19.7534	20.9311	21.4368	20.4754	20.8118	21.0156	20.7094	20.6955
sp|P24539|AT5F1_HUMAN	46.875	12	1	17.8831	18.1307	18.2119	17.9817	17.8755	18.0403	18.0864	17.9358	18.0941
sp|P24666|PPAC_HUMAN	12.6582	2	1	13.9213	14.5543	13.5113	13.9152	13.3536	12.8478	13.2954	12.4464	13.2283
sp|P24752|THIL_HUMAN	72.5995	31	1	19.6229	19.1213	19.8657	19.6758	19.3921	19.6195	19.8672	19.6279	19.6712
sp|P24821|TENA_HUMAN	5.45207	12	1	16.3238	17.4335	16.5121	16.6444	16.4982	16.7344	16.4682	16.2904	16.0182
sp|P24844|MYL9_HUMAN	93.0233	2	1	12.1384	12.8031	12.46	11.9324	12.1807	12.0223	12.4117	NA	12.8886
sp|P24928|RPB1_HUMAN	14.2132	28	1	18.4062	18.3549	18.3435	18.3607	18.4822	18.4474	18.4113	18.3696	18.4495
sp|P24941|CDK2_HUMAN	13.4228	3	1	13.9153	14.0618	14.0643	14.228	14.19	14.4559	14.2885	14.0002	13.8411
sp|P25098|ARBK1_HUMAN	13.0624	9	1	16.6923	17.3456	16.255	16.7501	17.0564	16.9062	16.4955	16.301	16.4493
sp|P25189|MYP0_HUMAN	8.06452	2	1	14.7937	13.9057	14.5001	14.3699	14.2871	14.6806	13.5526	14.1764	14.2102
sp|P25205|MCM3_HUMAN	8.66337	7	1	15.786	16.4557	15.4406	15.6422	15.4412	15.6167	15.427	15.4452	15.4652
sp|P25208|NFYB_HUMAN	4.83092	1	1	12.4689	11.6778	11.4511	12.5315	12.264	11.5219	11.5572	12.0677	11.9979
sp|P25311|ZA2G_HUMAN	23.4899	7	1	16.5246	16.8772	16.3766	16.8713	18.4153	17.1902	16.7754	17.046	17.2865
sp|P25325|THTM_HUMAN	16.835	3	1	15.1544	14.5271	14.9067	15.4798	14.9882	15.0443	15.2436	15.1047	14.8736
sp|P25398|RS12_HUMAN	60.6061	8	1	19.5615	18.7754	19.7281	19.3309	18.788	19.4309	19.783	19.2816	19.4612
sp|P25440|BRD2_HUMAN	9.98752	8	1	15.9278	15.9899	15.8118	15.8443	15.9529	15.8389	15.8425	15.8742	15.6875
sp|P25490|TYY1_HUMAN	21.7391	9	1	17.2384	17.6947	17.42	17.3627	17.5037	17.1524	17.2291	17.2889	17.298
sp|P25685|DNJB1_HUMAN	35.2941	12	1	18.7009	18.9834	18.4934	18.8163	18.3511	18.4615	18.4341	18.3078	18.524
sp|P25686|DNJB2_HUMAN	18.5185	6	1	15.7051	16.1884	15.6543	15.6578	15.6508	15.7696	15.8759	15.7422	15.4735
sp|P25705|ATPA_HUMAN	90.4159	50	1	21.6764	21.9701	21.7709	21.7746	21.7596	21.6287	21.7205	21.6561	21.644
sp|P25786|PSA1_HUMAN	68.4411	18	1	18.5567	18.7482	18.5785	18.5888	18.8196	18.4554	18.6155	18.6306	18.4698
sp|P25787|PSA2_HUMAN	38.4615	9	1	16.9155	16.917	16.7129	16.9946	16.9922	16.832	16.8081	16.8241	16.6474
sp|P25788|PSA3_HUMAN	47.0588	12	1	18.0226	18.3974	18.1902	18.1892	17.9365	18.0838	17.9878	17.9995	18.1935
sp|P25789|PSA4_HUMAN	53.6398	14	1	18.6116	18.9819	18.8786	18.8356	18.6113	18.7614	18.803	18.722	18.7321
sp|P25815|S100P_HUMAN	21.0526	2	1	14.0903	13.9094	13.1502	14.3903	13.8384	13.5856	14.0163	14.1354	13.8597
sp|P26006|ITA3_HUMAN	8.56327	9	1	16.2416	16.3711	16.1544	16.4411	16.4593	16.1516	16.2582	16.1067	16.3774
sp|P26022|PTX3_HUMAN	5.24934	2	1	15.1243	15.0521	15.3177	15.0445	14.8955	15.8974	15.6033	15.1543	15.3955
sp|P26038|MOES_HUMAN	102.253	43	1	20.3457	20.31	20.1424	20.4051	20.3102	20.3239	20.1343	20.2805	20.4172
sp|P26196|DDX6_HUMAN	43.4783	21	1	18.3507	18.6607	18.5182	18.2116	18.374	18.3675	18.5273	18.37	18.8035
sp|P26232|CTNA2_HUMAN	20.9864	4	1	14.2363	16.6022	14.165	14.1915	14.5825	14.0648	14.4428	14.2872	14.1147
sp|P26368|U2AF2_HUMAN	21.0526	10	1	18.6261	18.8404	18.7472	18.5788	18.3565	18.7234	18.7039	18.6025	18.7832
sp|P26373|RL13_HUMAN	56.872	12	1	19.5832	18.7407	19.3847	19.6795	19.2709	19.6139	19.4913	19.786	19.3926
sp|P26440|IVD_HUMAN	21.1268	9	1	17.8603	18.2036	17.6631	17.5898	17.5838	17.6383	17.8784	17.4373	17.891
sp|P26447|S10A4_HUMAN	59.4059	6	1	17.1536	16.1263	16.8884	16.9786	16.8511	17.4965	17.3284	17.2307	17.2415
sp|P26572|MGAT1_HUMAN	26.9663	12	1	17.1961	16.7006	17.3557	17.2636	17.3554	17.4908	17.3259	17.4899	17.4585
sp|P26583|HMGB2_HUMAN	33.4928	3	1	14.8255	14.857	14.5483	14.8875	14.8355	14.8205	14.7273	14.4511	14.8389
sp|P26599|PTBP1_HUMAN	73.4463	39	1	19.9484	20.1537	20.1896	20.1249	19.8633	19.9836	20.0222	20.0796	19.8591
sp|P26639|SYTC_HUMAN	20.7469	15	1	17.4954	17.8513	17.5675	17.5919	17.5736	17.5442	17.4232	17.434	17.3592
sp|P26640|SYVC_HUMAN	53.7975	68	1	20.8401	20.1789	21.0702	20.9207	20.6828	20.8575	20.8726	20.9419	20.7546
sp|P26641|EF1G_HUMAN	116.705	51	1	21.3026	20.3795	21.4576	21.3618	21.1379	21.2959	21.5581	21.4457	21.4876
sp|P26885|FKBP2_HUMAN	70.4225	10	1	18.298	17.8244	18.2582	18.732	18.043	18.4791	18.2459	18.2456	18.2618
sp|P27105|STOM_HUMAN	31.25	9	1	17.0208	16.9621	16.6048	17.0811	17.0271	16.9138	16.9192	16.9298	17.1067
sp|P27338|AOFB_HUMAN	36.5385	19	1	18.2599	19.2653	18.5255	18.4361	18.3451	18.4211	18.4868	18.0611	18.4296
sp|P27348|1433T_HUMAN	89.7959	10	1	18.8807	19.8007	19.1891	18.8284	18.7175	18.8933	19.1158	18.8675	19.2547
sp|P27361|MK03_HUMAN	23.7467	5	1	15.5739	16.0865	15.5399	15.989	16.2707	15.5144	15.5528	15.4557	15.7186
sp|P27448|MARK3_HUMAN	14.6082	7	1	16.4398	16.5487	16.4203	16.3869	16.1881	16.2077	16.2287	16.4006	15.9854
sp|P27449|VATL_HUMAN	12.9032	2	1	14.9201	16.7045	14.6493	15.0786	15.0045	14.595	14.3446	14.6288	14.601
sp|P27482|CALL3_HUMAN	26.8456	1	1	11.9509	12.4631	11.9901	12.7105	13.1216	12.1529	13.1542	12.8535	12.5639
sp|P27487|DPP4_HUMAN	9.13838	7	1	16.0203	18.344	16.6003	16.322	16.7935	16.1228	16.3879	15.7904	16.504
sp|P27635|RL10_HUMAN	98.1308	21	1	19.884	18.9718	19.9279	20.1359	19.7126	19.8329	19.9402	20.0975	20.0003
sp|P27694|RFA1_HUMAN	30.8442	19	1	17.9052	18.6502	18.0312	18.0715	18.0243	18.0499	18.0858	17.9756	18.431
sp|P27695|APEX1_HUMAN	34.5912	11	1	18.7588	18.5066	18.5848	18.9541	18.7846	18.4381	18.6836	18.8308	18.6025
sp|P27708|PYR1_HUMAN	15.7303	35	1	18.9256	18.8542	18.7241	18.8303	18.7265	18.8749	18.8238	18.8571	18.8258
sp|P27797|CALR_HUMAN	88.729	37	1	21.7356	21.6589	21.9973	21.7219	21.4086	21.7498	21.8232	21.7151	21.7264
sp|P27816|MAP4_HUMAN	38.1944	44	1	19.3682	19.6177	19.7226	19.3759	19.5091	19.541	19.4902	19.1714	19.6319
sp|P27824|CALX_HUMAN	82.7703	49	1	21.7314	21.2599	21.9684	21.8108	21.5597	21.7776	21.8518	21.8606	21.8089
sp|P27986|P85A_HUMAN	16.5746	12	1	16.8913	16.5115	16.6431	16.974	16.7132	16.7474	16.6105	16.7642	16.8948
sp|P28062|PSB8_HUMAN	25.3623	7	1	16.6286	16.9422	16.5567	16.6698	16.8918	16.5071	16.4675	16.5813	16.6705
sp|P28065|PSB9_HUMAN	13.6986	3	1	15.1764	15.4785	15.0288	15.37	15.3198	15.4251	14.9045	14.8209	15.6269
sp|P28066|PSA5_HUMAN	37.3444	9	1	17.1592	17.1524	17.1449	17.1975	17.0947	17.1079	17.2813	17.1088	16.8083
sp|P28070|PSB4_HUMAN	34.0909	9	1	16.7318	16.8236	16.7324	16.6269	16.7147	16.519	16.5985	16.6866	16.8918
sp|P28072|PSB6_HUMAN	29.2887	7	1	16.9223	17.129	17.9189	17.1251	16.9197	17.3634	17.0857	17.062	16.8131
sp|P28074|PSB5_HUMAN	38.0228	10	1	17.3094	17.6786	17.2368	17.582	17.2457	17.2804	17.1867	17.6033	17.54
sp|P28161|GSTM2_HUMAN	36.6972	5	1	16.1204	16.8259	16.3875	16.2283	15.9071	16.1957	16.0545	16.1583	16.2544
sp|P28288|ABCD3_HUMAN	18.2094	12	1	17.5301	17.9667	17.4008	17.4597	17.4122	17.4387	17.4196	17.3169	17.4235
sp|P28289|TMOD1_HUMAN	16.7131	5	1	15.1399	16.5395	15.2961	14.8678	15.0198	15.1832	15.0677	15.1535	15.3436
sp|P28290|ITPI2_HUMAN	19.857	25	1	18.2107	17.0904	18.1985	17.8913	18.0488	18.1513	18.095	18.0521	18.1868
sp|P28330|ACADL_HUMAN	4.65116	2	1	11.9742	11.9861	12.0976	12.4351	11.306	12.1443	12.2551	11.9356	11.884
sp|P28331|NDUS1_HUMAN	55.0206	40	1	19.9495	19.8555	20.0486	19.9337	19.9339	20.0157	20.0929	19.9609	19.8302
sp|P28370|SMCA1_HUMAN	18.9753	12	1	16.9276	17.9781	16.9714	17.0346	17.2929	16.9715	16.9936	16.9278	16.8839
sp|P28482|MK01_HUMAN	33.3333	12	1	17.1073	17.2255	16.9213	17.0226	17.028	17.0876	16.9336	16.8122	16.9516
sp|P28676|GRAN_HUMAN	9.21659	2	1	15.8086	15.2183	14.8199	16.1536	15.0044	15.0342	15.0769	15.1119	15.0133
sp|P28702|RXRB_HUMAN	5.62852	1	1	11.6864	13.0492	13.1429	12.6852	13.168	11.9982	12.2548	12.3493	13.2858
sp|P28715|ERCC5_HUMAN	4.21585	5	1	14.1469	14.1565	14.4468	14.6492	13.9359	14.2991	14.4239	14.2989	15.2316
sp|P28799|GRN_HUMAN	5.05902	3	1	14.4423	14.606	14.66	14.6909	16.2256	14.938	14.8482	15.1366	14.9849
sp|P28838|AMPL_HUMAN	19.2678	10	1	16.9546	16.7465	16.8669	16.9391	16.8086	16.7336	17.0413	16.7494	16.6846
sp|P29083|T2EA_HUMAN	4.55581	2	1	15.4025	14.5172	14.8454	15.3806	15.0905	15.0722	15.425	15.3415	15.2945
sp|P29084|T2EB_HUMAN	20.6186	6	1	16.0437	15.8977	16.3258	16.5574	16.2103	16.3775	16.2201	16.4612	16.0998
sp|P29120|NEC1_HUMAN	15.9363	12	1	16.3424	19.6946	16.9936	16.4295	16.6563	16.3929	16.3441	16.1147	16.1273
sp|P29144|TPP2_HUMAN	19.2154	24	1	18.0597	18.6903	18.3178	18.1537	17.9805	18.0795	18.1816	17.9885	18.2048
sp|P29350|PTN6_HUMAN	26.8908	16	1	17.9138	17.765	17.8358	17.7925	17.6181	17.8532	17.6899	17.8293	17.6596
sp|P29353|SHC1_HUMAN	17.1527	10	1	16.9217	16.0934	16.6226	16.9053	16.7742	16.8851	16.7619	16.9847	16.6073
sp|P29372|3MG_HUMAN	10.0671	3	1	14.1342	14.3143	13.5818	13.8933	14.4239	14.1507	13.55	13.4589	14.0575
sp|P29373|RABP2_HUMAN	14.4928	2	1	15.4012	14.738	15.0735	14.891	15.5579	15.3164	15.0153	15.6781	14.8716
sp|P29401|TKT_HUMAN	85.0722	53	1	21.6038	21.2723	21.5512	21.487	21.3174	21.4506	21.4816	21.654	21.7199
sp|P29466|CASP1_HUMAN	4.9505	2	1	12.2554	11.0285	12.1095	12.8058	12.8821	11.7541	12.3186	12.6817	12.7927
sp|P29508|SPB3_HUMAN	28.2051	11	1	19.2499	19.4724	18.8421	19.2566	19.4038	19.3282	19.0641	19.552	19.1153
sp|P29590|PML_HUMAN	20.4082	18	1	17.747	17.9371	17.5423	17.7378	17.9334	17.7385	17.912	17.7387	17.818
sp|P29622|KAIN_HUMAN	18.7354	8	1	16.8856	16.1928	17.3752	16.9704	16.9355	16.9293	16.9614	17.1209	17.248
sp|P29692|EF1D_HUMAN	99.6441	28	1	21.6824	20.049	21.5856	21.6263	21.4413	21.539	21.7876	21.641	21.5643
sp|P29966|MARCS_HUMAN	27.1084	9	1	16.4252	16.3946	16.5686	16.3806	16.2387	16.2743	16.7176	16.0878	15.793
sp|P29972|AQP1_HUMAN	14.8699	4	1	16.1031	15.4751	16.3814	16.4412	16.04	15.6696	15.8607	15.4155	17.0313
sp|P29992|GNA11_HUMAN	30.6407	11	1	17.8915	18.3287	18.0994	17.867	18.0049	18.0566	18.0473	17.7839	18.0595
sp|P30038|AL4A1_HUMAN	21.3144	12	1	16.8822	17.083	16.8585	16.7087	16.6557	16.6888	16.9127	16.5132	16.7687
sp|P30039|PBLD_HUMAN	17.3611	5	1	15.5135	14.5568	15.9371	15.6123	15.2313	15.6332	15.558	15.5127	15.3181
sp|P30040|ERP29_HUMAN	53.6398	14	1	19.8292	20.1062	20.0452	19.8196	19.6717	19.733	19.815	19.699	19.6684
sp|P30041|PRDX6_HUMAN	58.0357	13	1	18.3741	17.9846	18.6011	18.4613	18.372	18.3842	18.6906	18.4091	18.3037
sp|P30043|BLVRB_HUMAN	4.85437	1	1	12.1597	12.2924	11.8638	12.402	11.6836	11.9868	12.7485	11.8583	12.2076
sp|P30044|PRDX5_HUMAN	79.4393	17	1	19.8945	20.3852	20.5693	20.3007	19.7572	19.9687	19.927	19.9474	20.0635
sp|P30046|DOPD_HUMAN	33.8983	4	1	15.4975	14.9609	15.5751	15.3715	15.2141	15.1878	15.4595	15.5033	14.8817
sp|P30048|PRDX3_HUMAN	46.875	11	1	18.6975	19.0621	18.9287	18.6589	18.6917	18.7118	18.9647	18.789	18.7691
sp|P30049|ATPD_HUMAN	23.8095	4	1	15.6248	15.8794	15.3057	15.4405	15.5964	15.208	15.3086	15.2978	15.6812
sp|P30050|RL12_HUMAN	90.9091	15	1	19.5678	18.713	19.4465	19.3826	19.3728	19.4353	19.3302	19.47	19.3886
sp|P30084|ECHM_HUMAN	37.931	11	1	17.6889	18.5991	18.0726	17.6276	17.8225	17.8289	17.7282	17.6222	17.8185
sp|P30085|KCY_HUMAN	40.8163	8	1	17.5242	17.646	17.8767	17.6192	17.6219	17.7651	17.826	17.44	17.7445
sp|P30086|PEBP1_HUMAN	48.1283	9	1	17.6377	17.0349	17.2354	17.5556	17.7144	17.4375	17.7283	17.7327	17.6349
sp|P30101|PDIA3_HUMAN	102.97	50	1	21.6712	21.7313	21.825	21.6423	21.5488	21.6884	21.7829	21.8268	21.7773
sp|P30153|2AAA_HUMAN	56.0272	33	1	20.0094	20.4602	20.2431	20.0588	20.0891	20.0908	20.0368	19.9618	19.9282
sp|P30154|2AAB_HUMAN	23.2945	7	1	16.7516	16.0939	16.8001	16.6431	16.5466	16.575	16.5027	16.4937	16.3893
sp|P30260|CDC27_HUMAN	6.06796	5	1	14.9402	14.366	14.5431	14.9044	14.9253	14.8382	14.8218	14.9601	14.8854
sp|P30273|FCERG_HUMAN	34.8837	3	1	14.696	13.4985	14.367	15.0957	14.9631	15.8114	14.9629	14.4927	15.5428
sp|P30405|PPIF_HUMAN	38.6473	7	1	15.8835	15.6249	16.4332	16.3438	15.7513	16.1021	16.0705	16.1926	16.4082
sp|P30408|T4S1_HUMAN	4.9505	1	1	12.6675	12.5721	12.3226	13.1905	13.7543	13.4264	13.1422	12.8942	12.9092
sp|P30419|NMT1_HUMAN	22.1774	11	1	16.8894	17.0988	17.1385	16.9969	16.9995	16.9906	17.153	17.0411	17.2347
sp|P30519|HMOX2_HUMAN	28.481	9	1	17.036	17.1105	17.1737	17.039	17.135	17.1809	17.3176	17.1928	17.1659
sp|P30533|AMRP_HUMAN	53.2213	19	1	18.0377	19.2401	18.0856	17.7697	18.4407	18.0635	17.8849	17.9567	18.016
sp|P30536|TSPO_HUMAN	17.7515	3	1	15.2628	14.2326	14.725	15.4172	14.8406	14.5235	15.0447	14.8293	14.5979
sp|P30566|PUR8_HUMAN	30.9917	15	1	18.3651	18.3056	18.6863	18.6251	18.2654	18.4919	18.4175	18.507	18.3337
sp|P30622|CLIP1_HUMAN	21.5577	31	1	18.5869	18.6051	18.7178	18.5139	18.5424	18.6265	18.803	18.6329	18.6557
sp|P30626|SORCN_HUMAN	25.2525	5	1	15.3914	16.1726	15.3462	15.3219	15.5067	15.0069	15.1957	14.9144	15.1755
sp|P30711|GSTT1_HUMAN	33.3333	8	1	18.681	17.8537	18.8598	18.6896	18.6695	18.7044	18.7437	18.7723	18.5491
sp|P30740|ILEU_HUMAN	92.3483	35	1	21.4958	20.4171	21.8002	21.535	21.1291	21.5708	21.6133	21.7052	21.5218
sp|P30825|SL7A1_HUMAN	6.3593	4	1	12.9556	13.213	13.5217	12.7428	12.5419	13.721	13.3877	13.359	13.4067
sp|P30837|AL1B1_HUMAN	19.3424	9	1	16.5121	16.8708	16.712	16.827	16.7057	16.7398	16.721	16.7307	16.6085
sp|P30876|RPB2_HUMAN	21.2947	25	1	17.7951	18.0246	17.8882	18.0085	17.9819	18.0117	17.9593	18.0029	18.248
sp|P31025|LCN1_HUMAN	11.3636	2	1	13.828	14.4007	13.9578	14.1638	15.268	14.6008	13.9436	14.0814	15.0959
sp|P31040|SDHA_HUMAN	31.6265	21	1	18.188	18.1773	18.2577	18.4002	18.0146	18.2341	18.2395	18.3711	18.4215
sp|P31146|COR1A_HUMAN	32.538	15	1	17.7165	16.3872	16.4264	17.8679	17.1109	17.4474	16.8348	17.3542	17.4195
sp|P31150|GDIA_HUMAN	76.0626	19	1	18.4724	19.878	18.5198	18.634	18.5686	18.6891	18.3627	18.1291	18.4121
sp|P31151|S10A7_HUMAN	69.3069	7	1	18.3624	18.0158	17.8872	18.3528	18.2325	18.3136	18.3388	18.501	17.9393
sp|P31153|METK2_HUMAN	20.2532	8	1	16.6051	16.4577	16.4019	16.5341	17.9211	16.5131	16.4868	16.6416	16.503
sp|P31323|KAP3_HUMAN	26.3158	8	1	17.5361	17.6895	17.6789	17.4121	17.3436	17.2171	17.1597	17.1528	17.3495
sp|P31431|SDC4_HUMAN	10.101	2	1	13.6774	12.9559	13.4853	13.5738	13.0333	14.1562	13.4207	14.1968	14.2841
sp|P31483|TIA1_HUMAN	31.0881	5	1	14.8859	14.6942	14.9357	15.0734	14.8133	15.238	15.0611	15.1857	14.8908
sp|P31689|DNJA1_HUMAN	32.7456	13	1	17.1825	17.81	17.4359	17.1468	17.0257	17.1456	17.456	17.0226	17.3282
sp|P31749|AKT1_HUMAN	29.1667	14	1	17.7535	18.2091	18.0088	17.7995	17.7962	17.5927	19.2884	17.6735	18.0486
sp|P31751|AKT2_HUMAN	18.711	3	1	14.5094	13.9836	14.5115	14.9103	14.4948	14.4732	14.3885	14.6252	14.4897
sp|P31930|QCR1_HUMAN	60.4167	29	1	19.1975	19.0381	19.238	19.1898	19.2349	19.2794	19.2565	19.187	19.2445
sp|P31937|3HIDH_HUMAN	14.881	5	1	16.6975	17.075	16.7943	16.6913	16.6164	16.5013	17.1843	16.5292	16.5605
sp|P31939|PUR9_HUMAN	21.9595	13	1	17.8584	17.6167	17.6471	17.8366	17.5293	17.5626	17.5658	17.6387	17.6519
sp|P31942|HNRH3_HUMAN	43.3526	12	1	18.8207	19.1642	18.7298	18.9073	18.7696	18.7195	18.3478	18.5848	18.6878
sp|P31943|HNRH1_HUMAN	73.4967	33	1	19.6457	20.0422	19.7016	19.8288	19.6675	19.7328	19.6674	19.7303	19.6179
sp|P31944|CASPE_HUMAN	45.4545	11	1	17.1962	17.576	17.4346	17.4107	19.5196	17.5519	17.437	18.2042	18.6024
sp|P31946|1433B_HUMAN	101.626	6	1	18.7301	19.0839	18.8138	18.5277	18.6776	18.7043	18.6518	18.5674	18.8556
sp|P31947|1433S_HUMAN	48.3871	4	1	19.0554	19.6373	18.8823	19.2306	19.0651	18.7041	19.0737	18.7971	18.9795
sp|P31948|STIP1_HUMAN	62.6151	34	1	19.6259	20.461	19.9215	19.7583	19.3855	19.6715	19.705	19.6016	19.7625
sp|P31949|S10AB_HUMAN	38.0952	4	1	16.3018	15.9752	15.8162	16.2015	16.3911	16.4141	16.0755	16.7253	16.1881
sp|P32119|PRDX2_HUMAN	65.6566	10	1	19.3429	19.2448	19.3035	19.0635	19.6046	19.1021	19.061	19.0978	19.1964
sp|P32189|GLPK_HUMAN	10.7335	6	1	15.7155	16.3468	15.2765	15.6621	15.2907	15.2518	15.3027	15.3804	15.2064
sp|P32322|P5CR1_HUMAN	43.8871	14	1	16.9811	15.9997	17.0835	17.153	18.2423	18.273	17.4883	17.0023	17.0741
sp|P32455|GBP1_HUMAN	10.1351	6	1	16.6519	16.2353	16.479	16.7952	17.8083	16.5764	17.2179	16.6747	16.6738
sp|P32456|GBP2_HUMAN	8.46024	4	1	15.4379	14.8239	15.1874	15.4924	15.2065	15.276	15.3132	15.0968	15.3755
sp|P32519|ELF1_HUMAN	8.07754	5	1	13.4661	13.6142	14.2443	14.0176	13.845	14.1952	13.9412	13.4248	14.3231
sp|P32929|CGL_HUMAN	4.93827	2	1	13.6343	12.7934	13.7249	13.3753	13.344	13.4565	13.8461	13.7172	13.9882
sp|P32969|RL9_HUMAN	104.167	20	1	20.7619	19.7266	20.9365	20.9208	20.4687	20.8328	20.8577	21.0347	20.8296
sp|P33121|ACSL1_HUMAN	35.8166	25	1	18.3135	18.8927	18.3818	18.3467	18.4237	18.6456	18.6971	18.4162	18.492
sp|P33176|KINH_HUMAN	48.8058	47	1	19.6565	20.1995	19.9369	19.707	19.8205	19.7481	19.8189	19.6516	19.8439
sp|P33240|CSTF2_HUMAN	15.5979	9	1	16.9372	16.9057	16.9122	16.8013	16.7524	16.7739	16.8149	16.8654	16.8439
sp|P33316|DUT_HUMAN	11.9048	3	1	13.2959	13.9982	12.9733	14.0757	14.2125	14.1156	13.8567	14.222	13.4467
sp|P33402|GCYA2_HUMAN	5.46448	4	1	15.0602	14.2471	14.5543	15.1771	15.3144	14.3143	14.554	14.1259	15.3643
sp|P33908|MA1A1_HUMAN	19.9081	12	1	16.4644	17.6378	16.6642	16.5108	16.4995	16.5053	16.0354	16.4116	16.5489
sp|P33991|MCM4_HUMAN	5.79374	5	1	15.4619	16.2742	15.4692	15.4731	15.5377	15.3927	15.3556	15.3958	15.2201
sp|P33992|MCM5_HUMAN	6.81199	5	1	15.4451	15.341	14.989	15.1366	15.4871	15.2044	15.1596	14.8331	15.0329
sp|P33993|MCM7_HUMAN	4.17246	3	1	14.3767	15.3241	14.0747	14.5231	13.9055	14.7057	14.2681	14.3411	14.6035
sp|P34741|SDC2_HUMAN	9.95025	2	1	12.7517	13.7745	13.2123	13.5216	13.3307	13.1846	13.7358	13.6325	13.5879
sp|P34896|GLYC_HUMAN	14.4928	5	1	15.2536	14.802	14.9843	15.262	15.5515	15.1352	15.349	14.8548	15.3164
sp|P34897|GLYM_HUMAN	45.6349	23	1	18.3456	17.8989	18.2039	18.4024	19.7825	18.4428	18.307	18.342	18.2978
sp|P34913|HYES_HUMAN	46.8468	26	1	20.4206	20.3885	21.0054	20.4646	20.259	20.4172	21.0145	20.3851	20.4094
sp|P34931|HS71L_HUMAN	54.6022	2	1	13.9589	14.0609	13.9293	14.1059	14.018	14.0818	14.1133	14.3033	14.2887
sp|P34932|HSP74_HUMAN	36.9048	31	1	18.3616	19.263	18.5951	18.477	18.448	18.4294	18.4236	18.3354	18.3724
sp|P34949|MPI_HUMAN	21.2766	9	1	17.4843	17.1279	18.0693	17.518	17.3695	17.9101	17.9298	17.6018	17.5631
sp|P35030|TRY3_HUMAN	52.6316	10	1	20.2438	20.059	20.1835	20.2438	20.5486	20.2337	20.668	20.3841	19.8465
sp|P35070|BTC_HUMAN	5.61798	1	1	13.5412	13.2515	13.4069	12.799	12.7754	13.6067	12.7179	12.4685	13.6779
sp|P35080|PROF2_HUMAN	50	7	1	17.3899	19.389	17.5237	17.1871	17.2153	17.2141	17.22	17.3365	17.1148
sp|P35221|CTNA1_HUMAN	67.3289	61	1	21.4201	20.6655	21.3105	21.1967	21.254	21.2037	21.4243	21.2189	21.2802
sp|P35222|CTNB1_HUMAN	48.6556	32	1	19.5164	18.9764	19.364	19.5221	19.4673	19.4365	19.3915	19.4183	19.3421
sp|P35226|BMI1_HUMAN	9.20245	3	1	15.2709	15.9585	15.2895	15.101	14.9187	15.1722	15.5671	14.7733	14.9668
sp|P35232|PHB_HUMAN	80.8824	22	1	19.6451	19.8474	19.8125	19.5891	19.5838	19.709	19.6961	19.6151	19.7696
sp|P35237|SPB6_HUMAN	77.1277	29	1	20.222	19.5396	20.1819	20.3964	20.0444	20.0105	20.0808	20.2023	20.0294
sp|P35240|MERL_HUMAN	5.04202	2	1	14.2418	14.0474	14.1321	14.7932	14.3897	13.9181	14.3355	14.0345	13.965
sp|P35241|RADI_HUMAN	73.7564	24	1	19.3344	19.064	19.3659	19.1933	19.0192	18.9443	19.1896	19.1901	19.3759
sp|P35244|RFA3_HUMAN	8.26446	1	1	13.3479	14.5394	13.5931	13.6193	13.6654	13.5769	13.8526	13.3627	13.8205
sp|P35249|RFC4_HUMAN	16.5289	6	1	16.2624	15.9571	16.1017	16.1453	16.107	16.2953	15.9898	15.9586	16.0208
sp|P35250|RFC2_HUMAN	11.2994	4	1	14.7609	15.0771	15.2242	14.9417	14.8502	15.2136	14.5806	15.2873	15.2191
sp|P35251|RFC1_HUMAN	9.58188	11	1	15.7365	15.9075	16.2059	16.1606	16.1286	16.0488	16.1265	16.2094	16.1342
sp|P35268|RL22_HUMAN	54.6875	7	1	18.6224	17.8605	18.8759	18.8339	18.5916	18.7292	18.9352	18.9062	18.4495
sp|P35269|T2FA_HUMAN	9.67118	5	1	15.268	15.6164	14.9197	15.4835	15.2437	15.0285	15.2334	15.5481	15.4063
sp|P35270|SPRE_HUMAN	22.9885	6	1	16.277	15.8989	16.4625	16.2614	15.9024	15.8186	16.2343	15.7021	16.2955
sp|P35475|IDUA_HUMAN	7.65697	5	1	15.0841	15.2285	15.0365	15.0395	15.1221	15.3703	15.5075	14.755	15.171
sp|P35527|K1C9_HUMAN	126.806	78	1	20.0527	22.1392	20.118	20.3911	25.9976	20.4133	22.4656	21.5048	20.7685
sp|P35555|FBN1_HUMAN	26.4716	76	1	19.7843	19.1674	19.7013	19.7373	19.7371	20.8962	20.4999	20.4035	20.037
sp|P35558|PCKGC_HUMAN	6.43087	1	1	NA	12.117	12.1119	12.8522	12.4524	12.1884	11.9061	11.4276	12.183
sp|P35573|GDE_HUMAN	13.7076	21	1	17.4323	17.3209	17.3798	17.5183	17.732	17.3469	17.4167	17.2583	17.4485
sp|P35579|MYH9_HUMAN	101.531	199	1	23.5956	22.959	23.5156	23.5447	23.5418	23.4157	23.6147	23.3217	23.5708
sp|P35580|MYH10_HUMAN	57.6923	85	1	20.7643	21.5588	20.7608	20.8557	20.9506	20.4505	20.7864	20.3405	20.8394
sp|P35606|COPB2_HUMAN	64.0177	58	1	20.9811	20.613	21.2531	20.8396	20.741	21.0283	21.0172	20.9196	20.8794
sp|P35610|SOAT1_HUMAN	14.5455	8	1	15.8228	15.3051	15.9364	15.8527	16.216	15.9733	15.8842	15.4933	16.0783
sp|P35611|ADDA_HUMAN	27.137	20	1	18.1083	17.5601	18.0477	18.0578	18.0635	18.2017	18.0949	18.2294	18.1765
sp|P35613|BASI_HUMAN	15.5844	6	1	16.7403	16.081	17.1941	17.057	16.7994	17.0936	17.0967	16.9692	16.9805
sp|P35637|FUS_HUMAN	9.5057	3	1	15.4831	15.8934	15.3536	15.6377	15.243	15.312	15.5808	15.3541	15.4486
sp|P35658|NU214_HUMAN	12.9187	27	1	17.9365	18.0427	18.4126	17.9691	18.2818	18.1586	18.3293	18.0667	18.1951
sp|P35659|DEK_HUMAN	29.3333	11	1	17.2685	17.9631	17.2603	17.4311	17.5467	17.2884	17.2529	17.352	17.4147
sp|P35749|MYH11_HUMAN	25.355	14	1	16.1318	16.7881	15.895	16.2042	16.1702	15.8217	16.2398	15.8991	15.6519
sp|P35813|PPM1A_HUMAN	5.2356	2	1	13.2224	13.9184	13.0495	14.0457	14.152	13.1246	14.1826	13.978	13.3615
sp|P35908|K22E_HUMAN	107.981	61	1	18.9763	18.8766	18.7315	19.2425	25.2579	19.5525	21.7885	23.6303	23.4131
sp|P35914|HMGCL_HUMAN	6.15385	2	1	14.9237	15.1542	15.1409	15.1731	15.2139	15.0765	15.394	15.4582	15.2008
sp|P35998|PRS7_HUMAN	57.7367	25	1	19.3926	19.6985	19.5562	19.4042	19.3044	19.3848	19.5635	19.4059	19.4818
sp|P36269|GGT5_HUMAN	15.3584	9	1	16.8769	16.6138	16.726	17.0032	17.0169	16.6508	17.0533	16.8835	16.9649
sp|P36404|ARL2_HUMAN	5.43478	1	1	13.3424	13.1886	12.3693	13.2579	14.6704	12.8586	13.1143	12.6014	13.4557
sp|P36507|MP2K2_HUMAN	42.5	17	1	18.0978	18.185	18.0195	18.0746	18.0802	18.1949	18.1537	18.0638	17.9939
sp|P36542|ATPG_HUMAN	46.9799	12	1	18.2711	18.6404	18.5934	18.3927	18.0975	18.6816	18.2667	18.1717	18.5375
sp|P36543|VATE1_HUMAN	44.2478	10	1	18.3773	20.0583	18.4636	18.6622	18.3779	18.2002	18.32	18.3696	18.4123
sp|P36578|RL4_HUMAN	96.0187	41	1	22.6516	21.1251	22.4345	22.5728	22.1735	22.3396	22.5951	22.672	22.3074
sp|P36776|LONM_HUMAN	34.4108	33	1	19.2911	19.2405	19.3682	19.2749	19.3485	19.319	19.5104	19.3876	19.3059
sp|P36871|PGM1_HUMAN	33.8078	19	1	19.4343	18.3132	19.4509	19.4358	19.073	19.2804	19.4611	19.4933	19.2547
sp|P36873|PP1G_HUMAN	34.0557	2	1	14.2896	15.0064	14.306	14.3119	14.5789	13.5202	14.5739	14.5137	14.0851
sp|P36915|GNL1_HUMAN	28.0066	17	1	18.2286	18.3497	17.6912	17.7556	18.4877	17.9686	18.7739	17.9871	18.0768
sp|P36955|PEDF_HUMAN	14.3541	6	1	14.6364	14.9834	15.3944	14.8072	15.5178	15.4391	15.604	15.9862	16.0649
sp|P36957|ODO2_HUMAN	37.5276	17	1	18.8612	18.4571	18.8047	18.8082	18.8703	18.7652	18.8671	18.6872	18.8997
sp|P36969|GPX4_HUMAN	45.6853	9	1	15.6229	16.6763	15.9182	16.0068	15.6006	15.9955	16.147	15.6768	15.824
sp|P37059|DHB2_HUMAN	7.75194	3	1	15.8276	15.2907	16.2235	15.8165	16.2103	15.8414	15.8916	15.26	15.7292
sp|P37108|SRP14_HUMAN	36.7647	5	1	16.6976	17.0421	16.6652	16.7385	16.5338	16.563	16.5038	16.792	16.5334
sp|P37198|NUP62_HUMAN	13.41	7	1	17.1755	17.1117	17.4415	17.4914	17.2904	17.3193	17.3959	17.3386	17.423
sp|P37235|HPCL1_HUMAN	25.9067	5	1	17.7106	17.8142	17.8234	17.7261	17.6161	17.639	17.6473	17.5488	17.5313
sp|P37268|FDFT_HUMAN	9.59233	4	1	15.4407	16.2133	15.2331	15.3454	15.294	15.5571	14.9502	15.2405	15.1894
sp|P37802|TAGL2_HUMAN	120.603	24	1	20.8256	20.671	20.6873	20.8567	20.8726	20.8047	20.7777	20.8038	20.9597
sp|P37837|TALDO_HUMAN	65.2819	22	1	19.6299	19.9944	20.0466	19.8125	19.6276	19.8011	19.9425	19.7621	19.7951
sp|P37840|SYUA_HUMAN	21.4286	3	1	16.1415	16.3155	15.9197	15.8902	15.9058	16.1188	15.2111	14.3819	15.8282
sp|P38117|ETFB_HUMAN	35.2941	9	1	18.8439	18.7124	19.0809	18.7412	19.5453	18.5991	18.7333	18.8437	18.7752
sp|P38159|RBMX_HUMAN	63.9386	24	1	20.438	20.741	20.3442	20.4579	20.778	20.3557	20.4861	20.5209	20.4498
sp|P38606|VATA_HUMAN	47.0016	29	1	18.1855	19.419	18.3585	18.2541	18.2626	18.3154	18.3093	18.3318	18.2374
sp|P38646|GRP75_HUMAN	70.6922	46	1	20.5689	20.7156	20.5922	20.6624	20.4666	20.5782	20.5071	20.5952	20.5239
sp|P38919|IF4A3_HUMAN	48.6618	17	1	18.4112	18.7547	18.5657	18.6581	18.3299	18.3675	18.3405	18.5073	18.3442
sp|P39019|RS19_HUMAN	82.7586	12	1	20.7306	19.5832	20.7924	20.7062	20.4962	20.631	20.7179	20.7703	20.5509
sp|P39023|RL3_HUMAN	96.7742	39	1	21.0812	20.2323	21.3308	21.2731	20.7262	21.117	21.0317	21.269	21.1245
sp|P39059|COFA1_HUMAN	18.0115	25	1	19.3409	19.0818	18.983	19.3045	19.3034	19.1642	19.1688	19.1808	19.4373
sp|P39060|COIA1_HUMAN	18.244	32	1	20.2344	19.6506	20.0147	20.3267	20.2806	19.9911	20.0178	20.0494	20.4031
sp|P39210|MPV17_HUMAN	11.3636	2	1	15.4316	15.2535	15.4366	15.5574	14.8989	15.4721	15.2185	14.9377	15.2675
sp|P39656|OST48_HUMAN	70.1754	32	1	20.5988	19.5204	20.6959	21.0025	20.487	20.5441	20.5484	20.7822	20.5404
sp|P39687|AN32A_HUMAN	36.1446	9	1	17.9282	18.4434	18.0163	17.99	18.0344	17.9229	18.1546	18.0887	17.9668
sp|P39748|FEN1_HUMAN	15.7895	6	1	16.4223	16.9383	16.5847	16.2497	15.9794	16.1231	16.2697	16.0913	16.3464
sp|P40121|CAPG_HUMAN	22.9885	8	1	16.7149	16.5113	16.4655	16.9973	16.4883	16.6815	16.4669	16.731	16.5879
sp|P40123|CAP2_HUMAN	16.7715	6	1	15.1994	15.2939	15.6641	15.0783	15.2872	15.2912	15.3024	15.1409	15.5389
sp|P40222|TXLNA_HUMAN	32.967	18	1	18.0139	18.6244	17.9407	18.0677	17.8772	17.9679	18.0274	17.9866	17.8153
sp|P40227|TCPZ_HUMAN	48.9642	26	1	20.222	20.4101	20.3514	20.0667	20.0264	20.2045	20.3276	19.9786	20.1089
sp|P40261|NNMT_HUMAN	7.57576	2	1	15.2123	16.4083	15.6768	15.068	15.238	15.7055	15.2271	15.4487	15.2135
sp|P40306|PSB10_HUMAN	18.315	5	1	15.1184	15.1534	14.6157	15.0686	14.964	14.743	14.7129	14.603	15.1373
sp|P40313|CTRL_HUMAN	45.4545	12	1	18.5323	17.2969	18.2152	18.3747	18.2582	18.2374	18.4578	18.5018	18.4955
sp|P40424|PBX1_HUMAN	6.97674	3	1	14.1153	14.4045	13.9336	14.2708	14.3864	14.5809	14.5928	14.5777	14.0472
sp|P40429|RL13A_HUMAN	88.67	18	1	19.7063	18.8511	19.5784	19.9661	19.5663	19.8305	19.456	19.937	19.5376
sp|P40616|ARL1_HUMAN	38.674	6	1	18.4333	18.6559	18.6755	18.1939	18.9842	18.6162	18.5084	18.3007	18.3576
sp|P40763|STAT3_HUMAN	33.7662	26	1	19.1908	19.1957	19.0888	19.4841	19.6348	19.1969	19.218	19.1646	19.3151
sp|P40818|UBP8_HUMAN	11.6279	13	1	16.6888	16.9538	16.6587	16.7686	16.8819	16.6429	16.7513	16.8761	16.6233
sp|P40855|PEX19_HUMAN	16.7224	5	1	15.4558	15.9612	15.8924	15.4076	15.4867	15.5311	15.4767	15.613	15.6046
sp|P40925|MDHC_HUMAN	68.8623	23	1	19.5082	20.0365	19.9258	19.4197	19.4133	19.487	19.5868	19.3969	19.5594
sp|P40926|MDHM_HUMAN	62.1302	21	1	18.6629	18.3042	18.8979	18.6561	18.3703	18.6209	18.6923	18.506	18.588
sp|P40937|RFC5_HUMAN	17.6471	6	1	16.1419	16.0695	16.1807	16.1121	16.2062	16.2887	16.3967	16.1563	16.3889
sp|P40938|RFC3_HUMAN	11.236	4	1	15.0906	16.0768	15.3368	15.4459	14.7123	15.3264	15.0122	15.3336	15.2669
sp|P40939|ECHA_HUMAN	60.2883	46	1	21.0519	21.1298	21.5521	21.0443	21.1911	21.2179	21.4819	21.0446	21.3083
sp|P41091|IF2G_HUMAN	46.6102	22	1	19.3223	18.6144	19.4349	19.4002	19.219	19.3861	19.5013	19.4088	19.3935
sp|P41208|CETN2_HUMAN	11.6279	2	1	13.2824	14.3035	14.1306	13.5517	14.3021	14.2375	14.0067	13.4134	14.3086
sp|P41212|ETV6_HUMAN	8.84956	4	1	14.9478	14.2696	14.399	14.6853	15.261	14.5528	14.3976	14.5941	14.7122
sp|P41214|EIF2D_HUMAN	22.2603	13	1	17.0612	16.785	16.9515	17.0332	17.1771	17.1199	17.0894	17.1016	16.9432
sp|P41218|MNDA_HUMAN	9.82801	4	1	15.0584	14.7351	14.3787	15.6547	14.7162	15.019	14.7124	14.7274	14.9913
sp|P41219|PERI_HUMAN	34.0426	10	1	16.4389	15.5816	16.377	16.2013	16.573	16.7796	15.9695	15.3846	16.7294
sp|P41223|BUD31_HUMAN	13.8889	2	1	14.7206	15.6418	15.0331	15.186	15.0364	15.2361	15.2515	14.8871	14.9124
sp|P41226|UBA7_HUMAN	8.89328	9	1	16.1317	15.885	16.0621	16.3935	16.3431	16.1789	16.1179	16.1804	16.3363
sp|P41227|NAA10_HUMAN	29.7872	7	1	16.8165	16.3421	16.9301	16.8701	16.6664	16.845	16.8607	16.9335	16.8956
sp|P41240|CSK_HUMAN	22.2222	10	1	16.9585	16.994	16.8696	17.1765	16.6948	17.0566	16.8573	16.9049	16.8204
sp|P41250|GARS_HUMAN	33.8295	25	1	19.0999	18.7242	19.0484	19.0401	18.8974	19.0765	19.1847	19.0381	18.9973
sp|P41252|SYIC_HUMAN	41.2044	52	1	20.8991	20.7054	20.9582	20.8676	20.7449	20.9069	21.0282	20.8769	20.7779
sp|P41567|EIF1_HUMAN	44.2478	5	1	15.7608	15.5449	16.052	16.0837	15.8666	15.9541	16.0404	16.1054	15.8661
sp|P41732|TSN7_HUMAN	8.03213	2	1	14.8175	17.5917	15.4778	15.2275	15.312	15.0414	15.2609	14.7949	15.0983
sp|P42025|ACTY_HUMAN	55.8511	10	1	17.4112	17.6821	17.4209	17.4808	17.2121	17.614	17.5329	17.3867	17.505
sp|P42126|ECI1_HUMAN	16.5563	5	1	16.3061	15.8307	16.0442	16.4853	16.7164	16.2865	16.2087	16.57	16.1651
sp|P42166|LAP2A_HUMAN	21.6138	8	1	16.588	16.7825	16.4704	16.923	16.634	16.5229	16.8392	16.838	16.5166
sp|P42167|LAP2B_HUMAN	39.6476	18	1	18.9147	18.4061	18.8691	18.8771	18.8582	18.8242	19.0451	18.967	19.0472
sp|P42224|STAT1_HUMAN	28	21	1	18.1757	18.3705	18.1492	18.0692	18.0621	18.095	18.1381	18.0465	18.2279
sp|P42226|STAT6_HUMAN	7.08383	6	1	15.96	15.5242	15.8718	16.0501	15.6268	16.0809	15.7613	15.8135	16.1415
sp|P42229|STA5A_HUMAN	13.8539	1	1	13.2308	13.1796	13.417	13.26	13.3979	13.51	13.5894	13.5422	13.9277
sp|P42285|MTREX_HUMAN	21.1132	22	1	18.453	18.581	18.524	18.3877	18.4595	18.3729	18.5641	18.4959	18.533
sp|P42330|AK1C3_HUMAN	43.3437	2	1	13.6872	12.4714	14.1395	13.9292	13.3433	13.7641	14.36	13.5131	13.4933
sp|P42345|MTOR_HUMAN	12.1616	31	1	18.1214	18.1558	18.2031	18.1701	17.9842	18.1137	18.1365	18.0503	18.1599
sp|P42356|PI4KA_HUMAN	9.03901	19	1	17.6068	17.7326	17.5982	17.5746	17.6243	17.7012	17.6104	17.4353	17.4352
sp|P42566|EPS15_HUMAN	17.8571	16	1	18.1025	18.6165	18.3228	17.9464	18.1884	18.1715	18.3389	18.0464	18.1736
sp|P42677|RS27_HUMAN	59.5238	5	1	16.9753	16.4971	17.0994	17.1974	16.9473	17.0389	17.1573	17.4442	17.0115
sp|P42685|FRK_HUMAN	13.8614	7	1	15.7692	15.6815	15.511	15.5183	15.8192	15.785	15.7579	15.751	15.4604
sp|P42696|RBM34_HUMAN	11.6279	5	1	13.9353	14.7297	14.937	14.7674	14.9111	14.8252	14.974	15.1201	14.8554
sp|P42704|LPPRC_HUMAN	47.3458	66	1	20.3147	20.8535	20.8679	20.424	20.4478	20.6314	20.7387	20.4341	20.6246
sp|P42765|THIM_HUMAN	68.0101	27	1	18.5916	18.876	18.8432	18.6625	18.7701	18.6779	18.8249	18.625	18.8133
sp|P42766|RL35_HUMAN	24.3902	3	1	16.5482	15.0068	16.3661	16.4339	16.2127	16.1436	16.3651	16.5087	16.1067
sp|P42785|PCP_HUMAN	10.0806	5	1	14.0484	13.798	14.6876	14.632	14.8605	14.658	14.8469	15.0995	14.1464
sp|P42858|HD_HUMAN	7.00191	22	1	17.7493	18.0094	17.6096	17.8923	17.7767	17.8163	17.8708	17.8393	17.7074
sp|P42892|ECE1_HUMAN	14.2857	11	1	16.6479	17.075	17.2338	17.1107	16.495	16.7717	16.9229	16.9164	16.8988
sp|P43007|SATT_HUMAN	15.0376	8	1	17.241	16.5177	17.4705	17.3652	17.3912	17.6578	17.436	17.3481	17.4886
sp|P43034|LIS1_HUMAN	29.2683	12	1	17.7173	17.9454	17.6301	17.6169	17.6169	17.5585	17.5195	17.4547	17.678
sp|P43121|MUC18_HUMAN	12.3839	8	1	16.6279	16.5079	16.1613	16.5359	16.8245	16.7613	16.3054	15.9788	16.5289
sp|P43155|CACP_HUMAN	38.3387	24	1	19.2609	18.341	19.7643	19.1779	19.142	19.5271	19.5127	19.4347	19.6795
sp|P43243|MATR3_HUMAN	47.2255	40	1	19.5658	20.0205	19.557	19.6194	19.5728	19.5953	19.4761	19.6179	19.6255
sp|P43246|MSH2_HUMAN	14.9893	14	1	17.776	18.1957	17.7998	17.6613	17.6872	17.5982	17.4622	17.5358	17.8145
sp|P43304|GPDM_HUMAN	37.1389	27	1	18.539	19.6967	18.4081	18.6574	18.5139	18.4414	18.4796	18.5656	18.541
sp|P43307|SSRA_HUMAN	69.9301	20	1	20.3241	18.9426	20.6735	20.4184	20.2246	20.4037	20.5991	20.3543	20.3985
sp|P43308|SSRB_HUMAN	27.3224	5	1	15.7734	15.3857	15.3088	15.3974	15.3663	15.3501	15.0015	15.3426	14.9091
sp|P43378|PTN9_HUMAN	5.05902	3	1	14.5451	14.7613	14.1104	14.1786	14.4852	13.9453	14.2573	13.8824	14.4227
sp|P43405|KSYK_HUMAN	12.5984	8	1	16.6999	17.3795	16.7782	16.8947	16.8737	16.6016	16.4396	16.437	16.4965
sp|P43487|RANG_HUMAN	14.9254	3	1	15.2887	16.2611	15.3864	15.1907	15.1507	15.2545	15.3531	15.2997	15.5696
sp|P43490|NAMPT_HUMAN	28.5132	14	1	18.0554	17.8134	18.2813	18.1515	17.9875	18.0628	18.2143	17.9709	18.2852
sp|P43686|PRS6B_HUMAN	59.8086	25	1	19.7148	19.8248	19.7826	19.6961	19.5468	19.6013	19.7514	19.5893	19.6059
sp|P43694|GATA4_HUMAN	4.52489	2	1	13.3213	12.7457	13.3092	13.5253	13.9361	13.2803	12.962	13.4998	13.6685
sp|P43897|EFTS_HUMAN	15.3846	5	1	15.3641	15.8419	15.4224	15.2921	15.4031	15.3701	15.8709	15.3605	15.5882
sp|P45877|PPIC_HUMAN	14.1509	2	1	15.466	14.2328	15.5544	15.4802	15.4026	15.3681	15.3168	15.6618	14.8544
sp|P45880|VDAC2_HUMAN	64.6259	19	1	19.5247	20.3302	20.0458	19.7641	19.3605	20.0633	19.5452	19.7182	19.7999
sp|P45954|ACDSB_HUMAN	20.8333	9	1	16.8224	16.7595	17.0143	16.8235	16.7944	16.6992	16.9198	17.0798	17.0404
sp|P45973|CBX5_HUMAN	26.178	5	1	16.5772	17.8153	16.7321	16.6169	16.5833	16.3641	16.6083	16.5374	16.6858
sp|P45974|UBP5_HUMAN	26.8065	23	1	18.8671	19.5917	19.1204	18.9277	18.8777	18.9296	18.9541	18.8253	18.9465
sp|P45983|MK08_HUMAN	9.36768	2	1	13.5695	14.2797	13.8054	14.2342	13.7672	14.4908	14.6675	14.2422	14.0556
sp|P45984|MK09_HUMAN	11.7925	4	1	15.9844	15.8332	15.8195	16.1109	16.0088	15.9353	16.0129	15.8512	16.013
sp|P45985|MP2K4_HUMAN	20.0501	8	1	16.8867	16.835	16.7695	16.7971	16.8115	16.7496	17.0038	16.8532	16.9104
sp|P46060|RAGP1_HUMAN	27.2572	16	1	17.8719	18.0043	18.0656	17.887	17.7971	18.0461	18.1286	17.8574	17.8649
sp|P46063|RECQ1_HUMAN	24.6533	16	1	18.5518	18.4761	18.6507	18.4461	18.289	18.5455	18.645	18.487	18.4797
sp|P46087|NOP2_HUMAN	19.7044	16	1	17.5107	17.4375	17.7329	17.8129	17.6163	17.7812	17.8001	17.9342	17.5154
sp|P46100|ATRX_HUMAN	6.01926	15	1	16.6542	17.4734	16.9982	16.9005	17.0309	16.63	17.03	16.8078	16.8584
sp|P46108|CRK_HUMAN	32.8947	10	1	16.8815	16.5089	16.6173	16.859	16.5213	16.4381	16.4719	16.6529	16.7645
sp|P46109|CRKL_HUMAN	6.60066	2	1	11.5945	14.0849	12.3008	12.5629	11.7187	12.3091	12.7916	12.1736	12.2037
sp|P46199|IF2M_HUMAN	13.7552	10	1	17.1032	17.2912	17.3263	17.0096	17.2587	17.2402	17.1409	17.3635	17.1353
sp|P46379|BAG6_HUMAN	16.7845	19	1	17.8501	18.1635	17.8448	17.8929	17.9845	17.7153	17.8252	17.7956	17.672
sp|P46459|NSF_HUMAN	56.4516	42	1	20.6982	20.6848	20.8588	20.7685	20.6262	20.7354	20.8869	20.7538	20.7059
sp|P46527|CDN1B_HUMAN	5.05051	1	1	13.8387	12.6892	11.9443	12.6672	13.9189	13.5603	14.2907	13.2592	13.3206
sp|P46734|MP2K3_HUMAN	23.0548	8	1	16.2242	16.1082	16.2208	16.328	16.1768	16.355	16.1682	16.3558	16.2542
sp|P46736|BRCC3_HUMAN	12.6582	4	1	14.8148	14.4661	14.6117	14.3595	14.7095	14.7326	14.3889	14.7589	14.5775
sp|P46776|RL27A_HUMAN	40.5405	6	1	18.811	17.8387	18.8407	18.8796	18.579	18.6824	18.6903	18.8695	18.5861
sp|P46777|RL5_HUMAN	97.6431	29	1	19.5131	18.6217	19.4312	19.5989	19.2467	19.4578	19.4508	19.6588	19.5389
sp|P46778|RL21_HUMAN	100	16	1	18.8067	18.1773	18.7878	18.9949	18.5644	18.7985	18.629	18.9006	18.865
sp|P46779|RL28_HUMAN	58.3942	8	1	18.6718	17.9999	18.6459	18.6955	18.3725	18.5945	18.6905	18.8591	18.6575
sp|P46781|RS9_HUMAN	87.6289	17	1	20.7602	19.8158	20.8401	21.0834	20.5123	20.5743	20.5262	21.0674	20.7206
sp|P46782|RS5_HUMAN	88.2353	18	1	19.895	19.1287	20.4165	20.1505	19.7035	20.0904	20.1409	20.1944	20.088
sp|P46783|RS10_HUMAN	109.091	16	1	19.7317	18.9308	19.5903	19.8525	19.7135	19.6982	19.7546	19.9204	19.7022
sp|P46821|MAP1B_HUMAN	21.8801	54	1	19.3982	21.2232	19.2805	19.2054	19.263	19.3228	18.9751	18.6856	19.2572
sp|P46926|GNPI1_HUMAN	10.3806	3	1	15.3838	17.3814	15.7248	15.8354	15.4753	15.3938	15.3754	15.2826	15.3906
sp|P46937|YAP1_HUMAN	5.95238	2	1	14.7276	14.2195	14.6095	15.0062	15.0226	14.3283	14.6353	14.4259	14.9747
sp|P46939|UTRN_HUMAN	38.7416	133	1	21.2911	20.5929	21.4207	21.3916	21.3562	21.3931	21.4457	21.4919	21.4784
sp|P46940|IQGA1_HUMAN	54.9185	85	1	21.554	21.6502	21.6252	21.5101	21.5833	21.625	21.7485	21.5085	21.6063
sp|P46952|3HAO_HUMAN	10.4895	3	1	16.3575	15.3618	16.1021	16.0852	16.1244	15.8519	15.9408	16.1028	15.7181
sp|P46976|GLYG_HUMAN	14.2857	5	1	15.1627	15.5948	15.1353	15.0461	14.886	15.3642	15.6811	14.5206	15.1025
sp|P46977|STT3A_HUMAN	39.7163	28	1	20.4928	19.1711	20.532	20.4635	20.2536	20.4701	20.3473	20.5094	20.3793
sp|P47736|RPGP1_HUMAN	7.54148	4	1	14.434	14.4742	14.2277	14.4516	14.5984	14.094	14.8258	14.5162	14.6009
sp|P47755|CAZA2_HUMAN	48.951	14	1	18.7882	19.2617	18.7686	18.8258	18.6941	18.7029	18.6779	18.4897	18.7068
sp|P47756|CAPZB_HUMAN	50.5415	14	1	18.4272	18.6896	18.4129	18.3059	18.3224	18.4611	18.208	18.2905	18.392
sp|P47895|AL1A3_HUMAN	7.8125	1	1	11.8595	12.2282	12.5552	12.6141	13.1577	13.3376	12.2797	12.6002	NA
sp|P47897|SYQ_HUMAN	59.3548	45	1	20.2842	19.7631	20.3674	20.328	20.2544	20.2115	20.1325	20.2799	20.1793
sp|P47914|RL29_HUMAN	12.5786	2	1	14.4174	14.1237	14.0584	13.9605	13.9845	14.3544	14.5599	14.1981	13.5351
sp|P47929|LEG7_HUMAN	14.7059	2	1	14.0516	13.6852	13.6915	13.9602	14.6127	13.9227	13.5299	15.0754	14.091
sp|P47985|UCRI_HUMAN	51.0949	14	1	17.9643	17.9772	18.2678	18.0323	18.0789	18.2741	17.9577	17.7663	17.9276
sp|P48047|ATPO_HUMAN	79.8122	17	1	18.3506	18.7692	18.8949	18.435	18.2973	18.562	18.5905	18.467	18.6144
sp|P48052|CBPA2_HUMAN	47.7327	19	1	20.7533	18.695	20.5753	20.315	20.1987	20.4506	20.8476	20.6135	20.3951
sp|P48059|LIMS1_HUMAN	18.4615	6	1	17.4554	16.9247	17.2496	17.5719	17.5152	17.3716	17.654	17.3668	17.4209
sp|P48163|MAOX_HUMAN	5.24476	2	1	13.628	13.5141	13.0413	12.9416	14.118	13.7101	13.7793	13.6544	14.2228
sp|P48200|IREB2_HUMAN	5.19211	5	1	15.4295	14.3344	14.9677	15.5059	15.0535	15.4705	15.3184	15.5394	16.2863
sp|P48304|REG1B_HUMAN	36.1446	2	1	16.0976	14.9187	16.2082	15.9883	16.3251	16.2786	16.3898	16.4507	16.1516
sp|P48426|PI42A_HUMAN	17.2414	7	1	16.588	16.0886	16.1439	16.5305	16.6724	16.4265	16.5361	16.3674	16.6471
sp|P48436|SOX9_HUMAN	5.89391	3	1	15.6715	14.334	15.0425	15.3785	15.4407	15.0057	15.2633	15.0845	15.3889
sp|P48444|COPD_HUMAN	60.6654	31	1	20.9551	20.4939	21.3051	20.8007	20.6352	20.9755	21.0378	20.993	20.9669
sp|P48449|LSS_HUMAN	23.224	17	1	17.6402	17.8558	17.6255	17.6995	17.617	17.5277	17.4577	17.8206	17.5661
sp|P48506|GSH1_HUMAN	14.1287	9	1	18.0877	17.7506	18.4263	17.998	17.9625	18.3047	18.3708	18.2474	18.0852
sp|P48507|GSH0_HUMAN	18.2482	5	1	15.1847	16.3483	15.5916	15.6505	15.5765	15.3233	15.2535	15.3722	15.3196
sp|P48509|CD151_HUMAN	19.7628	5	1	16.1722	16.0294	16.1851	16.085	15.9766	16.1564	16.1085	15.9125	16.2005
sp|P48544|KCNJ5_HUMAN	4.77327	2	1	15.4397	14.2755	15.2435	15.1772	15.3354	15.874	15.6349	15.2287	15.5379
sp|P48556|PSMD8_HUMAN	25.7143	9	1	18.4081	18.402	18.4964	18.305	18.2831	18.3446	18.353	18.3068	18.332
sp|P48594|SPB4_HUMAN	28.2051	4	1	17.1596	17.0965	16.803	16.9953	17.1337	17.1803	16.8219	17.5262	17.2194
sp|P48637|GSHB_HUMAN	8.43882	4	1	15.1106	15.2625	14.8137	15.2148	15.4315	14.9878	14.7491	15.2817	14.917
sp|P48643|TCPE_HUMAN	79.4824	43	1	20.3543	20.6237	20.6003	20.4271	20.3949	20.4584	20.4094	20.2208	20.4145
sp|P48651|PTSS1_HUMAN	8.45666	4	1	15.6377	14.8328	15.4731	15.9506	15.5927	15.608	15.447	15.544	15.8547
sp|P48681|NEST_HUMAN	19.124	31	1	18.3592	18.7312	18.0625	18.1991	18.4623	18.0422	18.1364	17.9102	18.224
sp|P48723|HSP13_HUMAN	25.4777	12	1	18.0847	18.4968	18.1625	18.088	18.1508	18.0806	18.1861	18.2991	17.9525
sp|P48728|GCST_HUMAN	12.4069	5	1	16.6589	15.8359	16.0637	16.6603	16.3902	16.5388	16.2757	16.5948	16.5801
sp|P48729|KC1A_HUMAN	23.7389	8	1	17.2283	16.9594	17.0395	17.1669	17.1471	17.3557	17.3793	16.8944	17.2538
sp|P48730|KC1D_HUMAN	9.63855	4	1	14.5204	14.1678	14.2041	14.1051	14.4909	14.5306	14.1231	14.2481	14.1535
sp|P48735|IDHP_HUMAN	64.1593	29	1	20.293	19.3407	20.6681	20.4793	20.2982	20.3072	20.7898	20.2609	20.4063
sp|P48739|PIPNB_HUMAN	22.1402	6	1	16.1933	15.968	15.7296	15.982	16.1522	15.6205	15.7987	15.5886	15.9392
sp|P49005|DPOD2_HUMAN	4.26439	2	1	13.7413	13.6557	13.8573	13.2337	13.7597	13.8668	13.6035	12.228	13.804
sp|P49023|PAXI_HUMAN	10.1523	6	1	16.0119	16.687	16.0368	16.1552	15.4578	15.8043	15.7774	15.8175	15.9012
sp|P49069|CAMLG_HUMAN	6.75676	2	1	13.0877	15.5683	14.1469	14.4964	13.7529	13.6197	13.798	14.2923	14.4443
sp|P49137|MAPK2_HUMAN	17.5	7	1	16.5054	17.1244	16.8929	16.7717	16.5075	16.7301	16.5078	16.6485	16.8002
sp|P49189|AL9A1_HUMAN	20.2429	10	1	17.3006	17.2546	17.2465	16.9929	17.1842	16.909	17.2594	17.0156	17.0658
sp|P49207|RL34_HUMAN	59.8291	7	1	18.8128	18.0944	18.9337	18.9838	18.5331	19.0141	18.6322	19.0253	18.914
sp|P49247|RPIA_HUMAN	6.43087	2	1	12.6694	12.4309	11.9703	13.0267	12.634	12.801	12.5653	12.3117	12.4349
sp|P49257|LMAN1_HUMAN	90.1961	46	1	20.3898	19.3462	20.5006	20.3947	20.307	20.3648	20.4258	20.4859	20.4177
sp|P49321|NASP_HUMAN	11.4213	9	1	16.3436	17.04	16.3681	16.5849	16.5839	16.398	16.5214	16.1801	16.2925
sp|P49326|FMO5_HUMAN	13.1332	7	1	16.5127	15.7504	17.0684	16.5491	16.821	16.4134	16.8417	16.7716	16.2769
sp|P49327|FAS_HUMAN	24.6914	62	1	19.7881	21.2016	19.7749	19.7407	19.887	19.7809	19.6439	19.5417	19.6456
sp|P49354|FNTA_HUMAN	21.1082	8	1	17.01	16.9717	16.743	17.1463	16.9676	17.0505	16.904	16.8685	16.8174
sp|P49356|FNTB_HUMAN	4.57666	2	1	15.2518	15.4339	14.9965	14.9869	15.009	14.5206	15.0877	14.7948	14.8214
sp|P49368|TCPG_HUMAN	58.7156	32	1	21.2508	21.6777	21.5263	21.4373	20.9904	21.2726	21.1983	21.3302	21.3526
sp|P49406|RM19_HUMAN	27.3973	8	1	17.2752	17.6122	17.0791	17.3969	17.088	16.9814	16.9758	17.1193	17.0501
sp|P49407|ARRB1_HUMAN	14.3541	6	1	16.4582	16.0534	16.3762	16.5772	16.3062	16.5344	16.2927	16.3723	16.5809
sp|P49411|EFTU_HUMAN	55.3097	25	1	19.3872	19.2203	19.3867	19.3045	19.2478	19.1412	19.288	19.2506	19.3754
sp|P49418|AMPH_HUMAN	7.19424	3	1	13.0881	15.2043	13.6556	12.7954	14.5354	14.101	13.0161	13.7988	13.7355
sp|P49419|AL7A1_HUMAN	31.5399	17	1	17.9621	17.7454	17.9602	17.7253	17.9346	17.7889	17.9711	17.8563	17.7171
sp|P49427|UB2R1_HUMAN	8.47458	1	1	12.9508	12.4278	12.4166	13.1692	12.995	13.0667	12.737	12.4576	13.2238
sp|P49441|INPP_HUMAN	15.0376	6	1	16.4666	17.0404	16.9654	16.6375	16.5765	16.3892	16.8406	16.3634	16.3341
sp|P49447|CY561_HUMAN	7.96813	2	1	13.1489	13.5232	12.5067	11.6336	12.6021	12.796	13.5953	11.8135	11.4188
sp|P49448|DHE4_HUMAN	37.6344	1	1	12.9388	13.4603	13.9202	13.3148	13.6081	13.687	13.5527	13.4871	13.1001
sp|P49458|SRP09_HUMAN	69.7674	6	1	15.0708	15.2365	15.3918	15.1888	14.6902	15.0964	14.9349	14.8724	14.937
sp|P49459|UBE2A_HUMAN	13.1579	2	1	14.353	14.5508	14.4064	14.4835	14.5246	14.6753	14.3744	14.4184	14.1718
sp|P49585|PCY1A_HUMAN	27.248	10	1	16.718	16.5553	16.7512	16.683	16.6826	16.5563	16.6941	16.8297	16.9574
sp|P49588|SYAC_HUMAN	50.6198	49	1	20.3185	20.2135	20.5165	20.3508	20.1274	20.4836	20.4012	20.3209	20.2796
sp|P49589|SYCC_HUMAN	32.0856	24	1	18.8563	18.2001	18.7112	18.8943	18.5891	18.7766	18.8855	18.923	18.7171
sp|P49590|SYHM_HUMAN	13.834	1	1	12.6285	13.5482	13.2752	13.3312	13.0278	12.5354	12.8219	12.575	12.2146
sp|P49591|SYSC_HUMAN	42.8016	22	1	18.9051	19.1384	18.9148	18.7924	18.623	19.0493	18.9978	18.7564	18.7589
sp|P49593|PPM1F_HUMAN	15.4185	7	1	15.7363	15.6411	15.4526	15.4333	15.673	15.5412	15.2099	15.4351	15.449
sp|P49641|MA2A2_HUMAN	6.95652	7	1	14.3846	14.782	14.5277	15.3128	15.2703	14.7366	15.2348	15.0095	14.9259
sp|P49711|CTCF_HUMAN	8.25309	6	1	14.352	14.3416	14.2897	14.9079	14.5933	14.4093	14.7795	14.4641	14.2708
sp|P49716|CEBPD_HUMAN	7.43494	2	1	13.5677	13.6056	13.8685	13.0131	13.3867	13.4057	13.6666	13.5291	13.7714
sp|P49720|PSB3_HUMAN	39.0244	8	1	18.4506	18.6791	18.3582	18.4131	18.4193	18.3049	18.1884	18.5628	18.355
sp|P49721|PSB2_HUMAN	49.7512	10	1	19.0486	19.1562	18.7844	19.0296	18.7963	18.7664	18.746	19.0728	18.816
sp|P49736|MCM2_HUMAN	4.42478	4	1	13.4332	13.6505	13.5038	14.6932	13.1283	14.1036	13.5096	13.1785	13.4233
sp|P49748|ACADV_HUMAN	61.0687	40	1	20.8613	20.8888	21.0672	20.8908	20.8182	20.8303	21.04	20.9751	20.8315
sp|P49750|YLPM1_HUMAN	9.78565	21	1	17.0253	17.2777	17.2132	17.2218	17.281	17.1529	17.0781	17.1083	17.1666
sp|P49755|TMEDA_HUMAN	68.4932	15	1	20.0515	19.3946	20.2117	20.0152	19.8778	20.1282	20.0278	20.2629	20.2084
sp|P49756|RBM25_HUMAN	24.911	21	1	18.1985	18.2088	18.085	18.165	18.1733	18.3119	18.3613	18.2335	18.3956
sp|P49757|NUMB_HUMAN	7.68049	5	1	15.7853	15.9973	15.7855	15.5465	16.3101	15.5023	15.8358	15.4282	15.4964
sp|P49768|PSN1_HUMAN	4.28266	2	1	13.8843	13.9472	13.8308	14.7973	14.1806	13.6128	13.6446	13.9056	13.2919
sp|P49770|EI2BB_HUMAN	28.49	10	1	19.0956	18.4281	19.0845	18.9692	18.859	19.0045	19.122	19.0358	18.8748
sp|P49773|HINT1_HUMAN	23.8095	3	1	14.9278	15.9816	15.3542	15.1695	14.8622	14.6985	14.9671	14.5025	14.8016
sp|P49790|NU153_HUMAN	10.1695	15	1	16.6983	16.6831	16.7693	16.7104	16.7749	17.0317	16.9517	16.7753	16.8559
sp|P49792|RBP2_HUMAN	27.2953	88	1	21.116	20.5145	21.0766	20.982	21.0214	21.0293	21.2894	21.1072	21.0141
sp|P49821|NDUV1_HUMAN	34.4828	16	1	18.802	18.7401	18.9744	18.8506	18.7619	18.8436	18.97	18.7077	18.796
sp|P49840|GSK3A_HUMAN	14.4928	7	1	15.8298	16.3828	15.7998	15.9728	15.721	15.8798	16.0323	15.7846	15.6033
sp|P49841|GSK3B_HUMAN	11.9048	2	1	12.3249	13.2984	12.6114	NA	12.1563	12.4464	NA	NA	12.3278
sp|P49848|TAF6_HUMAN	5.90842	4	1	15.6336	15.4169	15.4477	15.7487	15.7769	15.6044	15.2964	15.6497	15.7924
sp|P49902|5NTC_HUMAN	8.91266	5	1	16.3378	16.7488	16.2302	16.1916	16.1872	16.4933	16.6077	16.3416	16.3708
sp|P49903|SPS1_HUMAN	7.65306	3	1	14.7096	14.9492	14.9374	15.0865	14.9968	13.8595	14.9311	14.7028	14.3537
sp|P49915|GUAA_HUMAN	20.202	14	1	16.7855	16.8575	16.7378	16.637	16.8411	16.7664	16.6702	16.6262	16.5691
sp|P49916|DNLI3_HUMAN	10.9019	11	1	17.4063	16.9882	17.5098	17.5156	17.6289	17.7235	17.7493	17.7185	17.641
sp|P49959|MRE11_HUMAN	28.2486	20	1	18.4185	18.2215	18.4843	18.3261	18.6503	18.6154	18.5974	18.4147	18.3354
sp|P49961|ENTP1_HUMAN	9.80392	5	1	15.6804	15.9343	15.5775	15.6433	16.0599	15.5671	15.4421	15.6302	15.5969
sp|P50135|HNMT_HUMAN	23.9726	7	1	17.175	16.3392	17.3492	17.2703	17.1172	17.2887	17.2256	17.0514	17.4885
sp|P50148|GNAQ_HUMAN	27.8552	6	1	16.5923	17.0014	16.532	16.8355	16.615	16.517	16.5039	16.5722	16.7666
sp|P50150|GBG4_HUMAN	26.6667	2	1	13.5754	15.3412	14.4296	13.9216	14.4542	14.2911	14.3248	14.4349	14.4981
sp|P50213|IDH3A_HUMAN	24.5902	9	1	16.2591	16.6616	16.1663	16.332	15.901	16.574	16.5203	16.3016	16.4169
sp|P50225|ST1A1_HUMAN	16.9492	5	1	16.8134	16.372	16.876	16.7898	16.7656	16.8012	16.7337	16.7528	16.9813
sp|P50238|CRIP1_HUMAN	12.987	1	1	13.1461	14.2736	13.8398	13.3917	13.8269	13.9348	14.4714	14.5508	14.7776
sp|P50336|PPOX_HUMAN	20.9644	10	1	16.3206	16.0671	16.0954	16.4429	16.2367	16.2264	15.9822	16.3819	16.2861
sp|P50395|GDIB_HUMAN	83.1461	37	1	19.7983	20.3093	20.1297	19.9311	19.7249	19.9358	20.052	19.9509	20.1082
sp|P50402|EMD_HUMAN	51.1811	13	1	16.6387	16.8621	16.839	17.0983	16.9061	17.164	16.9225	17.0083	17.0596
sp|P50416|CPT1A_HUMAN	25.8732	20	1	18.2718	18.4495	18.7177	18.2879	18.4504	18.4403	18.5682	18.2409	18.5068
sp|P50440|GATM_HUMAN	160.757	68	1	22.6089	20.887	23.1824	22.6886	22.0672	22.7234	22.7744	23.2578	22.6745
sp|P50452|SPB8_HUMAN	21.3904	4	1	16.0928	15.5309	15.4806	15.9521	16.2277	15.9556	15.6524	15.793	15.9406
sp|P50453|SPB9_HUMAN	31.9149	10	1	17.166	17.5369	16.941	17.3344	17.367	16.9328	16.8127	16.932	17.0175
sp|P50454|SERPH_HUMAN	55.0239	23	1	18.8802	19.0717	19.0794	18.9804	19.1491	18.9609	18.728	18.8583	19.1466
sp|P50479|PDLI4_HUMAN	6.06061	2	1	14.7617	15.7379	14.6813	14.3459	14.8189	14.3083	14.5015	14.0831	14.7134
sp|P50502|F10A1_HUMAN	21.6802	8	1	16.8185	18.2541	16.9113	16.5073	16.4807	16.6099	16.597	16.5088	16.7514
sp|P50542|PEX5_HUMAN	9.38967	6	1	15.5097	15.8729	15.568	15.7554	15.3046	16.0506	15.5582	15.7764	15.4125
sp|P50552|VASP_HUMAN	34.2105	13	1	17.6267	17.7197	17.5351	17.7537	17.7015	17.4777	17.8349	17.4595	17.6684
sp|P50570|DYN2_HUMAN	44.8276	39	1	19.5899	19.6254	19.5658	19.5169	19.4476	19.4834	19.6452	19.4683	19.4881
sp|P50579|MAP2_HUMAN	27.1967	13	1	17.0182	16.7906	16.9724	16.9926	16.8539	16.8324	16.8556	17.013	16.7889
sp|P50583|AP4A_HUMAN	34.0136	5	1	15.505	15.8408	15.8726	15.7702	15.624	15.5777	15.789	15.8115	15.5524
sp|P50613|CDK7_HUMAN	8.67052	3	1	14.5578	14.2044	14.1774	14.278	14.4633	14.4152	14.3231	14.0276	14.3894
sp|P50747|BPL1_HUMAN	5.50964	4	1	15.0729	16.0273	15.5164	15.1632	14.8002	14.9891	15.2421	15.0551	14.4908
sp|P50750|CDK9_HUMAN	5.37634	1	1	13.4392	12.8116	13.0467	13.0318	12.8507	12.7512	12.8938	13.1417	13.4075
sp|P50851|LRBA_HUMAN	21.6556	62	1	19.417	19.6445	19.5228	19.2512	19.4959	19.4929	19.4933	19.3132	19.4279
sp|P50895|BCAM_HUMAN	36.6242	23	1	18.3112	19.2877	18.3577	18.4793	18.597	18.1021	18.1795	18.2761	18.4062
sp|P50897|PPT1_HUMAN	16.3399	5	1	15.6299	15.4568	15.7576	15.9586	16.0249	16.7337	16.0898	16.2377	16.2528
sp|P50914|RL14_HUMAN	55.814	12	1	20.4952	19.3439	20.5798	20.576	20.2187	20.3989	20.5417	20.5617	20.4274
sp|P50990|TCPQ_HUMAN	72.9927	40	1	20.3705	20.5286	20.4794	20.2509	20.3044	20.3373	20.4093	20.311	20.3931
sp|P50991|TCPD_HUMAN	66.7904	36	1	20.3211	20.5142	20.5101	20.297	20.2601	20.3329	20.3401	20.2284	20.2102
sp|P50995|ANX11_HUMAN	43.5644	22	1	20.1806	19.7246	20.2294	20.1612	20.1143	20.0634	20.2272	19.9816	20.1965
sp|P51003|PAPOA_HUMAN	12.0805	9	1	16.4126	16.5511	16.5296	16.6481	16.2415	17.2174	16.7068	16.411	16.2745
sp|P51114|FXR1_HUMAN	22.5443	14	1	17.4397	18.1024	17.5062	17.3399	18.033	17.4275	17.5203	17.4391	17.5442
sp|P51116|FXR2_HUMAN	14.8588	6	1	16.0651	16.7573	15.8263	16.1015	16.2518	15.7671	15.9331	16.0697	15.8984
sp|P51148|RAB5C_HUMAN	74.0741	16	1	19.0599	19.467	19.2275	18.9828	19.1423	19.0406	19.214	18.8558	19.1073
sp|P51149|RAB7A_HUMAN	101.449	21	1	19.802	20.1446	19.8607	19.683	19.6305	19.8323	19.8219	19.7736	19.8402
sp|P51151|RAB9A_HUMAN	19.9005	4	1	16.0861	15.7128	15.8114	15.7323	15.6495	15.4854	15.9693	15.7095	15.7683
sp|P51153|RAB13_HUMAN	54.1872	8	1	17.0087	17.3858	17.4531	17.2549	16.8666	16.8712	16.6327	16.978	17.3041
sp|P51159|RB27A_HUMAN	40.724	9	1	18.3662	19.0268	18.339	18.3956	18.2744	18.3607	18.4511	18.3122	18.4354
sp|P51161|FABP6_HUMAN	7.8125	1	1	13.619	15.3603	13.8273	13.4627	13.8252	13.5896	13.8579	13.4137	13.5731
sp|P51178|PLCD1_HUMAN	10.582	8	1	16.3714	15.5324	16.4048	16.2949	16.2383	16.0385	16.368	16.1454	16.015
sp|P51397|DAP1_HUMAN	9.80392	1	1	14.7067	14.2509	14.4208	14.6298	14.5345	14.8205	14.7501	14.3273	14.0822
sp|P51398|RT29_HUMAN	20.1005	8	1	16.8708	17.0213	16.7967	16.8153	16.9342	16.8125	16.8419	16.9656	16.8566
sp|P51452|DUS3_HUMAN	37.8378	7	1	17.207	18.1813	17.6012	17.7855	17.3253	17.3138	17.4202	17.3396	17.7757
sp|P51531|SMCA2_HUMAN	10.0629	8	1	17.1765	17.7944	16.994	17.1662	16.9693	17.0789	17.2076	17.0118	16.9593
sp|P51532|SMCA4_HUMAN	11.5361	19	1	17.7654	17.8859	17.6409	17.8638	17.8195	17.6613	17.6734	17.7412	17.7077
sp|P51553|IDH3G_HUMAN	12.7226	4	1	15.4126	15.3467	15.3947	15.1745	14.7429	15.3954	15.4194	15.2194	15.7731
sp|P51570|GALK1_HUMAN	45.9184	18	1	19.1981	18.372	18.6289	18.7784	18.6861	18.7495	18.7715	18.7904	18.7468
sp|P51571|SSRD_HUMAN	57.8035	10	1	19.4381	18.3797	19.3018	19.6051	19.4391	19.294	19.2983	19.6036	19.3952
sp|P51572|BAP31_HUMAN	77.2358	19	1	19.7787	19.1227	20.05	19.763	19.6492	19.8193	19.8075	19.8904	20.0098
sp|P51580|TPMT_HUMAN	16.3265	4	1	16.0825	16.494	16.2411	16.2044	15.5907	16.2514	16.176	15.7097	16.4664
sp|P51608|MECP2_HUMAN	22.6337	11	1	17.0875	18.1174	17.0496	16.9654	17.1897	17.142	16.861	16.9922	17.1114
sp|P51610|HCFC1_HUMAN	6.87961	14	1	17.652	17.8967	17.6612	17.6656	17.771	17.7606	17.9062	17.6515	17.7077
sp|P51617|IRAK1_HUMAN	5.61798	4	1	13.9044	13.8057	13.8141	14.4759	14.3919	13.6958	14.3666	14.1136	14.04
sp|P51636|CAV2_HUMAN	18.5185	3	1	14.849	14.7854	14.9042	15.1812	14.9902	14.5169	14.6806	14.7154	14.9421
sp|P51648|AL3A2_HUMAN	30.9278	15	1	18.967	17.802	18.8347	18.9003	18.9443	18.9072	18.8608	18.5548	18.8259
sp|P51649|SSDH_HUMAN	14.9533	8	1	16.1459	16.5818	16.5019	16.1919	16.4678	16.2869	16.4961	16.1471	15.9898
sp|P51659|DHB4_HUMAN	36.6848	27	1	19.8053	19.6136	19.8559	19.7066	19.6551	19.8664	19.8351	19.7303	19.7621
sp|P51665|PSMD7_HUMAN	37.037	12	1	17.4937	17.6049	17.666	17.767	17.7184	17.8031	17.7829	17.6582	17.8328
sp|P51668|UB2D1_HUMAN	6.80272	1	1	12.9392	13.4661	13.2968	13.0482	12.6648	13.2467	13.1348	13.0635	11.804
sp|P51687|SUOX_HUMAN	7.33945	4	1	15.2343	15.5472	14.8696	15.3167	15.5221	14.8296	15.2579	15.1127	14.9388
sp|P51689|ARSD_HUMAN	13.4907	7	1	15.9321	15.6066	15.8438	15.7633	16.0804	16.1259	16.0248	16.2301	15.8135
sp|P51690|ARSL_HUMAN	15.2801	9	1	18.2691	16.7052	18.296	18.0946	17.8552	18.2967	18.1431	18.1884	18.2026
sp|P51692|STA5B_HUMAN	15.2478	12	1	17.6219	17.8387	17.6845	17.7061	17.6185	17.7552	17.6622	17.5542	17.5291
sp|P51784|UBP11_HUMAN	4.15369	2	1	14.965	15.7431	14.833	15.5892	15.3199	15.0646	14.7603	14.951	15.0312
sp|P51790|CLCN3_HUMAN	6.11247	5	1	14.9522	15.4339	14.9146	15.0875	15.8984	14.9245	15.2271	15.1133	15.0247
sp|P51808|DYLT3_HUMAN	8.62069	1	1	13.0087	12.6765	12.2757	13.1726	12.423	12.7586	11.7592	11.9072	12.0901
sp|P51809|VAMP7_HUMAN	18.1818	4	1	15.8136	16.0978	15.7472	16.2285	15.7713	15.5573	16.0015	15.7957	15.7235
sp|P51812|KS6A3_HUMAN	36.4865	27	1	18.853	19.5996	18.9867	18.9681	18.8624	18.7806	18.7338	18.7893	19.1993
sp|P51857|AK1D1_HUMAN	6.13497	2	1	13.7251	13.5373	14.3355	14.3608	13.8121	13.8341	14.2513	13.4107	14.3134
sp|P51858|HDGF_HUMAN	70.8333	17	1	17.6034	18.1827	17.5671	17.5855	17.4245	17.3613	17.6153	17.4575	17.3938
sp|P51884|LUM_HUMAN	38.4615	13	1	18.7249	18.4014	18.7493	18.458	18.5406	19.701	19.1713	19.0906	19.3934
sp|P51888|PRELP_HUMAN	26.178	10	1	16.5851	16.4648	16.5126	16.717	16.5307	16.9766	16.7093	16.4872	17.1119
sp|P51911|CNN1_HUMAN	20.202	3	1	15.122	14.5458	14.7347	15.4642	15.3409	14.3564	14.6441	14.6038	14.5403
sp|P51957|NEK4_HUMAN	4.75624	4	1	14.2408	14.4169	14.6258	14.3543	14.4984	14.2459	14.5094	14.273	13.9859
sp|P51965|UB2E1_HUMAN	10.3627	2	1	12.263	11.9885	NA	12.0714	NA	12.1298	NA	13.2336	NA
sp|P51970|NDUA8_HUMAN	34.8837	6	1	16.5326	16.2938	16.4128	16.563	16.0986	16.3379	16.4726	16.3226	16.5037
sp|P51991|ROA3_HUMAN	68.7831	20	1	19.4079	20.0664	19.4346	19.5233	19.4022	19.4874	19.2516	19.4751	19.301
sp|P52209|6PGD_HUMAN	26.9151	13	1	17.7786	18.6051	18.1216	17.9619	17.8031	17.8713	18.0874	17.6417	17.905
sp|P52272|HNRPM_HUMAN	58.9041	43	1	20.9385	21.2943	20.9757	21.024	20.728	20.8359	20.8394	20.9315	20.8829
sp|P52294|IMA5_HUMAN	22.3048	7	1	15.9041	15.6804	16.1016	16.3772	15.7887	16.3031	16.4051	16.1971	15.9672
sp|P52298|NCBP2_HUMAN	32.0513	5	1	16.1794	16.331	16.0718	16.0699	15.672	16.1362	15.7404	15.8789	16.2173
sp|P52306|GDS1_HUMAN	21.4168	13	1	17.2399	17.2815	17.5344	17.2562	17.2898	17.3568	17.4068	17.3469	17.353
sp|P52434|RPAB3_HUMAN	6.66667	1	1	14.5524	14.4717	14.0709	15.0523	14.7254	14.3608	14.2914	14.417	14.3894
sp|P52435|RPB11_HUMAN	8.54701	1	1	12.282	12.4242	12.3182	12.078	12.6044	11.525	12.1853	8.96765	11.6007
sp|P52564|MP2K6_HUMAN	14.9701	3	1	15.3011	14.7623	15.3284	14.8168	15.2014	15.0904	15.5717	15.2838	15.432
sp|P52565|GDIR1_HUMAN	24.5098	5	1	16.3422	16.396	16.6668	16.5191	16.5641	16.1904	16.2859	16.4319	16.5363
sp|P52566|GDIR2_HUMAN	9.95025	2	1	13.6744	13.5248	12.7063	13.9701	12.9241	13.3423	13.9731	14.0598	13.5426
sp|P52569|CTR2_HUMAN	4.55927	3	1	12.3209	15.397	12.889	13.1914	13.2153	12.9124	12.5213	13.1897	12.9964
sp|P52594|AGFG1_HUMAN	24.911	14	1	18.6731	19.1175	18.8989	18.8891	18.9658	19.2294	18.6277	18.6446	18.75
sp|P52597|HNRPF_HUMAN	48.1928	13	1	18.9255	19.3653	19.2531	18.9291	18.6324	19.1049	19.1373	18.8954	18.965
sp|P52630|STAT2_HUMAN	9.40071	8	1	15.6039	15.2669	15.4615	15.6478	15.6139	15.9105	15.8136	15.6969	15.8278
sp|P52657|T2AG_HUMAN	18.3486	2	1	14.5269	14.3488	14.0901	14.1316	14.4666	13.9768	14.1991	14.0278	14.1496
sp|P52701|MSH6_HUMAN	15.4412	21	1	17.8169	18.171	17.9517	18.1045	17.9889	17.7723	17.9368	17.8544	17.72
sp|P52735|VAV2_HUMAN	17.0843	15	1	18.0008	17.8776	18.4528	18.1014	18.0521	18.1861	18.1262	18.1655	18.1031
sp|P52742|ZN135_HUMAN	4.55927	2	1	12.4606	12.2655	13.1768	13.0575	13.1622	12.9241	13.1052	12.3302	12.9839
sp|P52756|RBM5_HUMAN	4.90798	3	1	15.8685	15.569	15.0111	15.7104	15.634	15.5017	15.4996	15.256	15.4368
sp|P52757|CHIO_HUMAN	6.41026	3	1	14.0742	14.4762	14.338	14.5156	14.773	14.4734	14.9037	15.6855	14.5309
sp|P52758|RIDA_HUMAN	29.1971	4	1	15.4484	15.1406	15.8742	14.9812	15.2102	15.7121	15.3979	15.5395	15.354
sp|P52788|SPSY_HUMAN	19.1257	7	1	16.0457	16.7318	16.0441	15.8475	15.591	16.083	16.0155	15.9044	16.1145
sp|P52790|HXK3_HUMAN	5.41712	4	1	14.8112	13.9287	13.5903	15.1234	14.1562	14.2673	13.646	15.0075	15.1643
sp|P52815|RM12_HUMAN	30.303	6	1	15.7707	16.5481	16.3919	15.8113	15.9817	16.1058	16.3733	15.9088	16.141
sp|P52888|THOP1_HUMAN	18.8679	13	1	16.8042	17.6004	16.8772	16.9924	17.1583	17.1332	16.9599	16.9496	16.9206
sp|P52895|AK1C2_HUMAN	40.2477	1	1	11.2041	11.3511	10.8839	11.4562	12.0331	11.5096	10.7355	11.8644	11.8795
sp|P52907|CAZA1_HUMAN	48.951	10	1	17.5662	17.6869	17.6912	17.5578	17.8667	17.579	17.5437	17.7219	17.6036
sp|P52943|CRIP2_HUMAN	38.4615	8	1	16.4343	17.8524	16.5526	16.6738	16.1615	16.4478	16.6145	16.3739	16.5658
sp|P52948|NUP98_HUMAN	14.8597	27	1	18.085	18.068	18.3036	18.3192	18.3106	18.3027	18.2599	18.2609	18.233
sp|P53004|BIEA_HUMAN	27.027	8	1	17.0312	17.685	17.2644	17.1812	16.9602	17.2191	17.1436	16.9802	17.1191
sp|P53007|TXTP_HUMAN	25.7235	8	1	17.4137	17.8959	17.4319	17.5037	17.4471	17.4351	17.4742	17.5232	17.3653
sp|P53041|PPP5_HUMAN	18.0361	9	1	17.1974	17.8418	17.0301	17.0616	17.1759	16.9351	16.8777	17.0484	17.2181
sp|P53365|ARFP2_HUMAN	23.4604	8	1	16.72	17.3313	17.2301	16.7013	17.0752	16.9249	17.198	16.5503	16.8771
sp|P53367|ARFP1_HUMAN	29.4906	11	1	17.2222	17.8348	17.4701	17.1878	17.2043	17.5267	17.4888	17.1121	17.3392
sp|P53384|NUBP1_HUMAN	9.375	3	1	15.6522	15.6582	15.3484	15.4548	16.0449	16.8095	16.5347	15.6682	15.2284
sp|P53396|ACLY_HUMAN	50.8629	56	1	20.3985	22.3182	20.9421	20.43	20.3664	20.4135	20.4995	20.4645	20.5523
sp|P53582|MAP11_HUMAN	20.7254	8	1	17.2515	16.6913	17.298	17.2788	16.9847	17.2297	17.3741	17.076	17.1976
sp|P53597|SUCA_HUMAN	14.4509	5	1	16.5546	16.9672	16.8131	16.7202	16.3223	16.2559	16.6302	16.0571	16.8686
sp|P53602|MVD1_HUMAN	7.5	3	1	14.3794	14.9852	14.2146	14.9462	14.493	14.0079	14.1734	14.647	13.9506
sp|P53609|PGTB1_HUMAN	15.9151	6	1	16.1775	15.7053	16.0975	16.251	15.8095	15.9839	15.7033	16.0156	15.9175
sp|P53611|PGTB2_HUMAN	12.0846	4	1	15.3318	15.8358	15.6032	15.2186	15.4303	15.2847	15.6152	15.2985	15.2996
sp|P53618|COPB_HUMAN	72.4029	69	1	21.1923	20.9193	21.5964	21.2532	21.0959	21.3262	21.3592	21.2849	21.2651
sp|P53621|COPA_HUMAN	70.2614	86	1	21.6466	21.2	21.8556	21.5404	21.4572	21.9894	21.8321	21.7024	21.6156
sp|P53634|CATC_HUMAN	4.31965	2	1	14.5158	13.4309	14.1002	14.0736	15.1741	14.55	15.0495	14.3408	14.413
sp|P53675|CLH2_HUMAN	17.0732	2	1	15.9092	16.0891	16.075	16.095	15.8023	16.0793	16.125	15.8889	16.2541
sp|P53677|AP3M2_HUMAN	9.56938	2	1	14.0844	15.0751	14.4193	14.0514	13.7841	14.0691	13.5277	14.1192	13.833
sp|P53680|AP2S1_HUMAN	21.1268	3	1	15.6939	15.975	15.5144	15.8277	15.3542	15.5654	15.7283	14.9013	15.9275
sp|P53801|PTTG_HUMAN	5.55556	1	1	11.965	12.5644	12.578	12.891	12.0256	12.5964	12.4875	12.3551	13.0241
sp|P53803|RPAB4_HUMAN	17.2414	1	1	13.7918	13.2952	13.1221	13.906	13.6345	12.6381	13.711	13.5076	13.2879
sp|P53990|IST1_HUMAN	30.2198	11	1	17.577	17.7325	17.6066	17.5011	18.1255	17.6686	17.7173	17.5518	17.6141
sp|P53992|SC24C_HUMAN	28.3364	31	1	19.3321	18.9644	19.4042	19.1459	19.1277	19.3533	19.3444	19.2965	19.1849
sp|P53999|TCP4_HUMAN	31.4961	4	1	15.6137	17.0073	15.7495	15.6418	15.8029	15.6109	15.783	15.4451	15.3656
sp|P54105|ICLN_HUMAN	4.21941	1	1	13.057	12.8366	13.4722	12.186	12.2267	13.3895	12.5903	13.4856	12.7976
sp|P54136|SYRC_HUMAN	57.5758	38	1	20.8847	20.3751	20.8661	21.0064	20.674	20.74	20.692	20.9602	20.7961
sp|P54252|ATX3_HUMAN	8.31025	3	1	12.4921	11.013	11.4299	13.1733	13.349	12.9123	13.0714	12.1883	11.8721
sp|P54315|LIPR1_HUMAN	51.3919	21	1	19.7405	18.1522	19.827	19.5784	19.4689	19.5221	19.5327	19.7284	19.5321
sp|P54317|LIPR2_HUMAN	21.322	10	1	18.0521	16.4804	18.253	17.9493	17.9206	18.4763	18.4166	18.1546	18.0576
sp|P54577|SYYC_HUMAN	62.5	33	1	20.0135	19.1197	20.2794	19.9854	20.1512	20.1211	20.2598	20.0092	20.0392
sp|P54578|UBP14_HUMAN	48.583	24	1	18.8309	18.8556	19.2363	18.8228	18.8387	19.0104	19.0203	18.8657	18.8897
sp|P54619|AAKG1_HUMAN	27.1903	9	1	16.8305	16.6207	16.7485	16.8151	16.79	16.6783	17.2779	16.7464	16.7306
sp|P54646|AAPK2_HUMAN	9.05797	1	1	12.9029	11.9986	12.268	13.0269	12.552	12.7834	12.459	12.5701	12.1213
sp|P54652|HSP72_HUMAN	73.5524	20	1	17.7308	17.7861	18.0825	17.9987	18.1005	17.5706	17.9062	17.8377	17.5675
sp|P54709|AT1B3_HUMAN	25.0896	7	1	15.7453	15.9594	15.9237	15.7318	15.9613	16.0303	16.0821	15.7403	15.5741
sp|P54710|ATNG_HUMAN	60.6061	4	1	15.5492	15.0726	15.8092	15.7225	15.7643	15.3021	16.0809	15.3814	15.9341
sp|P54725|RD23A_HUMAN	19.2837	3	1	14.1817	14.3938	14.5127	14.6884	14.5107	14.4073	14.3332	14.007	14.4107
sp|P54727|RD23B_HUMAN	24.4499	10	1	17.2982	17.5798	17.7382	17.4425	17.5717	17.5734	17.5993	17.5009	17.5339
sp|P54819|KAD2_HUMAN	66.9456	16	1	18.2511	17.8196	18.4167	18.3901	18.3277	18.5612	18.6779	18.3554	18.5429
sp|P54851|EMP2_HUMAN	5.98802	1	1	13.3424	13.9178	13.6567	13.662	15.0455	13.5942	13.9858	13.8391	14.1208
sp|P54855|UDB15_HUMAN	5.66038	3	1	16.077	13.6439	14.8924	15.4293	15.3554	15.2621	15.7867	15.4477	14.6837
sp|P54886|P5CS_HUMAN	37.7358	30	1	20.0689	19.7404	20.2823	20.2169	19.7226	20.0346	20.0495	20.2929	20.032
sp|P54920|SNAA_HUMAN	57.6271	17	1	19.0122	18.9295	19.1798	18.8764	18.7575	19.0018	19.0978	18.9505	19.1108
sp|P54922|ADPRH_HUMAN	5.60224	2	1	13.9452	13.3768	13.2301	13.9533	15.2574	14.2323	14.6643	14.3254	14.8031
sp|P55000|SLUR1_HUMAN	9.70874	1	1	11.9032	12.9287	11.5972	13.1629	13.0103	11.965	12.1254	12.1316	13.1838
sp|P55001|MFAP2_HUMAN	5.46448	1	1	13.3606	12.8999	13.4152	13.7956	13.911	14.8418	13.7875	14.0072	14.0883
sp|P55010|IF5_HUMAN	37.123	16	1	19.6978	19.0657	19.687	19.701	19.556	19.7369	19.8042	19.8001	19.6145
sp|P55011|S12A2_HUMAN	7.42574	9	1	15.3935	15.9007	15.4554	15.9448	15.8334	15.7928	15.2101	15.5927	15.6507
sp|P55036|PSMD4_HUMAN	34.4828	13	1	18.6428	18.9356	18.8117	18.5769	18.9606	18.6291	18.6292	18.4536	18.5653
sp|P55039|DRG2_HUMAN	27.4725	9	1	17.934	17.8259	18.1624	17.9894	17.9347	17.8952	17.9183	17.8565	17.811
sp|P55058|PLTP_HUMAN	18.2556	9	1	17.5407	16.2912	17.5742	17.4976	17.4528	17.7649	17.6485	17.7771	17.7662
sp|P55060|XPO2_HUMAN	25.7467	25	1	19.0519	19.3051	19.2975	19.0778	21.3979	19.1289	19.3809	20.0844	20.0147
sp|P55061|BI1_HUMAN	4.21941	1	1	17.2046	17.1016	18.3323	17.4508	16.2724	17.4041	17.0445	17.3125	17.0618
sp|P55072|TERA_HUMAN	71.9603	58	1	20.9656	21.5397	21.0207	20.9458	20.8143	20.9116	20.9877	20.9529	20.895
sp|P55081|MFAP1_HUMAN	13.6674	5	1	15.8164	15.6646	15.44	15.723	15.6805	15.3488	15.3489	15.4583	15.5831
sp|P55084|ECHB_HUMAN	65.4008	31	1	20.098	20.1652	20.3968	20.2051	20.0186	20.2166	20.3583	20.1183	20.4176
sp|P55145|MANF_HUMAN	38.4615	7	1	17.2096	17.4169	17.6456	17.5299	17.4821	17.3907	17.4987	17.5392	17.4097
sp|P55196|AFAD_HUMAN	26.864	49	1	19.5865	19.3889	19.478	19.503	19.4091	19.4209	19.5099	19.297	19.5133
sp|P55209|NP1L1_HUMAN	23.0179	9	1	17.1169	18.5705	17.643	17.3098	17.3518	17.3466	17.2399	17.2392	17.4862
sp|P55210|CASP7_HUMAN	9.90099	3	1	13.6364	13.0133	13.7746	13.5043	13.2733	13.6848	13.5351	13.3116	13.5314
sp|P55259|GP2_HUMAN	78.2123	42	1	22.0255	19.7185	22.1665	22.0075	21.8802	22.0348	22.1348	22.0772	21.813
sp|P55263|ADK_HUMAN	16.5746	6	1	17.6888	17.9518	17.9599	17.4376	17.6344	17.6636	17.8387	17.2637	17.5272
sp|P55265|DSRAD_HUMAN	26.1011	32	1	19.0469	19.4998	19.0205	19.0393	18.9163	19.0155	18.9679	19.0672	19.1999
sp|P55268|LAMB2_HUMAN	29.4772	53	1	19.8523	19.5271	19.6522	19.7797	19.8193	19.8486	19.6664	19.9551	20.1198
sp|P55327|TPD52_HUMAN	53.5714	12	1	18.1979	19.4943	18.8251	18.3142	18.1808	18.2731	18.5413	18.3462	18.3167
sp|P55735|SEC13_HUMAN	43.4783	14	1	18.2095	18.1015	18.718	18.2037	17.9785	18.3892	18.5391	18.271	18.1136
sp|P55769|NH2L1_HUMAN	31.25	4	1	16.1742	15.9495	15.897	15.8986	16.0703	15.9372	16.3745	16.0768	16.1116
sp|P55786|PSA_HUMAN	39.173	36	1	19.7991	20.0941	20.0288	19.8839	19.8136	19.8685	19.9432	19.8108	19.9467
sp|P55795|HNRH2_HUMAN	64.588	8	1	18.5525	18.6494	18.2602	18.1351	18.3539	18.9868	18.6815	18.3995	18.5909
sp|P55809|SCOT1_HUMAN	5.76923	3	1	14.1855	16.0444	14.6008	13.7049	15.5459	13.8961	14.6318	14.6241	14.0458
sp|P55854|SUMO3_HUMAN	29.1262	3	1	15.3931	15.7046	15.6864	15.5136	15.455	15.1667	15.2122	15.3126	15.5307
sp|P55884|EIF3B_HUMAN	45.4545	37	1	20.2038	19.7276	20.2034	20.2713	20.0439	20.1746	20.1761	20.2299	20.0762
sp|P55899|FCGRN_HUMAN	10.9589	4	1	15.8638	16.5966	16.2311	15.8659	16.1075	17.2349	16.8742	15.8562	16.7952
sp|P55957|BID_HUMAN	10.2564	2	1	13.412	14.9049	14.0538	14.5178	14.5598	13.9912	14.0543	14.6794	14.2274
sp|P56134|ATPK_HUMAN	42.5532	4	1	17.7423	17.8326	17.6367	17.5322	17.5733	17.6127	17.6261	17.4376	17.4112
sp|P56182|RRP1_HUMAN	13.0152	6	1	16.9623	16.5229	16.7825	17.0057	16.8484	16.6967	16.8568	16.9943	16.5951
sp|P56192|SYMC_HUMAN	46.6667	42	1	20.0537	19.6468	20.2957	20.1541	19.9712	20.2311	20.3441	20.2	20.0658
sp|P56199|ITA1_HUMAN	12.7226	15	1	17.8083	18.6452	17.4474	17.9083	18.1153	17.3619	17.6234	17.2412	17.5989
sp|P56377|AP1S2_HUMAN	25.4777	3	1	13.602	13.8092	12.937	13.4735	12.5584	13.7116	13.1477	13.3265	12.7648
sp|P56378|ATP68_HUMAN	51.7241	3	1	15.5387	15.81	15.8296	15.9506	15.6905	15.8173	15.6934	15.7835	15.9144
sp|P56385|ATP5I_HUMAN	72.4638	5	1	17.2211	17.3792	16.9419	17.2294	17.0183	17.1925	16.7843	17.158	16.8382
sp|P56470|LEG4_HUMAN	43.3437	14	1	18.9789	18.0098	19.18	18.6702	19.3125	19.1132	18.6787	19.113	19.0472
sp|P56537|IF6_HUMAN	32.6531	8	1	16.2884	16.1996	16.3384	16.4878	16.5317	16.0555	16.2821	16.5955	15.8834
sp|P56545|CTBP2_HUMAN	15.7303	7	1	17.5043	17.7267	17.3361	17.4154	17.2386	17.2614	17.0945	17.4325	17.2707
sp|P56556|NDUA6_HUMAN	70.3125	9	1	18.5591	18.7156	18.9404	18.7156	18.232	18.6001	18.2869	18.6257	18.5315
sp|P56589|PEX3_HUMAN	5.36193	2	1	13.4434	13.8143	13.4631	13.5904	13.6332	13.5729	13.0853	13.0241	13.7316
sp|P56937|DHB7_HUMAN	11.7302	4	1	16.2452	16.5832	16.253	16.2123	16.0577	16.1043	16.1135	16.0085	15.8766
sp|P56945|BCAR1_HUMAN	4.5977	4	1	14.1931	14.491	14.557	14.7317	14.5442	14.7318	14.7878	14.4538	14.5416
sp|P56962|STX17_HUMAN	9.93377	3	1	14.1683	14.3573	13.9683	14.2697	14.0129	13.8511	14.3017	14.0789	14.337
sp|P57081|WDR4_HUMAN	7.28155	3	1	14.67	14.3609	14.7112	14.8971	14.8865	14.7122	14.8656	14.7576	14.9162
sp|P57088|TMM33_HUMAN	36.4372	9	1	18.1112	17.9178	18.2009	18.0229	17.6749	17.9987	17.8039	18.237	17.8651
sp|P57105|SYJ2B_HUMAN	41.3793	6	1	16.7508	16.2878	16.582	16.6572	16.5996	16.6409	16.7993	16.7359	16.6459
sp|P57735|RAB25_HUMAN	32.8638	6	1	16.6487	16.5554	16.4026	16.8386	16.6535	16.4842	16.5931	16.404	16.2537
sp|P57737|CORO7_HUMAN	15.1351	14	1	17.2355	18.4991	17.272	17.4164	17.1422	17.0793	17.2809	17.1487	17.0332
sp|P57740|NU107_HUMAN	9.72973	9	1	17.0598	17.0425	17.2816	17.0257	17.0088	17.0275	17.07	17.0575	17.1895
sp|P57764|GSDMD_HUMAN	10.3306	5	1	15.2437	15.313	15.1716	15.7521	15.4749	15.8257	15.4047	15.5832	15.5323
sp|P57772|SELB_HUMAN	13.4228	8	1	15.7351	16.2148	15.9056	15.8859	15.984	15.587	16.1824	15.756	15.8433
sp|P58107|EPIPL_HUMAN	7.27201	29	1	18.2134	17.4411	17.7698	18.3554	18.2158	18.0705	18.1561	18.1908	18.2378
sp|P58499|FAM3B_HUMAN	17.0213	4	1	16.1665	15.6808	16.2853	16.0814	15.955	16.2233	16.3256	15.9796	16.0583
sp|P58546|MTPN_HUMAN	25.4237	3	1	16.0565	16.2976	16.2838	15.7946	16.085	16.1968	16.4552	15.8763	16.462
sp|P58557|YBEY_HUMAN	5.98802	1	1	13.1934	12.8427	13.2217	12.6771	13.0638	13.5217	12.9014	12.7943	13.5175
sp|P59190|RAB15_HUMAN	14.1509	1	1	17.1932	17.2212	17.1274	17.1506	16.6541	16.9955	17.2092	17.2487	17.1616
sp|P59665|DEF1_HUMAN	42.5532	4	1	16.9311	11.4994	12.9072	17.8819	13.5654	14.8172	15.2788	16.5191	14.842
sp|P59768|GBG2_HUMAN	14.0845	1	1	NA	13.9119	11.9405	12.5594	NA	12.576	13.0222	12.326	NA
sp|P59780|AP3S2_HUMAN	15.544	3	1	14.6139	16.2792	14.7434	14.5054	14.5596	14.2477	14.1652	14.1169	14.4559
sp|P59998|ARPC4_HUMAN	41.6667	7	1	18.683	18.747	18.5843	18.5992	18.3571	18.5326	18.424	18.364	18.4914
sp|P60002|ELOF1_HUMAN	12.0482	1	1	12.5481	12.0296	11.9698	12.7603	12.9875	12.2696	12.3279	12.1647	11.1589
sp|P60022|DEFB1_HUMAN	14.7059	1	1	11.4855	10.8231	11.358	10.5984	11.0167	11.4778	11.8959	11.06	NA
sp|P60033|CD81_HUMAN	12.7119	3	1	16.7008	17.3035	17.5607	16.9586	16.8528	17.1833	17.6141	17.054	17.0164
sp|P60059|SC61G_HUMAN	44.1176	3	1	16.8611	15.8076	17.4915	16.7359	16.55	16.868	17.0201	16.8462	16.8062
sp|P60174|TPIS_HUMAN	56.2249	14	1	19.4846	19.5744	19.3414	19.2249	19.4505	19.2164	19.4939	19.4769	19.1977
sp|P60228|EIF3E_HUMAN	47.191	21	1	19.6963	19.1828	19.4947	19.7492	19.7633	19.741	19.5087	20.003	19.7407
sp|P60468|SC61B_HUMAN	62.5	6	1	19.1542	17.9442	19.1994	19.4371	18.9589	19.1606	18.9459	19.5105	19.1043
sp|P60484|PTEN_HUMAN	9.92556	4	1	14.6965	15.6276	14.8584	15.2365	16.0189	14.7781	15.3421	14.9767	15.17
sp|P60510|PP4C_HUMAN	6.51466	2	1	12.6035	11.9026	12.001	12.7086	12.777	12.414	12.0126	11.5109	NA
sp|P60604|UB2G2_HUMAN	6.06061	1	1	12.3433	NA	12.5303	12.7705	12.8004	11.7046	12.471	12.7388	13.0332
sp|P60660|MYL6_HUMAN	72.8477	11	1	19.1793	18.7677	19.1115	19.0488	19.1885	19.1324	19.1925	18.777	19.1424
sp|P60709|ACTB_HUMAN	176	66	1	22.3919	22.4194	22.1031	22.3872	22.2926	22.2502	21.9703	21.9049	22.297
sp|P60842|IF4A1_HUMAN	105.911	43	1	20.3781	20.1264	20.4091	20.5213	20.2023	20.4158	20.3674	20.4875	20.3729
sp|P60866|RS20_HUMAN	16.8067	2	1	14.8046	14.2126	14.7219	14.8158	14.6216	14.4146	14.8115	14.7857	14.8968
sp|P60880|SNP25_HUMAN	14.5631	3	1	12.6947	12.7051	11.8727	12.759	13.1462	NA	12.9481	11.5056	12.6827
sp|P60891|PRPS1_HUMAN	37.7358	12	1	17.1326	18.3273	17.2111	17.1116	17.1404	16.8818	16.8441	17.2091	17.0117
sp|P60900|PSA6_HUMAN	52.8455	12	1	19.3691	19.5549	19.3201	19.3294	18.94	19.1273	18.7542	19.2329	19.234
sp|P60903|S10AA_HUMAN	20.6186	2	1	16.353	15.7142	16.4588	16.0105	16.3964	16.8071	16.9376	16.031	16.4485
sp|P60953|CDC42_HUMAN	52.356	9	1	18.3497	18.2648	18.3737	18.1874	18.0873	18.3629	18.4461	18.1792	18.3375
sp|P60981|DEST_HUMAN	84.8485	12	1	19.5641	19.4014	20.2706	19.5299	19.4285	19.9854	20.0983	19.7187	19.8741
sp|P60983|GMFB_HUMAN	28.169	4	1	16.7718	16.7351	16.5633	16.7566	16.8022	16.8078	16.7328	16.894	16.7267
sp|P61006|RAB8A_HUMAN	67.6329	9	1	17.1306	16.9592	17.297	17.4445	17.3218	17.7102	17.5473	17.3	17.4722
sp|P61009|SPCS3_HUMAN	50	9	1	19.1436	17.7801	19.6696	19.4343	19.049	19.2991	19.4368	19.3381	19.3974
sp|P61011|SRP54_HUMAN	73.4127	37	1	20.409	19.5976	20.7292	20.3951	20.3204	20.5286	20.591	20.4632	20.331
sp|P61018|RAB4B_HUMAN	18.7793	2	1	12.4175	13.0497	12.0161	11.5019	12.2416	12.257	11.6271	12.567	12.9325
sp|P61019|RAB2A_HUMAN	66.0377	14	1	18.8827	19.6395	19.1178	18.9227	18.8113	19.0539	18.7821	18.8622	18.9444
sp|P61020|RAB5B_HUMAN	51.1628	5	1	17.0611	16.8147	17.2593	16.9168	16.8532	17.0282	16.8722	16.8218	16.9612
sp|P61026|RAB10_HUMAN	70	12	1	17.7802	18.5419	18.306	18.072	17.745	17.9948	17.8789	18.7763	18.0246
sp|P61077|UB2D3_HUMAN	20.4082	3	1	16.7	17.1538	16.8657	16.7231	16.3864	16.4094	16.7838	16.7898	16.8233
sp|P61081|UBC12_HUMAN	49.1803	9	1	18.4986	19.0417	18.9273	18.6258	18.2901	18.6097	18.5432	18.541	18.4833
sp|P61086|UBE2K_HUMAN	20	4	1	16.3381	17.2325	16.5094	16.1917	16.2563	16.2384	16.4071	16.1631	16.226
sp|P61088|UBE2N_HUMAN	72.3684	11	1	18.0709	18.4415	18.2708	18.2828	18.0892	18.1365	18.2265	18.1192	18.1574
sp|P61106|RAB14_HUMAN	79.0698	16	1	19.6052	20.0625	19.8163	19.5124	19.5683	19.5693	19.6316	19.4046	19.6504
sp|P61158|ARP3_HUMAN	50.2392	21	1	19.3229	19.3867	19.3973	19.3925	19.1516	19.3209	19.3739	19.1952	19.3796
sp|P61160|ARP2_HUMAN	53.2995	21	1	18.5365	18.5926	18.5547	18.6432	18.5751	18.5831	18.6424	18.5169	18.6169
sp|P61163|ACTZ_HUMAN	63.8298	24	1	18.8525	19.0857	18.8325	18.8834	18.8145	18.8063	18.8015	18.8841	19.018
sp|P61201|CSN2_HUMAN	27.088	12	1	17.8831	18.2342	18.0988	17.9378	17.5671	18.0206	17.8385	17.835	18.1054
sp|P61204|ARF3_HUMAN	71.8232	13	1	19.4865	19.6566	19.7096	19.3413	19.4592	19.5945	19.6397	19.408	19.3738
sp|P61221|ABCE1_HUMAN	41.7362	25	1	19.4763	18.7254	19.6816	19.419	19.5526	19.6101	19.5799	19.6162	19.2393
sp|P61224|RAP1B_HUMAN	103.261	19	1	18.8053	19.0776	18.8541	18.7485	18.7695	18.9498	18.8043	18.4983	18.8476
sp|P61225|RAP2B_HUMAN	27.3224	2	1	14.694	13.6938	13.602	14.2677	13.9985	14.5508	14.4118	14.0259	14.6178
sp|P61244|MAX_HUMAN	18.75	3	1	16.0157	14.8581	14.3634	15.2595	14.5469	15.2801	14.7326	14.6237	15.3202
sp|P61247|RS3A_HUMAN	94.697	25	1	20.5568	19.412	20.541	20.5721	20.2385	20.536	20.4426	20.6884	20.3577
sp|P61254|RL26_HUMAN	62.069	8	1	18.534	17.6789	18.507	18.6257	18.5669	18.5959	18.4197	18.7419	18.4078
sp|P61278|SMS_HUMAN	43.1034	5	1	12.9749	18.2988	14.1165	12.7311	17.4508	12.7722	13.2951	12.4884	12.9148
sp|P61289|PSME3_HUMAN	31.4961	8	1	17.4025	17.5277	17.8258	17.4826	17.4316	17.5499	17.613	17.3939	17.3856
sp|P61313|RL15_HUMAN	78.4314	16	1	22.247	20.2703	21.8338	22.1647	22.0763	21.8754	21.7842	22.354	21.9176
sp|P61326|MGN_HUMAN	47.9452	7	1	16.8528	17.0335	16.9376	16.9454	16.531	16.7744	16.7071	17.0268	16.7062
sp|P61353|RL27_HUMAN	117.647	16	1	18.9487	18.0107	18.8894	18.9252	18.5906	18.7883	18.8599	19.0258	18.7824
sp|P61421|VA0D1_HUMAN	28.49	10	1	17.8402	19.083	17.7102	17.7318	17.8417	17.842	17.6546	17.443	17.6643
sp|P61457|PHS_HUMAN	28.8462	3	1	15.3946	15.6083	15.2748	15.6062	15.5808	15.3291	15.2616	15.4039	14.8955
sp|P61513|RL37A_HUMAN	119.565	11	1	18.0442	17.6089	18.1479	18.0742	18.0273	18.1359	18.1897	18.1565	17.8213
sp|P61586|RHOA_HUMAN	67.3575	13	1	18.4625	18.9301	18.9844	18.4889	18.2836	18.8582	18.7982	18.5013	18.7415
sp|P61599|NAA20_HUMAN	16.8539	3	1	14.9088	14.4675	14.8798	14.4974	15.0049	15.0582	15.4119	15.1674	15.1544
sp|P61601|NCALD_HUMAN	20.7254	2	1	14.2405	14.2558	14.0876	14.2427	13.2867	13.9254	13.9102	12.8211	13.6033
sp|P61604|CH10_HUMAN	78.4314	8	1	18.6855	18.3335	18.3499	18.5808	18.3196	18.4156	18.2015	18.0537	18.4952
sp|P61619|S61A1_HUMAN	35.7143	17	1	18.4732	17.766	18.924	18.4245	18.4153	18.6084	18.5634	18.5168	18.5674
sp|P61626|LYSC_HUMAN	33.7838	5	1	16.7282	15.253	15.5251	16.8076	17.248	17.0954	15.8866	17.1842	17.0573
[truncated: 35,215 more rows]

## Sheet: S2 peptide quants
feature	peptide	peptides_per_1000aa	total_peptides	image	S_1_1	S_1_2	S_1_3	S_2_1	S_2_2	S_2_3	S_3_1	S_3_2	S_3_3
sp|A0A075B6P5|KV228_HUMAN	R.FSGSGSGTDFTLK.I	8.33333	1	1	13.8512	13.0428	12.8824	13.4637	13.7592	13.6511	13.5559	13.9178	13.3723
sp|A0A075B6S5|KV127_HUMAN	C.DIQM*TQSPSSLSASVGDR.V	8.54701	1	1	NA	NA	NA	NA	12.287	NA	NA	NA	NA
sp|A0A0A0MT89|KJ01_HUMAN	W.TFGQGTK.V	83.3333	1	1	14.8688	14.9111	14.9519	14.8248	14.7902	15.0965	14.5455	15.072	14.6
sp|A0A0B4J2D5|GAL3B_HUMAN	K.EVVEAHVDQK.N	11.194	3	1	15.1113	14.6124	14.3693	15.0458	14.4933	14.5565	15.2957	14.826	13.8296
sp|A0A0B4J2D5|GAL3B_HUMAN	R.GVEVTVGHEQEEGGK.W	11.194	3	1	15.1113	14.6124	14.3693	15.0458	14.4933	14.5565	15.2957	14.826	13.8296
sp|A0A0B4J2D5|GAL3B_HUMAN	R.NVLTESAR.I	11.194	3	1	15.1113	14.6124	14.3693	15.0458	14.4933	14.5565	15.2957	14.826	13.8296
sp|A0A0B4J2F0|PIOS1_HUMAN	K.M*QLVQESEEK.K	18.5185	1	1	13.1006	13.0113	13.2748	13.907	12.582	13.8456	12.4368	12.8089	12.3705
sp|A0A0C4DH25|KVD20_HUMAN	G.EIVLTQSPATLSLSPGER.A	17.2414	2	1	15.0074	14.7057	14.7066	14.7305	15.7431	14.6195	15.0323	15.5249	15.0177
sp|A0A0C4DH25|KVD20_HUMAN	R.FSGSGSGTDFTLTISR.L	17.2414	2	1	15.0074	14.7057	14.7066	14.7305	15.7431	14.6195	15.0323	15.5249	15.0177
sp|A0A0C4DH38|HV551_HUMAN	A.EVQLVQSGAEVK.K	8.54701	1	1	13.1668	12.9612	12.7815	13.1509	13.1098	12.8098	13.2152	13.0806	13.3206
sp|A0AV96|RBM47_HUMAN	F.AAPATATIATLQK.N	26.9815	15	1	17.6887	17.5808	17.5134	17.659	17.5293	17.45	17.371	17.5037	17.4009
sp|A0AV96|RBM47_HUMAN	R.DVYEDELVPVFEAVGR.I	26.9815	15	1	17.6887	17.5808	17.5134	17.659	17.5293	17.45	17.371	17.5037	17.4009
sp|A0AV96|RBM47_HUMAN	R.DYAFVHFTSR.E	26.9815	15	1	17.6887	17.5808	17.5134	17.659	17.5293	17.45	17.371	17.5037	17.4009
sp|A0AV96|RBM47_HUMAN	R.EEILEEIAK.V	26.9815	15	1	17.6887	17.5808	17.5134	17.659	17.5293	17.45	17.371	17.5037	17.4009
sp|A0AV96|RBM47_HUMAN	R.ELNNYEIRPGR.L	26.9815	15	1	17.6887	17.5808	17.5134	17.659	17.5293	17.45	17.371	17.5037	17.4009
sp|A0AV96|RBM47_HUMAN	R.GFAFVEYESHR.A	26.9815	15	1	17.6887	17.5808	17.5134	17.659	17.5293	17.45	17.371	17.5037	17.4009
sp|A0AV96|RBM47_HUMAN	R.IPTAGIYGASYVPF.A	26.9815	15	1	17.6887	17.5808	17.5134	17.659	17.5293	17.45	17.371	17.5037	17.4009
sp|A0AV96|RBM47_HUMAN	R.IQLWGH.Q	26.9815	15	1	17.6887	17.5808	17.5134	17.659	17.5293	17.45	17.371	17.5037	17.4009
sp|A0AV96|RBM47_HUMAN	R.LFIGGIPK.M	26.9815	15	1	17.6887	17.5808	17.5134	17.659	17.5293	17.45	17.371	17.5037	17.4009
sp|A0AV96|RBM47_HUMAN	R.NLM*IETTEDTIK.K	26.9815	15	1	17.6887	17.5808	17.5134	17.659	17.5293	17.45	17.371	17.5037	17.4009
sp|A0AV96|RBM47_HUMAN	R.PITPVYTVAPNVQR.I	26.9815	15	1	17.6887	17.5808	17.5134	17.659	17.5293	17.45	17.371	17.5037	17.4009
sp|A0AV96|RBM47_HUMAN	K.REEILEEIAK.V	26.9815	15	1	17.6887	17.5808	17.5134	17.659	17.5293	17.45	17.371	17.5037	17.4009
sp|A0AV96|RBM47_HUMAN	K.SFGQFNPGCVER.V	26.9815	15	1	17.6887	17.5808	17.5134	17.659	17.5293	17.45	17.371	17.5037	17.4009
sp|A0AV96|RBM47_HUMAN	M.TAEDSTAAM*SSDSAAGSSAK.V	26.9815	15	1	17.6887	17.5808	17.5134	17.659	17.5293	17.45	17.371	17.5037	17.4009
sp|A0AV96|RBM47_HUMAN	K.VPEGVAGAPNEAALLALM*ER.T	26.9815	15	1	17.6887	17.5808	17.5134	17.659	17.5293	17.45	17.371	17.5037	17.4009
sp|A0AVT1|UBA6_HUMAN	K.AILSNEATK.S	21.8631	23	1	18.0224	18.3549	18.0365	18.0946	18.088	18.042	18.2105	17.9471	18.1248
sp|A0AVT1|UBA6_HUMAN	K.DDDHNGHIDFITAASNLR.A	21.8631	23	1	18.0224	18.3549	18.0365	18.0946	18.088	18.042	18.2105	17.9471	18.1248
sp|A0AVT1|UBA6_HUMAN	K.DGSLFWQSPK.R	21.8631	23	1	18.0224	18.3549	18.0365	18.0946	18.088	18.042	18.2105	17.9471	18.1248
sp|A0AVT1|UBA6_HUMAN	K.FISADVHGIWSR.L	21.8631	23	1	18.0224	18.3549	18.0365	18.0946	18.088	18.042	18.2105	17.9471	18.1248
sp|A0AVT1|UBA6_HUMAN	K.GM*ITVTDPDLIEK.S	21.8631	23	1	18.0224	18.3549	18.0365	18.0946	18.088	18.042	18.2105	17.9471	18.1248
sp|A0AVT1|UBA6_HUMAN	K.IDAHLNK.V	21.8631	23	1	18.0224	18.3549	18.0365	18.0946	18.088	18.042	18.2105	17.9471	18.1248
sp|A0AVT1|UBA6_HUMAN	K.IQEFKPSNK.V	21.8631	23	1	18.0224	18.3549	18.0365	18.0946	18.088	18.042	18.2105	17.9471	18.1248
sp|A0AVT1|UBA6_HUMAN	R.KPDHVPISSEDER.N	21.8631	23	1	18.0224	18.3549	18.0365	18.0946	18.088	18.042	18.2105	17.9471	18.1248
sp|A0AVT1|UBA6_HUMAN	K.LETGQFL.T	21.8631	23	1	18.0224	18.3549	18.0365	18.0946	18.088	18.042	18.2105	17.9471	18.1248
sp|A0AVT1|UBA6_HUMAN	K.LETGQFLTFR.E	21.8631	23	1	18.0224	18.3549	18.0365	18.0946	18.088	18.042	18.2105	17.9471	18.1248
sp|A0AVT1|UBA6_HUMAN	K.LYATVY.C	21.8631	23	1	18.0224	18.3549	18.0365	18.0946	18.088	18.042	18.2105	17.9471	18.1248
sp|A0AVT1|UBA6_HUMAN	R.NAIFQLEK.A	21.8631	23	1	18.0224	18.3549	18.0365	18.0946	18.088	18.042	18.2105	17.9471	18.1248
sp|A0AVT1|UBA6_HUMAN	K.NFALLGVGTSK.E	21.8631	23	1	18.0224	18.3549	18.0365	18.0946	18.088	18.042	18.2105	17.9471	18.1248
sp|A0AVT1|UBA6_HUMAN	K.NLVLAGIK.A	21.8631	23	1	18.0224	18.3549	18.0365	18.0946	18.088	18.042	18.2105	17.9471	18.1248
sp|A0AVT1|UBA6_HUMAN	K.QDVIITALDNVEAR.R	21.8631	23	1	18.0224	18.3549	18.0365	18.0946	18.088	18.042	18.2105	17.9471	18.1248
sp|A0AVT1|UBA6_HUMAN	R.QFLFRPH.H	21.8631	23	1	18.0224	18.3549	18.0365	18.0946	18.088	18.042	18.2105	17.9471	18.1248
sp|A0AVT1|UBA6_HUMAN	K.SDLQMAVLSFEK.D	21.8631	23	1	18.0224	18.3549	18.0365	18.0946	18.088	18.042	18.2105	17.9471	18.1248
sp|A0AVT1|UBA6_HUMAN	K.SYTAADATLK.I	21.8631	23	1	18.0224	18.3549	18.0365	18.0946	18.088	18.042	18.2105	17.9471	18.1248
sp|A0AVT1|UBA6_HUMAN	K.TVFFESLER.Q	21.8631	23	1	18.0224	18.3549	18.0365	18.0946	18.088	18.042	18.2105	17.9471	18.1248
sp|A0AVT1|UBA6_HUMAN	K.VCPTTETIYNDEFYTK.Q	21.8631	23	1	18.0224	18.3549	18.0365	18.0946	18.088	18.042	18.2105	17.9471	18.1248
sp|A0AVT1|UBA6_HUMAN	K.VVQTDETAR.K	21.8631	23	1	18.0224	18.3549	18.0365	18.0946	18.088	18.042	18.2105	17.9471	18.1248
sp|A0AVT1|UBA6_HUMAN	R.WTVHGK.E	21.8631	23	1	18.0224	18.3549	18.0365	18.0946	18.088	18.042	18.2105	17.9471	18.1248
sp|A0AVT1|UBA6_HUMAN	R.YVLGDTAM*QK.M	21.8631	23	1	18.0224	18.3549	18.0365	18.0946	18.088	18.042	18.2105	17.9471	18.1248
sp|A0FGR8|ESYT2_HUMAN	R.ALALLEDEER.V	17.3724	15	1	17.5018	17.5153	17.3434	17.4162	17.3425	17.4606	17.3149	17.5322	17.4046
sp|A0FGR8|ESYT2_HUMAN	R.DEQHQCSLGNLK.V	17.3724	15	1	17.5018	17.5153	17.3434	17.4162	17.3425	17.4606	17.3149	17.5322	17.4046
sp|A0FGR8|ESYT2_HUMAN	K.EPTPSIASDISLPIATQELR.Q	17.3724	15	1	17.5018	17.5153	17.3434	17.4162	17.3425	17.4606	17.3149	17.5322	17.4046
sp|A0FGR8|ESYT2_HUMAN	R.ETIEPAVR.G	17.3724	15	1	17.5018	17.5153	17.3434	17.4162	17.3425	17.4606	17.3149	17.5322	17.4046
sp|A0FGR8|ESYT2_HUMAN	R.FQLSNSGPNSTIK.M	17.3724	15	1	17.5018	17.5153	17.3434	17.4162	17.3425	17.4606	17.3149	17.5322	17.4046
sp|A0FGR8|ESYT2_HUMAN	R.IHFIEAQDLQGK.D	17.3724	15	1	17.5018	17.5153	17.3434	17.4162	17.3425	17.4606	17.3149	17.5322	17.4046
sp|A0FGR8|ESYT2_HUMAN	R.ITVPLVSEVQIAQLR.F	17.3724	15	1	17.5018	17.5153	17.3434	17.4162	17.3425	17.4606	17.3149	17.5322	17.4046
sp|A0FGR8|ESYT2_HUMAN	K.LIVVVHACR.N	17.3724	15	1	17.5018	17.5153	17.3434	17.4162	17.3425	17.4606	17.3149	17.5322	17.4046
sp|A0FGR8|ESYT2_HUMAN	R.NLIAFSEDGSDPYVR.M	17.3724	15	1	17.5018	17.5153	17.3434	17.4162	17.3425	17.4606	17.3149	17.5322	17.4046
sp|A0FGR8|ESYT2_HUMAN	R.QDLEVEVR.D	17.3724	15	1	17.5018	17.5153	17.3434	17.4162	17.3425	17.4606	17.3149	17.5322	17.4046
sp|A0FGR8|ESYT2_HUMAN	R.QLENGTTLGQSPLGQIQLTIR.H	17.3724	15	1	17.5018	17.5153	17.3434	17.4162	17.3425	17.4606	17.3149	17.5322	17.4046
sp|A0FGR8|ESYT2_HUMAN	K.RQDLEVEVR.D	17.3724	15	1	17.5018	17.5153	17.3434	17.4162	17.3425	17.4606	17.3149	17.5322	17.4046
sp|A0FGR8|ESYT2_HUMAN	R.TLDVAVK.N	17.3724	15	1	17.5018	17.5153	17.3434	17.4162	17.3425	17.4606	17.3149	17.5322	17.4046
sp|A0FGR8|ESYT2_HUMAN	K.VDVGQQPLR.I	17.3724	15	1	17.5018	17.5153	17.3434	17.4162	17.3425	17.4606	17.3149	17.5322	17.4046
sp|A0FGR8|ESYT2_HUMAN	R.VGNQIFQSR.V	17.3724	15	1	17.5018	17.5153	17.3434	17.4162	17.3425	17.4606	17.3149	17.5322	17.4046
sp|A0MZ66|SHOT1_HUMAN	K.ATQPETTEEVTDLK.R	44.374	28	1	18.5745	18.6726	18.8367	18.6909	18.4878	18.7519	18.828	18.4886	18.789
sp|A0MZ66|SHOT1_HUMAN	K.ATQPETTEEVTDLKR.Q	44.374	28	1	18.5745	18.6726	18.8367	18.6909	18.4878	18.7519	18.828	18.4886	18.789
sp|A0MZ66|SHOT1_HUMAN	K.DPTQHK.E	44.374	28	1	18.5745	18.6726	18.8367	18.6909	18.4878	18.7519	18.828	18.4886	18.789
sp|A0MZ66|SHOT1_HUMAN	K.DPTQHKEDEGEIQPENKEDSIENVR.E	44.374	28	1	18.5745	18.6726	18.8367	18.6909	18.4878	18.7519	18.828	18.4886	18.789
sp|A0MZ66|SHOT1_HUMAN	R.DQIVSVQEEK.K	44.374	28	1	18.5745	18.6726	18.8367	18.6909	18.4878	18.7519	18.828	18.4886	18.789
sp|A0MZ66|SHOT1_HUMAN	K.EDEGEIQPENK.E	44.374	28	1	18.5745	18.6726	18.8367	18.6909	18.4878	18.7519	18.828	18.4886	18.789
sp|A0MZ66|SHOT1_HUMAN	K.EDEGEIQPENKEDSIENVR.E	44.374	28	1	18.5745	18.6726	18.8367	18.6909	18.4878	18.7519	18.828	18.4886	18.789
sp|A0MZ66|SHOT1_HUMAN	K.EDSIENVR.E	44.374	28	1	18.5745	18.6726	18.8367	18.6909	18.4878	18.7519	18.828	18.4886	18.789
sp|A0MZ66|SHOT1_HUMAN	K.ELEEQLENETLHK.E	44.374	28	1	18.5745	18.6726	18.8367	18.6909	18.4878	18.7519	18.828	18.4886	18.789
sp|A0MZ66|SHOT1_HUMAN	K.EQAIGEYEDLR.A	44.374	28	1	18.5745	18.6726	18.8367	18.6909	18.4878	18.7519	18.828	18.4886	18.789
sp|A0MZ66|SHOT1_HUMAN	K.EQAIGEYEDLRAENQK.T	44.374	28	1	18.5745	18.6726	18.8367	18.6909	18.4878	18.7519	18.828	18.4886	18.789
sp|A0MZ66|SHOT1_HUMAN	R.ESAEALATK.L	44.374	28	1	18.5745	18.6726	18.8367	18.6909	18.4878	18.7519	18.828	18.4886	18.789
sp|A0MZ66|SHOT1_HUMAN	K.GCESAVDELK.G	44.374	28	1	18.5745	18.6726	18.8367	18.6909	18.4878	18.7519	18.828	18.4886	18.789
sp|A0MZ66|SHOT1_HUMAN	K.GILGTLNK.S	44.374	28	1	18.5745	18.6726	18.8367	18.6909	18.4878	18.7519	18.828	18.4886	18.789
sp|A0MZ66|SHOT1_HUMAN	K.HSVDELQK.R	44.374	28	1	18.5745	18.6726	18.8367	18.6909	18.4878	18.7519	18.828	18.4886	18.789
sp|A0MZ66|SHOT1_HUMAN	K.ILAIELENLK.S	44.374	28	1	18.5745	18.6726	18.8367	18.6909	18.4878	18.7519	18.828	18.4886	18.789
sp|A0MZ66|SHOT1_HUMAN	K.LTQQLEEER.I	44.374	28	1	18.5745	18.6726	18.8367	18.6909	18.4878	18.7519	18.828	18.4886	18.789
sp|A0MZ66|SHOT1_HUMAN	K.LVEVIEEVNK.V	44.374	28	1	18.5745	18.6726	18.8367	18.6909	18.4878	18.7519	18.828	18.4886	18.789
sp|A0MZ66|SHOT1_HUMAN	K.QAEPVVVLDPVSTHEPQTK.D	44.374	28	1	18.5745	18.6726	18.8367	18.6909	18.4878	18.7519	18.828	18.4886	18.789
sp|A0MZ66|SHOT1_HUMAN	K.QLQLITSLK.E	44.374	28	1	18.5745	18.6726	18.8367	18.6909	18.4878	18.7519	18.828	18.4886	18.789
sp|A0MZ66|SHOT1_HUMAN	K.QQLELLEEDKK.E	44.374	28	1	18.5745	18.6726	18.8367	18.6909	18.4878	18.7519	18.828	18.4886	18.789
sp|A0MZ66|SHOT1_HUMAN	R.SHPSGSGAK.K	44.374	28	1	18.5745	18.6726	18.8367	18.6909	18.4878	18.7519	18.828	18.4886	18.789
sp|A0MZ66|SHOT1_HUMAN	K.SLDPENSETELER.I	44.374	28	1	18.5745	18.6726	18.8367	18.6909	18.4878	18.7519	18.828	18.4886	18.789
sp|A0MZ66|SHOT1_HUMAN	K.SM*PVLGSVSSVTK.T	44.374	28	1	18.5745	18.6726	18.8367	18.6909	18.4878	18.7519	18.828	18.4886	18.789
sp|A0MZ66|SHOT1_HUMAN	K.TLEAEFNSPSPPTPEPGEGPR.K	44.374	28	1	18.5745	18.6726	18.8367	18.6909	18.4878	18.7519	18.828	18.4886	18.789
sp|A0MZ66|SHOT1_HUMAN	K.TVLNSEVLEQR.K	44.374	28	1	18.5745	18.6726	18.8367	18.6909	18.4878	18.7519	18.828	18.4886	18.789
sp|A0MZ66|SHOT1_HUMAN	K.VTAEADSSSPTGILATSESK.S	44.374	28	1	18.5745	18.6726	18.8367	18.6909	18.4878	18.7519	18.828	18.4886	18.789
sp|A0MZ66|SHOT1_HUMAN	K.YQNSEEK.A	44.374	28	1	18.5745	18.6726	18.8367	18.6909	18.4878	18.7519	18.828	18.4886	18.789
sp|A1A4S6|RHG10_HUMAN	R.AHEAELER.T	5.08906	4	1	14.1045	13.8056	14.4161	13.9176	14.2834	13.9175	14.4872	14.0508	14.4952
sp|A1A4S6|RHG10_HUMAN	K.DFNHYK.M	5.08906	4	1	14.1045	13.8056	14.4161	13.9176	14.2834	13.9175	14.4872	14.0508	14.4952
sp|A1A4S6|RHG10_HUMAN	R.GINDQGLYR.V	5.08906	4	1	14.1045	13.8056	14.4161	13.9176	14.2834	13.9175	14.4872	14.0508	14.4952
sp|A1A4S6|RHG10_HUMAN	K.NLIAATK.S	5.08906	4	1	14.1045	13.8056	14.4161	13.9176	14.2834	13.9175	14.4872	14.0508	14.4952
sp|A1IGU5|ARH37_HUMAN	K.QEAGLIPR.T	7.40741	5	1	14.6903	14.9079	14.7827	14.9434	14.8818	14.9732	14.5829	14.7233	15.0772
sp|A1IGU5|ARH37_HUMAN	R.QVQALLSR.Y	7.40741	5	1	14.6903	14.9079	14.7827	14.9434	14.8818	14.9732	14.5829	14.7233	15.0772
sp|A1IGU5|ARH37_HUMAN	R.SFQETFEK.V	7.40741	5	1	14.6903	14.9079	14.7827	14.9434	14.8818	14.9732	14.5829	14.7233	15.0772
sp|A1IGU5|ARH37_HUMAN	K.VEQLTLR.E	7.40741	5	1	14.6903	14.9079	14.7827	14.9434	14.8818	14.9732	14.5829	14.7233	15.0772
sp|A1IGU5|ARH37_HUMAN	R.WLVDTGGHR.G	7.40741	5	1	14.6903	14.9079	14.7827	14.9434	14.8818	14.9732	14.5829	14.7233	15.0772
sp|A1L0T0|HACL2_HUMAN	K.AAMGLGAR.G	23.7342	15	1	17.6487	17.9321	17.857	17.7084	17.5047	17.6329	17.7181	17.673	17.7905
sp|A1L0T0|HACL2_HUMAN	R.CVEILSR.A	23.7342	15	1	17.6487	17.9321	17.857	17.7084	17.5047	17.6329	17.7181	17.673	17.7905
sp|A1L0T0|HACL2_HUMAN	R.DGHPVVVNILIGR.T	23.7342	15	1	17.6487	17.9321	17.857	17.7084	17.5047	17.6329	17.7181	17.673	17.7905
sp|A1L0T0|HACL2_HUMAN	R.ENEDQVVK.V	23.7342	15	1	17.6487	17.9321	17.857	17.7084	17.5047	17.6329	17.7181	17.673	17.7905
sp|A1L0T0|HACL2_HUMAN	K.FCVSVR.R	23.7342	15	1	17.6487	17.9321	17.857	17.7084	17.5047	17.6329	17.7181	17.673	17.7905
sp|A1L0T0|HACL2_HUMAN	R.GALQAVDQLSLFR.P	23.7342	15	1	17.6487	17.9321	17.857	17.7084	17.5047	17.6329	17.7181	17.673	17.7905
sp|A1L0T0|HACL2_HUMAN	R.HEVTAVFAADAM*AR.L	23.7342	15	1	17.6487	17.9321	17.857	17.7084	17.5047	17.6329	17.7181	17.673	17.7905
sp|A1L0T0|HACL2_HUMAN	R.HEVTAVFAADAMAR.L	23.7342	15	1	17.6487	17.9321	17.857	17.7084	17.5047	17.6329	17.7181	17.673	17.7905
sp|A1L0T0|HACL2_HUMAN	R.HGGENVAAVLR.A	23.7342	15	1	17.6487	17.9321	17.857	17.7084	17.5047	17.6329	17.7181	17.673	17.7905
sp|A1L0T0|HACL2_HUMAN	K.IPVM*ALVGNDAGWTQISR.E	23.7342	15	1	17.6487	17.9321	17.857	17.7084	17.5047	17.6329	17.7181	17.673	17.7905
sp|A1L0T0|HACL2_HUMAN	R.LSGTVGVAAVTAGPGLTNTVTAVK.N	23.7342	15	1	17.6487	17.9321	17.857	17.7084	17.5047	17.6329	17.7181	17.673	17.7905
sp|A1L0T0|HACL2_HUMAN	K.LVEGLQGQTWAPDWVEELR.E	23.7342	15	1	17.6487	17.9321	17.857	17.7084	17.5047	17.6329	17.7181	17.673	17.7905
sp|A1L0T0|HACL2_HUMAN	R.NHPLHIR.E	23.7342	15	1	17.6487	17.9321	17.857	17.7084	17.5047	17.6329	17.7181	17.673	17.7905
sp|A1L0T0|HACL2_HUMAN	K.RPLMVLGSQALLTPTSADK.L	23.7342	15	1	17.6487	17.9321	17.857	17.7084	17.5047	17.6329	17.7181	17.673	17.7905
sp|A1L0T0|HACL2_HUMAN	K.VLHDAQQQCR.D	23.7342	15	1	17.6487	17.9321	17.857	17.7084	17.5047	17.6329	17.7181	17.673	17.7905
sp|A1L170|CA226_HUMAN	K.DSQDESK.L	7.35294	2	1	14.4976	13.4298	14.2932	14.6573	14.3891	14.2302	14.2278	14.7215	14.4679
sp|A1L170|CA226_HUMAN	R.SVLQETFPR.L	7.35294	2	1	14.4976	13.4298	14.2932	14.6573	14.3891	14.2302	14.2278	14.7215	14.4679
sp|A1X283|SPD2B_HUMAN	K.AAAASVPNADGLK.D	15.3677	14	1	17.5961	17.0512	17.2102	17.4108	17.5899	17.6555	17.5475	17.5313	17.5685
sp|A1X283|SPD2B_HUMAN	R.AAPTPGR.A	15.3677	14	1	17.5961	17.0512	17.2102	17.4108	17.5899	17.6555	17.5475	17.5313	17.5685
sp|A1X283|SPD2B_HUMAN	K.AKPFLSNSLGGQDDTR.G	15.3677	14	1	17.5961	17.0512	17.2102	17.4108	17.5899	17.6555	17.5475	17.5313	17.5685
sp|A1X283|SPD2B_HUMAN	R.DQDEM*NLER.G	15.3677	14	1	17.5961	17.0512	17.2102	17.4108	17.5899	17.6555	17.5475	17.5313	17.5685
sp|A1X283|SPD2B_HUMAN	K.DSLYVAVADFEGDK.D	15.3677	14	1	17.5961	17.0512	17.2102	17.4108	17.5899	17.6555	17.5475	17.5313	17.5685
sp|A1X283|SPD2B_HUMAN	K.EGWAPASYLK.K	15.3677	14	1	17.5961	17.0512	17.2102	17.4108	17.5899	17.6555	17.5475	17.5313	17.5685
sp|A1X283|SPD2B_HUMAN	R.GAVVEVIQK.N	15.3677	14	1	17.5961	17.0512	17.2102	17.4108	17.5899	17.6555	17.5475	17.5313	17.5685
sp|A1X283|SPD2B_HUMAN	K.HYVYIIR.V	15.3677	14	1	17.5961	17.0512	17.2102	17.4108	17.5899	17.6555	17.5475	17.5313	17.5685
sp|A1X283|SPD2B_HUMAN	R.IIPFLPGK.I	15.3677	14	1	17.5961	17.0512	17.2102	17.4108	17.5899	17.6555	17.5475	17.5313	17.5685
sp|A1X283|SPD2B_HUMAN	R.LGEAAALENNTGSEATGPSR.P	15.3677	14	1	17.5961	17.0512	17.2102	17.4108	17.5899	17.6555	17.5475	17.5313	17.5685
sp|A1X283|SPD2B_HUMAN	R.QQNAVGR.E	15.3677	14	1	17.5961	17.0512	17.2102	17.4108	17.5899	17.6555	17.5475	17.5313	17.5685
sp|A1X283|SPD2B_HUMAN	K.SLLDGEGPQAVGGQDVAFSR.S	15.3677	14	1	17.5961	17.0512	17.2102	17.4108	17.5899	17.6555	17.5475	17.5313	17.5685
sp|A1X283|SPD2B_HUMAN	K.SVPVPLQEAPQQR.P	15.3677	14	1	17.5961	17.0512	17.2102	17.4108	17.5899	17.6555	17.5475	17.5313	17.5685
sp|A1X283|SPD2B_HUMAN	K.TTDPVSK.S	15.3677	14	1	17.5961	17.0512	17.2102	17.4108	17.5899	17.6555	17.5475	17.5313	17.5685
sp|A1Z1Q3|MACD2_HUMAN	K.APGEDTPR.M	4.70588	2	1	11.7853	12.2992	12.1758	12.4564	11.9172	11.9774	12.9157	12.465	12.2523
sp|A1Z1Q3|MACD2_HUMAN	K.YVIHTVGPIAR.G	4.70588	2	1	11.7853	12.2992	12.1758	12.4564	11.9172	11.9774	12.9157	12.465	12.2523
sp|A2A3N6|PIPSL_HUMAN	K.EAEFLQK.L	4.64037	2	1	13.6673	14.4765	13.5734	13.4655	14.1729	13.3376	13.6655	12.9333	13.8316
sp|A2A3N6|PIPSL_HUMAN	K.TYAPVAFR.Y	4.64037	2	1	13.6673	14.4765	13.5734	13.4655	14.1729	13.3376	13.6655	12.9333	13.8316
sp|A2RRP1|NBAS_HUMAN	R.AEEIEHYAR.Q	15.6052	37	1	19.1421	18.8177	19.2767	19.1821	19.1219	19.1739	19.1564	19.2007	19.1022
sp|A2RRP1|NBAS_HUMAN	R.AQDLHLFETLK.T	15.6052	37	1	19.1421	18.8177	19.2767	19.1821	19.1219	19.1739	19.1564	19.2007	19.1022
sp|A2RRP1|NBAS_HUMAN	K.AVQEDEVGVPGSNSADLLR.W	15.6052	37	1	19.1421	18.8177	19.2767	19.1821	19.1219	19.1739	19.1564	19.2007	19.1022
sp|A2RRP1|NBAS_HUMAN	K.CHPLYR.A	15.6052	37	1	19.1421	18.8177	19.2767	19.1821	19.1219	19.1739	19.1564	19.2007	19.1022
sp|A2RRP1|NBAS_HUMAN	K.DDFTSIIGK.C	15.6052	37	1	19.1421	18.8177	19.2767	19.1821	19.1219	19.1739	19.1564	19.2007	19.1022
sp|A2RRP1|NBAS_HUMAN	R.EAGHEAEAGSLLLAVR.G	15.6052	37	1	19.1421	18.8177	19.2767	19.1821	19.1219	19.1739	19.1564	19.2007	19.1022
sp|A2RRP1|NBAS_HUMAN	K.EGLGNEVLK.M	15.6052	37	1	19.1421	18.8177	19.2767	19.1821	19.1219	19.1739	19.1564	19.2007	19.1022
sp|A2RRP1|NBAS_HUMAN	K.ELLQYGLK.G	15.6052	37	1	19.1421	18.8177	19.2767	19.1821	19.1219	19.1739	19.1564	19.2007	19.1022
sp|A2RRP1|NBAS_HUMAN	R.FTADDQYK.R	15.6052	37	1	19.1421	18.8177	19.2767	19.1821	19.1219	19.1739	19.1564	19.2007	19.1022
sp|A2RRP1|NBAS_HUMAN	K.HGASFIITK.A	15.6052	37	1	19.1421	18.8177	19.2767	19.1821	19.1219	19.1739	19.1564	19.2007	19.1022
sp|A2RRP1|NBAS_HUMAN	K.IFQHSKPDLQQK.I	15.6052	37	1	19.1421	18.8177	19.2767	19.1821	19.1219	19.1739	19.1564	19.2007	19.1022
sp|A2RRP1|NBAS_HUMAN	R.IVDHLLASLQQGR.W	15.6052	37	1	19.1421	18.8177	19.2767	19.1821	19.1219	19.1739	19.1564	19.2007	19.1022
sp|A2RRP1|NBAS_HUMAN	R.LATYEEILGVPHASEQR.Y	15.6052	37	1	19.1421	18.8177	19.2767	19.1821	19.1219	19.1739	19.1564	19.2007	19.1022
sp|A2RRP1|NBAS_HUMAN	K.LFWTGDPHLIK.Q	15.6052	37	1	19.1421	18.8177	19.2767	19.1821	19.1219	19.1739	19.1564	19.2007	19.1022
sp|A2RRP1|NBAS_HUMAN	R.LHPGDLITVVDAVTFSPK.A	15.6052	37	1	19.1421	18.8177	19.2767	19.1821	19.1219	19.1739	19.1564	19.2007	19.1022
sp|A2RRP1|NBAS_HUMAN	K.LLAAVQDQCVEIR.S	15.6052	37	1	19.1421	18.8177	19.2767	19.1821	19.1219	19.1739	19.1564	19.2007	19.1022
sp|A2RRP1|NBAS_HUMAN	R.LLDFTQAQILQGLR.K	15.6052	37	1	19.1421	18.8177	19.2767	19.1821	19.1219	19.1739	19.1564	19.2007	19.1022
sp|A2RRP1|NBAS_HUMAN	K.LLGLAELLR.V	15.6052	37	1	19.1421	18.8177	19.2767	19.1821	19.1219	19.1739	19.1564	19.2007	19.1022
sp|A2RRP1|NBAS_HUMAN	K.LLTYLDR.L	15.6052	37	1	19.1421	18.8177	19.2767	19.1821	19.1219	19.1739	19.1564	19.2007	19.1022
sp|A2RRP1|NBAS_HUMAN	R.NQNIVLSAR.T	15.6052	37	1	19.1421	18.8177	19.2767	19.1821	19.1219	19.1739	19.1564	19.2007	19.1022
sp|A2RRP1|NBAS_HUMAN	R.NSEDEAQEAK.D	15.6052	37	1	19.1421	18.8177	19.2767	19.1821	19.1219	19.1739	19.1564	19.2007	19.1022
sp|A2RRP1|NBAS_HUMAN	K.NSEQETLQK.Y	15.6052	37	1	19.1421	18.8177	19.2767	19.1821	19.1219	19.1739	19.1564	19.2007	19.1022
sp|A2RRP1|NBAS_HUMAN	K.NTQSSSEEAR.K	15.6052	37	1	19.1421	18.8177	19.2767	19.1821	19.1219	19.1739	19.1564	19.2007	19.1022
sp|A2RRP1|NBAS_HUMAN	K.QSPGVANELLK.E	15.6052	37	1	19.1421	18.8177	19.2767	19.1821	19.1219	19.1739	19.1564	19.2007	19.1022
sp|A2RRP1|NBAS_HUMAN	R.QVDCALSLIR.L	15.6052	37	1	19.1421	18.8177	19.2767	19.1821	19.1219	19.1739	19.1564	19.2007	19.1022
sp|A2RRP1|NBAS_HUMAN	R.QVDIADIENEENR.Y	15.6052	37	1	19.1421	18.8177	19.2767	19.1821	19.1219	19.1739	19.1564	19.2007	19.1022
sp|A2RRP1|NBAS_HUMAN	K.SIDLVLAASR.E	15.6052	37	1	19.1421	18.8177	19.2767	19.1821	19.1219	19.1739	19.1564	19.2007	19.1022
sp|A2RRP1|NBAS_HUMAN	R.STTPEELYQR.K	15.6052	37	1	19.1421	18.8177	19.2767	19.1821	19.1219	19.1739	19.1564	19.2007	19.1022
sp|A2RRP1|NBAS_HUMAN	K.SWDVCSQLGQSEGYQDLATR.Q	15.6052	37	1	19.1421	18.8177	19.2767	19.1821	19.1219	19.1739	19.1564	19.2007	19.1022
sp|A2RRP1|NBAS_HUMAN	R.VAGENPEER.R	15.6052	37	1	19.1421	18.8177	19.2767	19.1821	19.1219	19.1739	19.1564	19.2007	19.1022
sp|A2RRP1|NBAS_HUMAN	R.VLSGSPYYK.Q	15.6052	37	1	19.1421	18.8177	19.2767	19.1821	19.1219	19.1739	19.1564	19.2007	19.1022
sp|A2RRP1|NBAS_HUMAN	K.VLSNTTTTTK.A	15.6052	37	1	19.1421	18.8177	19.2767	19.1821	19.1219	19.1739	19.1564	19.2007	19.1022
sp|A2RRP1|NBAS_HUMAN	R.VPENVDAAK.E	15.6052	37	1	19.1421	18.8177	19.2767	19.1821	19.1219	19.1739	19.1564	19.2007	19.1022
sp|A2RRP1|NBAS_HUMAN	K.VTYADTLNHLEK.S	15.6052	37	1	19.1421	18.8177	19.2767	19.1821	19.1219	19.1739	19.1564	19.2007	19.1022
sp|A2RRP1|NBAS_HUMAN	K.VVASGLNYK.K	15.6052	37	1	19.1421	18.8177	19.2767	19.1821	19.1219	19.1739	19.1564	19.2007	19.1022
sp|A2RRP1|NBAS_HUMAN	R.YDAEFFK.K	15.6052	37	1	19.1421	18.8177	19.2767	19.1821	19.1219	19.1739	19.1564	19.2007	19.1022
sp|A2RRP1|NBAS_HUMAN	R.YFGYIK.Q	15.6052	37	1	19.1421	18.8177	19.2767	19.1821	19.1219	19.1739	19.1564	19.2007	19.1022
sp|A2RTX5|SYTC2_HUMAN	R.FADFGVLHR.N	4.98753	3	1	13.6019	14.4255	13.7633	14.1061	13.643	13.3975	13.3533	13.5263	13.2986
sp|A2RTX5|SYTC2_HUMAN	K.IDNAVNVR.T	4.98753	3	1	13.6019	14.4255	13.7633	14.1061	13.643	13.3975	13.3533	13.5263	13.2986
sp|A2RTX5|SYTC2_HUMAN	R.NELSGTLSGLTR.V	4.98753	3	1	13.6019	14.4255	13.7633	14.1061	13.643	13.3975	13.3533	13.5263	13.2986
sp|A2RUC4|TYW5_HUMAN	K.SEVLNIDNPDLAK.Y	6.34921	2	1	13.7608	14.4199	14.3635	14.0486	13.6331	13.8659	14.3373	14.0125	13.804
sp|A2RUC4|TYW5_HUMAN	R.TLPFDQLVQR.A	6.34921	2	1	13.7608	14.4199	14.3635	14.0486	13.6331	13.8659	14.3373	14.0125	13.804
sp|A3KMH1|VWA8_HUMAN	K.DFLLGEHLLLVGNQGVGK.N	16.273	31	1	18.3486	18.2175	18.2655	18.0958	18.4389	18.2765	18.3245	18.2474	18.1902
sp|A3KMH1|VWA8_HUMAN	K.DGLIVYEDSPLVK.A	16.273	31	1	18.3486	18.2175	18.2655	18.0958	18.4389	18.2765	18.3245	18.2474	18.1902
sp|A3KMH1|VWA8_HUMAN	R.DSGEDVSSPK.H	16.273	31	1	18.3486	18.2175	18.2655	18.0958	18.4389	18.2765	18.3245	18.2474	18.1902
sp|A3KMH1|VWA8_HUMAN	R.EILINTLHK.Y	16.273	31	1	18.3486	18.2175	18.2655	18.0958	18.4389	18.2765	18.3245	18.2474	18.1902
sp|A3KMH1|VWA8_HUMAN	R.ENVVVIHPDFR.M	16.273	31	1	18.3486	18.2175	18.2655	18.0958	18.4389	18.2765	18.3245	18.2474	18.1902
sp|A3KMH1|VWA8_HUMAN	R.ETQDPTAQSLAASLSTR.Q	16.273	31	1	18.3486	18.2175	18.2655	18.0958	18.4389	18.2765	18.3245	18.2474	18.1902
sp|A3KMH1|VWA8_HUMAN	R.EVEYIALSR.D	16.273	31	1	18.3486	18.2175	18.2655	18.0958	18.4389	18.2765	18.3245	18.2474	18.1902
sp|A3KMH1|VWA8_HUMAN	R.EVVNIVK.H	16.273	31	1	18.3486	18.2175	18.2655	18.0958	18.4389	18.2765	18.3245	18.2474	18.1902
sp|A3KMH1|VWA8_HUMAN	R.EYIQLHR.D	16.273	31	1	18.3486	18.2175	18.2655	18.0958	18.4389	18.2765	18.3245	18.2474	18.1902
sp|A3KMH1|VWA8_HUMAN	K.FAQILTR.D	16.273	31	1	18.3486	18.2175	18.2655	18.0958	18.4389	18.2765	18.3245	18.2474	18.1902
sp|A3KMH1|VWA8_HUMAN	R.FIQTLSHK.Q	16.273	31	1	18.3486	18.2175	18.2655	18.0958	18.4389	18.2765	18.3245	18.2474	18.1902
sp|A3KMH1|VWA8_HUMAN	R.FLHLLNRPR.E	16.273	31	1	18.3486	18.2175	18.2655	18.0958	18.4389	18.2765	18.3245	18.2474	18.1902
sp|A3KMH1|VWA8_HUMAN	K.FPTEGLSSVVR.N	16.273	31	1	18.3486	18.2175	18.2655	18.0958	18.4389	18.2765	18.3245	18.2474	18.1902
sp|A3KMH1|VWA8_HUMAN	R.HQATGELDDAK.I	16.273	31	1	18.3486	18.2175	18.2655	18.0958	18.4389	18.2765	18.3245	18.2474	18.1902
sp|A3KMH1|VWA8_HUMAN	R.IGAVSAPIYNAHEK.M	16.273	31	1	18.3486	18.2175	18.2655	18.0958	18.4389	18.2765	18.3245	18.2474	18.1902
sp|A3KMH1|VWA8_HUMAN	R.IILDNLQAK.G	16.273	31	1	18.3486	18.2175	18.2655	18.0958	18.4389	18.2765	18.3245	18.2474	18.1902
sp|A3KMH1|VWA8_HUMAN	R.LDAGHTVYQVSQAEK.D	16.273	31	1	18.3486	18.2175	18.2655	18.0958	18.4389	18.2765	18.3245	18.2474	18.1902
sp|A3KMH1|VWA8_HUMAN	R.LKEELQLSDEQLQK.R	16.273	31	1	18.3486	18.2175	18.2655	18.0958	18.4389	18.2765	18.3245	18.2474	18.1902
sp|A3KMH1|VWA8_HUMAN	K.LLSFTHK.L	16.273	31	1	18.3486	18.2175	18.2655	18.0958	18.4389	18.2765	18.3245	18.2474	18.1902
sp|A3KMH1|VWA8_HUMAN	K.LVLLDGIHR.V	16.273	31	1	18.3486	18.2175	18.2655	18.0958	18.4389	18.2765	18.3245	18.2474	18.1902
sp|A3KMH1|VWA8_HUMAN	R.QYGPNVPEPILQK.L	16.273	31	1	18.3486	18.2175	18.2655	18.0958	18.4389	18.2765	18.3245	18.2474	18.1902
sp|A3KMH1|VWA8_HUMAN	R.RGELEPQLGSPQQK.P	16.273	31	1	18.3486	18.2175	18.2655	18.0958	18.4389	18.2765	18.3245	18.2474	18.1902
sp|A3KMH1|VWA8_HUMAN	K.SEEIQVIK.E	16.273	31	1	18.3486	18.2175	18.2655	18.0958	18.4389	18.2765	18.3245	18.2474	18.1902
sp|A3KMH1|VWA8_HUMAN	R.SGTDTSFYR.G	16.273	31	1	18.3486	18.2175	18.2655	18.0958	18.4389	18.2765	18.3245	18.2474	18.1902
sp|A3KMH1|VWA8_HUMAN	R.SLADQGIINYPYSTR.E	16.273	31	1	18.3486	18.2175	18.2655	18.0958	18.4389	18.2765	18.3245	18.2474	18.1902
sp|A3KMH1|VWA8_HUMAN	R.SSPLVNAALEGK.L	16.273	31	1	18.3486	18.2175	18.2655	18.0958	18.4389	18.2765	18.3245	18.2474	18.1902
sp|A3KMH1|VWA8_HUMAN	R.TLILEGLEK.A	16.273	31	1	18.3486	18.2175	18.2655	18.0958	18.4389	18.2765	18.3245	18.2474	18.1902
sp|A3KMH1|VWA8_HUMAN	K.TVFLVAEDK.W	16.273	31	1	18.3486	18.2175	18.2655	18.0958	18.4389	18.2765	18.3245	18.2474	18.1902
sp|A3KMH1|VWA8_HUMAN	R.VIALGLPVPR.Y	16.273	31	1	18.3486	18.2175	18.2655	18.0958	18.4389	18.2765	18.3245	18.2474	18.1902
sp|A3KMH1|VWA8_HUMAN	R.VNAGTLAVLQR.L	16.273	31	1	18.3486	18.2175	18.2655	18.0958	18.4389	18.2765	18.3245	18.2474	18.1902
sp|A3KMH1|VWA8_HUMAN	R.YGIHPAK.F	16.273	31	1	18.3486	18.2175	18.2655	18.0958	18.4389	18.2765	18.3245	18.2474	18.1902
sp|A4D1P6|WDR91_HUMAN	K.AQEFFAK.Q	18.7416	14	1	17.9178	17.3525	17.7604	17.8742	17.85	17.7348	17.8438	17.6058	17.9683
sp|A4D1P6|WDR91_HUMAN	K.FIQWNIHK.S	18.7416	14	1	17.9178	17.3525	17.7604	17.8742	17.85	17.7348	17.8438	17.6058	17.9683
sp|A4D1P6|WDR91_HUMAN	K.KPEASGPEAEPCPELHTEPVEPLTR.A	18.7416	14	1	17.9178	17.3525	17.7604	17.8742	17.85	17.7348	17.8438	17.6058	17.9683
sp|A4D1P6|WDR91_HUMAN	R.LEDIYRPTIHK.L	18.7416	14	1	17.9178	17.3525	17.7604	17.8742	17.85	17.7348	17.8438	17.6058	17.9683
sp|A4D1P6|WDR91_HUMAN	K.LFALQAEIHR.L	18.7416	14	1	17.9178	17.3525	17.7604	17.8742	17.85	17.7348	17.8438	17.6058	17.9683
sp|A4D1P6|WDR91_HUMAN	R.LLLLGSGVGTVR.L	18.7416	14	1	17.9178	17.3525	17.7604	17.8742	17.85	17.7348	17.8438	17.6058	17.9683
sp|A4D1P6|WDR91_HUMAN	R.LLLWDTK.T	18.7416	14	1	17.9178	17.3525	17.7604	17.8742	17.85	17.7348	17.8438	17.6058	17.9683
sp|A4D1P6|WDR91_HUMAN	R.LSPAQGPPQPQSSAK.K	18.7416	14	1	17.9178	17.3525	17.7604	17.8742	17.85	17.7348	17.8438	17.6058	17.9683
sp|A4D1P6|WDR91_HUMAN	K.LTTLLAHK.A	18.7416	14	1	17.9178	17.3525	17.7604	17.8742	17.85	17.7348	17.8438	17.6058	17.9683
sp|A4D1P6|WDR91_HUMAN	R.LYDTEAK.K	18.7416	14	1	17.9178	17.3525	17.7604	17.8742	17.85	17.7348	17.8438	17.6058	17.9683
sp|A4D1P6|WDR91_HUMAN	K.QATELQNQAEWK.D	18.7416	14	1	17.9178	17.3525	17.7604	17.8742	17.85	17.7348	17.8438	17.6058	17.9683
sp|A4D1P6|WDR91_HUMAN	R.QLDAEIK.A	18.7416	14	1	17.9178	17.3525	17.7604	17.8742	17.85	17.7348	17.8438	17.6058	17.9683
sp|A4D1P6|WDR91_HUMAN	K.SPLLSLEWATK.R	18.7416	14	1	17.9178	17.3525	17.7604	17.8742	17.85	17.7348	17.8438	17.6058	17.9683
sp|A4D1P6|WDR91_HUMAN	R.TNQVQEENEVLR.Q	18.7416	14	1	17.9178	17.3525	17.7604	17.8742	17.85	17.7348	17.8438	17.6058	17.9683
sp|A4D1S5|RAB19_HUMAN	K.IILIGDSNVGK.T	9.21659	2	1	12.4999	12.5359	12.9978	12.6826	13.0314	12.3638	12.8337	13.1791	13.0636
sp|A4D1S5|RAB19_HUMAN	K.TCVVQHFK.S	9.21659	2	1	12.4999	12.5359	12.9978	12.6826	13.0314	12.3638	12.8337	13.1791	13.0636
sp|A5D8V6|VP37C_HUMAN	R.NLEFQGPLEISR.S	5.6338	2	1	12.1393	11.981	10.9509	13.0748	12.9571	11.8636	13.0319	13.1123	12.339
sp|A5D8V6|VP37C_HUMAN	K.TLQELEELQNDSEAIDQLALESPEVQDLQLER.E	5.6338	2	1	12.1393	11.981	10.9509	13.0748	12.9571	11.8636	13.0319	13.1123	12.339
sp|A5PLN9|TPC13_HUMAN	K.ITNCSER.T	7.19424	3	1	14.8219	15.6438	15.3038	15.4301	15.0262	14.9706	15.4078	15.2751	15.3888
sp|A5PLN9|TPC13_HUMAN	R.LQTSQLQR.M	7.19424	3	1	14.8219	15.6438	15.3038	15.4301	15.0262	14.9706	15.4078	15.2751	15.3888
sp|A5PLN9|TPC13_HUMAN	R.LTDTFLK.R	7.19424	3	1	14.8219	15.6438	15.3038	15.4301	15.0262	14.9706	15.4078	15.2751	15.3888
sp|A5YKK6|CNOT1_HUMAN	K.AAANFSDR.S	16.4141	39	1	19.2056	19.3064	19.2104	19.1546	19.0826	19.1387	19.1871	19.195	19.093
sp|A5YKK6|CNOT1_HUMAN	R.AQAEQQHNPAANPTMIR.A	16.4141	39	1	19.2056	19.3064	19.2104	19.1546	19.0826	19.1387	19.1871	19.195	19.093
sp|A5YKK6|CNOT1_HUMAN	R.AQAEQQHNPAANPTM*IR.A	16.4141	39	1	19.2056	19.3064	19.2104	19.1546	19.0826	19.1387	19.1871	19.195	19.093
sp|A5YKK6|CNOT1_HUMAN	R.ASQQEIQHIVNR.H	16.4141	39	1	19.2056	19.3064	19.2104	19.1546	19.0826	19.1387	19.1871	19.195	19.093
sp|A5YKK6|CNOT1_HUMAN	K.AVEGLLDATSGADADLLLR.Y	16.4141	39	1	19.2056	19.3064	19.2104	19.1546	19.0826	19.1387	19.1871	19.195	19.093
sp|A5YKK6|CNOT1_HUMAN	R.AVQELVHPVVDR.S	16.4141	39	1	19.2056	19.3064	19.2104	19.1546	19.0826	19.1387	19.1871	19.195	19.093
sp|A5YKK6|CNOT1_HUMAN	K.DFALDSEESR.M	16.4141	39	1	19.2056	19.3064	19.2104	19.1546	19.0826	19.1387	19.1871	19.195	19.093
sp|A5YKK6|CNOT1_HUMAN	K.EIDDEANSYFQR.I	16.4141	39	1	19.2056	19.3064	19.2104	19.1546	19.0826	19.1387	19.1871	19.195	19.093
sp|A5YKK6|CNOT1_HUMAN	K.ELNPSLNFK.E	16.4141	39	1	19.2056	19.3064	19.2104	19.1546	19.0826	19.1387	19.1871	19.195	19.093
sp|A5YKK6|CNOT1_HUMAN	R.EVTAAQVAR.V	16.4141	39	1	19.2056	19.3064	19.2104	19.1546	19.0826	19.1387	19.1871	19.195	19.093
sp|A5YKK6|CNOT1_HUMAN	K.EVTYELDHPGFQIR.D	16.4141	39	1	19.2056	19.3064	19.2104	19.1546	19.0826	19.1387	19.1871	19.195	19.093
sp|A5YKK6|CNOT1_HUMAN	R.EWVNLYHSAAAGR.D	16.4141	39	1	19.2056	19.3064	19.2104	19.1546	19.0826	19.1387	19.1871	19.195	19.093
sp|A5YKK6|CNOT1_HUMAN	R.FFPQYPDK.E	16.4141	39	1	19.2056	19.3064	19.2104	19.1546	19.0826	19.1387	19.1871	19.195	19.093
sp|A5YKK6|CNOT1_HUMAN	R.GEQYDQAK.L	16.4141	39	1	19.2056	19.3064	19.2104	19.1546	19.0826	19.1387	19.1871	19.195	19.093
sp|A5YKK6|CNOT1_HUMAN	R.GFAAQFIK.Q	16.4141	39	1	19.2056	19.3064	19.2104	19.1546	19.0826	19.1387	19.1871	19.195	19.093
sp|A5YKK6|CNOT1_HUMAN	K.GLHNVVYGIQR.G	16.4141	39	1	19.2056	19.3064	19.2104	19.1546	19.0826	19.1387	19.1871	19.195	19.093
sp|A5YKK6|CNOT1_HUMAN	R.ILDVAQDLK.A	16.4141	39	1	19.2056	19.3064	19.2104	19.1546	19.0826	19.1387	19.1871	19.195	19.093
sp|A5YKK6|CNOT1_HUMAN	R.IVEPPENIQEK.I	16.4141	39	1	19.2056	19.3064	19.2104	19.1546	19.0826	19.1387	19.1871	19.195	19.093
sp|A5YKK6|CNOT1_HUMAN	R.KDFALDSEESR.M	16.4141	39	1	19.2056	19.3064	19.2104	19.1546	19.0826	19.1387	19.1871	19.195	19.093
sp|A5YKK6|CNOT1_HUMAN	R.LAEVGQYEQVK.Q	16.4141	39	1	19.2056	19.3064	19.2104	19.1546	19.0826	19.1387	19.1871	19.195	19.093
sp|A5YKK6|CNOT1_HUMAN	K.LGTSGLNQPTFQQSK.M	16.4141	39	1	19.2056	19.3064	19.2104	19.1546	19.0826	19.1387	19.1871	19.195	19.093
sp|A5YKK6|CNOT1_HUMAN	R.LPDPFTPNLK.V	16.4141	39	1	19.2056	19.3064	19.2104	19.1546	19.0826	19.1387	19.1871	19.195	19.093
sp|A5YKK6|CNOT1_HUMAN	K.NKPILHTDLDVK.S	16.4141	39	1	19.2056	19.3064	19.2104	19.1546	19.0826	19.1387	19.1871	19.195	19.093
sp|A5YKK6|CNOT1_HUMAN	K.NLDEQLSAPK.K	16.4141	39	1	19.2056	19.3064	19.2104	19.1546	19.0826	19.1387	19.1871	19.195	19.093
sp|A5YKK6|CNOT1_HUMAN	R.NLFEEYR.F	16.4141	39	1	19.2056	19.3064	19.2104	19.1546	19.0826	19.1387	19.1871	19.195	19.093
sp|A5YKK6|CNOT1_HUMAN	R.NLILSAFPR.N	16.4141	39	1	19.2056	19.3064	19.2104	19.1546	19.0826	19.1387	19.1871	19.195	19.093
sp|A5YKK6|CNOT1_HUMAN	K.NPEFNK.M	16.4141	39	1	19.2056	19.3064	19.2104	19.1546	19.0826	19.1387	19.1871	19.195	19.093
sp|A5YKK6|CNOT1_HUMAN	K.NSFASALR.T	16.4141	39	1	19.2056	19.3064	19.2104	19.1546	19.0826	19.1387	19.1871	19.195	19.093
sp|A5YKK6|CNOT1_HUMAN	K.QAQQVM*EGTGAS.-	16.4141	39	1	19.2056	19.3064	19.2104	19.1546	19.0826	19.1387	19.1871	19.195	19.093
sp|A5YKK6|CNOT1_HUMAN	K.SLDLIESLLR.L	16.4141	39	1	19.2056	19.3064	19.2104	19.1546	19.0826	19.1387	19.1871	19.195	19.093
sp|A5YKK6|CNOT1_HUMAN	R.SLLEVVVLSR.N	16.4141	39	1	19.2056	19.3064	19.2104	19.1546	19.0826	19.1387	19.1871	19.195	19.093
sp|A5YKK6|CNOT1_HUMAN	R.SNLQVSNEPGNR.Y	16.4141	39	1	19.2056	19.3064	19.2104	19.1546	19.0826	19.1387	19.1871	19.195	19.093
sp|A5YKK6|CNOT1_HUMAN	R.SPVTFLSDLR.S	16.4141	39	1	19.2056	19.3064	19.2104	19.1546	19.0826	19.1387	19.1871	19.195	19.093
sp|A5YKK6|CNOT1_HUMAN	R.TASPQQR.E	16.4141	39	1	19.2056	19.3064	19.2104	19.1546	19.0826	19.1387	19.1871	19.195	19.093
sp|A5YKK6|CNOT1_HUMAN	K.TDDLITR.F	16.4141	39	1	19.2056	19.3064	19.2104	19.1546	19.0826	19.1387	19.1871	19.195	19.093
sp|A5YKK6|CNOT1_HUMAN	K.TVTVTRPTGVSFK.K	16.4141	39	1	19.2056	19.3064	19.2104	19.1546	19.0826	19.1387	19.1871	19.195	19.093
sp|A5YKK6|CNOT1_HUMAN	K.VGGVDPK.Q	16.4141	39	1	19.2056	19.3064	19.2104	19.1546	19.0826	19.1387	19.1871	19.195	19.093
sp|A5YKK6|CNOT1_HUMAN	K.VLLTSDK.A	16.4141	39	1	19.2056	19.3064	19.2104	19.1546	19.0826	19.1387	19.1871	19.195	19.093
sp|A5YKK6|CNOT1_HUMAN	K.YNVEAVELLIR.N	16.4141	39	1	19.2056	19.3064	19.2104	19.1546	19.0826	19.1387	19.1871	19.195	19.093
sp|A5YM69|ARG35_HUMAN	R.QGEELPSEELQESQGLLHPQEVQVLEEQGQQEAGFR.G	4.13223	1	1	NA	NA	NA	NA	11.8884	NA	NA	NA	NA
sp|A6NCE7|MP3B2_HUMAN	K.QLPVLDK.T	8	1	1	13.0728	14.3071	13.1988	12.8432	12.5155	11.6543	12.8417	12.9319	13.2369
sp|A6NCN2|KR87P_HUMAN	R.AEAESWYRSK.C	7.84314	2	1	19.1022	17.3296	18.6312	18.7307	18.3081	18.6499	18.8206	18.6304	18.3724
sp|A6NCN2|KR87P_HUMAN	R.LYEEEIR.V	7.84314	2	1	19.1022	17.3296	18.6312	18.7307	18.3081	18.6499	18.8206	18.6304	18.3724
sp|A6NCS6|CB072_HUMAN	R.AAGAAGAAAAAAR.A	6.77966	2	1	14.2427	14.4225	14.3312	14.4615	14.145	13.1308	13.9398	14.033	14.1915
sp|A6NCS6|CB072_HUMAN	R.ASSLAAR.E	6.77966	2	1	14.2427	14.4225	14.3312	14.4615	14.145	13.1308	13.9398	14.033	14.1915
sp|A6NDB9|PALM3_HUMAN	R.ATEDCATGATGPELEAK.V	14.8588	10	1	17.0087	15.8951	16.8389	16.7599	16.9076	16.7708	17.0259	16.5252	16.9224
sp|A6NDB9|PALM3_HUMAN	R.ERGDESPLGAEGAK.T	14.8588	10	1	17.0087	15.8951	16.8389	16.7599	16.9076	16.7708	17.0259	16.5252	16.9224
sp|A6NDB9|PALM3_HUMAN	R.GGEESLETEK.T	14.8588	10	1	17.0087	15.8951	16.8389	16.7599	16.9076	16.7708	17.0259	16.5252	16.9224
sp|A6NDB9|PALM3_HUMAN	K.GGGVVSVVWEGLR.A	14.8588	10	1	17.0087	15.8951	16.8389	16.7599	16.9076	16.7708	17.0259	16.5252	16.9224
sp|A6NDB9|PALM3_HUMAN	K.KGGEEEPEATKEPLEAER.K	14.8588	10	1	17.0087	15.8951	16.8389	16.7599	16.9076	16.7708	17.0259	16.5252	16.9224
sp|A6NDB9|PALM3_HUMAN	R.KGGEETLEAEK.R	14.8588	10	1	17.0087	15.8951	16.8389	16.7599	16.9076	16.7708	17.0259	16.5252	16.9224
sp|A6NDB9|PALM3_HUMAN	R.LEVIAEK.R	14.8588	10	1	17.0087	15.8951	16.8389	16.7599	16.9076	16.7708	17.0259	16.5252	16.9224
sp|A6NDB9|PALM3_HUMAN	R.QPEPSAPTEGEEASGPK.Q	14.8588	10	1	17.0087	15.8951	16.8389	16.7599	16.9076	16.7708	17.0259	16.5252	16.9224
sp|A6NDB9|PALM3_HUMAN	K.RGAEEEEVEEPLGVEK.K	14.8588	10	1	17.0087	15.8951	16.8389	16.7599	16.9076	16.7708	17.0259	16.5252	16.9224
sp|A6NDB9|PALM3_HUMAN	K.TQGTEGDLNLEQGSR.E	14.8588	10	1	17.0087	15.8951	16.8389	16.7599	16.9076	16.7708	17.0259	16.5252	16.9224
sp|A6NDU8|CE051_HUMAN	R.CPIQLNEGVSFQDLDTAK.L	10.2041	3	1	12.3714	14.3057	13.6437	12.7092	13.653	13.4466	13.8174	13.5093	13.5454
sp|A6NDU8|CE051_HUMAN	K.QILNFFHHR.C	10.2041	3	1	12.3714	14.3057	13.6437	12.7092	13.653	13.4466	13.8174	13.5093	13.5454
sp|A6NDU8|CE051_HUMAN	R.RVEELGDLAQAHIQQLSEAAGEDDHFLIR.A	10.2041	3	1	12.3714	14.3057	13.6437	12.7092	13.653	13.4466	13.8174	13.5093	13.5454
sp|A6NHL2|TBAL3_HUMAN	R.SFGGGTGSGF.T	24.6637	3	1	15.768	15.595	15.5627	15.7084	15.6153	15.4834	15.7533	15.7153	15.4233
sp|A6NHL2|TBAL3_HUMAN	R.SFGGGTGSGFTSL.L	24.6637	3	1	15.768	15.595	15.5627	15.7084	15.6153	15.4834	15.7533	15.7153	15.4233
sp|A6NHL2|TBAL3_HUMAN	R.SFGGGTGSGFTSLLM*ER.L	24.6637	3	1	15.768	15.595	15.5627	15.7084	15.6153	15.4834	15.7533	15.7153	15.4233
sp|A6NHQ2|FBLL1_HUMAN	K.ANCIDSTASAEAVFASEVR.K	23.9521	4	1	15.2727	16.7982	15.738	15.5934	15.6315	15.5774	15.5375	15.9903	15.288
sp|A6NHQ2|FBLL1_HUMAN	R.DLVNVAK.K	23.9521	4	1	15.2727	16.7982	15.738	15.5934	15.6315	15.5774	15.5375	15.9903	15.288
sp|A6NHQ2|FBLL1_HUMAN	R.TNIIPVLEDAR.H	23.9521	4	1	15.2727	16.7982	15.738	15.5934	15.6315	15.5774	15.5375	15.9903	15.288
sp|A6NHQ2|FBLL1_HUMAN	R.VTVTEGGVK.Q	23.9521	4	1	15.2727	16.7982	15.738	15.5934	15.6315	15.5774	15.5375	15.9903	15.288
sp|A6NHR9|SMHD1_HUMAN	R.ANLGVFSVFAPR.G	7.98005	16	1	16.6258	16.5585	16.682	16.867	16.9772	16.6828	16.9604	16.9462	16.6348
sp|A6NHR9|SMHD1_HUMAN	K.CQVEEAR.L	7.98005	16	1	16.6258	16.5585	16.682	16.867	16.9772	16.6828	16.9604	16.9462	16.6348
sp|A6NHR9|SMHD1_HUMAN	K.DVAPVEK.T	7.98005	16	1	16.6258	16.5585	16.682	16.867	16.9772	16.6828	16.9604	16.9462	16.6348
sp|A6NHR9|SMHD1_HUMAN	K.EDSQILK.I	7.98005	16	1	16.6258	16.5585	16.682	16.867	16.9772	16.6828	16.9604	16.9462	16.6348
sp|A6NHR9|SMHD1_HUMAN	R.EFSDFIR.V	7.98005	16	1	16.6258	16.5585	16.682	16.867	16.9772	16.6828	16.9604	16.9462	16.6348
sp|A6NHR9|SMHD1_HUMAN	K.FVITTTSR.K	7.98005	16	1	16.6258	16.5585	16.682	16.867	16.9772	16.6828	16.9604	16.9462	16.6348
sp|A6NHR9|SMHD1_HUMAN	K.GSNEEDTDTPLFIGK.V	7.98005	16	1	16.6258	16.5585	16.682	16.867	16.9772	16.6828	16.9604	16.9462	16.6348
sp|A6NHR9|SMHD1_HUMAN	R.ILNGQEQR.M	7.98005	16	1	16.6258	16.5585	16.682	16.867	16.9772	16.6828	16.9604	16.9462	16.6348
sp|A6NHR9|SMHD1_HUMAN	R.IYDETQGR.Q	7.98005	16	1	16.6258	16.5585	16.682	16.867	16.9772	16.6828	16.9604	16.9462	16.6348
sp|A6NHR9|SMHD1_HUMAN	K.QELDEHEK.N	7.98005	16	1	16.6258	16.5585	16.682	16.867	16.9772	16.6828	16.9604	16.9462	16.6348
sp|A6NHR9|SMHD1_HUMAN	K.QLNNWAVYR.L	7.98005	16	1	16.6258	16.5585	16.682	16.867	16.9772	16.6828	16.9604	16.9462	16.6348
sp|A6NHR9|SMHD1_HUMAN	R.SDYAGFR.A	7.98005	16	1	16.6258	16.5585	16.682	16.867	16.9772	16.6828	16.9604	16.9462	16.6348
sp|A6NHR9|SMHD1_HUMAN	K.SIIEGPIIK.L	7.98005	16	1	16.6258	16.5585	16.682	16.867	16.9772	16.6828	16.9604	16.9462	16.6348
sp|A6NHR9|SMHD1_HUMAN	K.TNILNSEQVIVEVLPNQPVK.L	7.98005	16	1	16.6258	16.5585	16.682	16.867	16.9772	16.6828	16.9604	16.9462	16.6348
sp|A6NHR9|SMHD1_HUMAN	R.TVYLFDR.R	7.98005	16	1	16.6258	16.5585	16.682	16.867	16.9772	16.6828	16.9604	16.9462	16.6348
sp|A6NHR9|SMHD1_HUMAN	R.VQLISGPPAK.L	7.98005	16	1	16.6258	16.5585	16.682	16.867	16.9772	16.6828	16.9604	16.9462	16.6348
sp|A6NHT5|HMX3_HUMAN	P.ASAAAAAAAAAAAAAK.G	5.60224	1	1	15.6554	14.5454	15.9852	15.6472	15.3647	15.9793	15.467	15.7993	15.774
sp|A6NI79|CCD69_HUMAN	R.EASSTQQETIDR.L	13.5135	4	1	12.302	12.8997	13.1337	14.2885	13.1534	13.3068	14.0614	13.7801	13.5633
sp|A6NI79|CCD69_HUMAN	R.ILQQHEEEK.K	13.5135	4	1	12.302	12.8997	13.1337	14.2885	13.1534	13.3068	14.0614	13.7801	13.5633
sp|A6NI79|CCD69_HUMAN	K.ITTLQQENEDLHVR.S	13.5135	4	1	12.302	12.8997	13.1337	14.2885	13.1534	13.3068	14.0614	13.7801	13.5633
sp|A6NI79|CCD69_HUMAN	K.NEEALQVLR.A	13.5135	4	1	12.302	12.8997	13.1337	14.2885	13.1534	13.3068	14.0614	13.7801	13.5633
sp|A6NIH7|U119B_HUMAN	K.AAAAASAAGPGGLVAGK.E	7.96813	2	1	11.6352	13.3158	13.1035	12.6772	13.2817	13.2019	12.7301	13.0287	13.0707
sp|A6NIH7|U119B_HUMAN	R.QAPHHAADDGVGAAVTEQELLALDTIRPEHVLR.L	7.96813	2	1	11.6352	13.3158	13.1035	12.6772	13.2817	13.2019	12.7301	13.0287	13.0707
sp|A6NJ78|MET15_HUMAN	R.EQTDQTQAQELHR.S	4.914	2	1	11.7951	11.7673	12.1273	11.8999	12.328	NA	12.8036	11.1588	11.8762
sp|A6NJ78|MET15_HUMAN	K.VLSPQDQDVQDNPR.G	4.914	2	1	11.7951	11.7673	12.1273	11.8999	12.328	NA	12.8036	11.1588	11.8762
sp|A6NK58|LIPT2_HUMAN	R.ALGAEVR.V	4.329	1	1	12.4733	13.039	12.0291	13.1736	12.5351	12.6935	12.5763	12.2943	12.9379
sp|A6NKD9|CC85C_HUMAN	R.LQDDNQELR.E	7.1599	3	1	12.9071	14.3487	13.9441	13.8696	14.0535	13.2725	13.7796	13.8643	13.0958
sp|A6NKD9|CC85C_HUMAN	R.LQQHLLEIR.G	7.1599	3	1	12.9071	14.3487	13.9441	13.8696	14.0535	13.2725	13.7796	13.8643	13.0958
sp|A6NKD9|CC85C_HUMAN	K.VLEVHENLDR.Q	7.1599	3	1	12.9071	14.3487	13.9441	13.8696	14.0535	13.2725	13.7796	13.8643	13.0958
sp|A6NKT7|RGPD3_HUMAN	K.ILDDSDSNLSVVK.K	21.0466	1	1	13.694	14.2889	15.0906	14.4836	13.8756	14.4809	14.0102	14.394	14.1397
sp|A6NM10|AQ12B_HUMAN	R.GKPAPASGDTQTPAK.G	10.1695	3	1	12.8522	12.5532	13.3212	13.6026	12.3449	13.937	13.0953	13.1699	11.6085
sp|A6NM10|AQ12B_HUMAN	R.LPHLFQR.N	10.1695	3	1	12.8522	12.5532	13.3212	13.6026	12.3449	13.937	13.0953	13.1699	11.6085
sp|A6NM10|AQ12B_HUMAN	R.NLFYGQK.N	10.1695	3	1	12.8522	12.5532	13.3212	13.6026	12.3449	13.937	13.0953	13.1699	11.6085
sp|A6NMZ7|CO6A6_HUMAN	R.AFLGALLDHFEITPEPETSVTGDR.V	10.6054	24	1	17.4002	19.6825	17.985	17.4252	18.2392	17.4629	17.8045	17.802	17.6055
sp|A6NMZ7|CO6A6_HUMAN	K.ALQEAHR.T	10.6054	24	1	17.4002	19.6825	17.985	17.4252	18.2392	17.4629	17.8045	17.802	17.6055
sp|A6NMZ7|CO6A6_HUMAN	K.ASEENLK.A	10.6054	24	1	17.4002	19.6825	17.985	17.4252	18.2392	17.4629	17.8045	17.802	17.6055
sp|A6NMZ7|CO6A6_HUMAN	K.AYTGAAIK.K	10.6054	24	1	17.4002	19.6825	17.985	17.4252	18.2392	17.4629	17.8045	17.802	17.6055
sp|A6NMZ7|CO6A6_HUMAN	K.DSILEPANR.L	10.6054	24	1	17.4002	19.6825	17.985	17.4252	18.2392	17.4629	17.8045	17.802	17.6055
sp|A6NMZ7|CO6A6_HUMAN	R.DVTEQEFER.M	10.6054	24	1	17.4002	19.6825	17.985	17.4252	18.2392	17.4629	17.8045	17.802	17.6055
sp|A6NMZ7|CO6A6_HUMAN	K.EEFQLNR.F	10.6054	24	1	17.4002	19.6825	17.985	17.4252	18.2392	17.4629	17.8045	17.802	17.6055
sp|A6NMZ7|CO6A6_HUMAN	R.EIETIPYER.S	10.6054	24	1	17.4002	19.6825	17.985	17.4252	18.2392	17.4629	17.8045	17.802	17.6055
sp|A6NMZ7|CO6A6_HUMAN	K.GFLEESVSALDIK.E	10.6054	24	1	17.4002	19.6825	17.985	17.4252	18.2392	17.4629	17.8045	17.802	17.6055
sp|A6NMZ7|CO6A6_HUMAN	K.IASHPAEQYVSK.L	10.6054	24	1	17.4002	19.6825	17.985	17.4252	18.2392	17.4629	17.8045	17.802	17.6055
sp|A6NMZ7|CO6A6_HUMAN	K.IISVGVQK.A	10.6054	24	1	17.4002	19.6825	17.985	17.4252	18.2392	17.4629	17.8045	17.802	17.6055
sp|A6NMZ7|CO6A6_HUMAN	R.INTGTPQVLLVLTDGQSQDEVAQAAEALR.H	10.6054	24	1	17.4002	19.6825	17.985	17.4252	18.2392	17.4629	17.8045	17.802	17.6055
sp|A6NMZ7|CO6A6_HUMAN	R.LNSIDPK.Q	10.6054	24	1	17.4002	19.6825	17.985	17.4252	18.2392	17.4629	17.8045	17.802	17.6055
sp|A6NMZ7|CO6A6_HUMAN	K.LTVHNFDELK.K	10.6054	24	1	17.4002	19.6825	17.985	17.4252	18.2392	17.4629	17.8045	17.802	17.6055
sp|A6NMZ7|CO6A6_HUMAN	R.NQITHTVSVFSER.T	10.6054	24	1	17.4002	19.6825	17.985	17.4252	18.2392	17.4629	17.8045	17.802	17.6055
sp|A6NMZ7|CO6A6_HUMAN	R.NQVVQEICTEEACK.E	10.6054	24	1	17.4002	19.6825	17.985	17.4252	18.2392	17.4629	17.8045	17.802	17.6055
sp|A6NMZ7|CO6A6_HUMAN	K.QIFGNTHIGAALR.E	10.6054	24	1	17.4002	19.6825	17.985	17.4252	18.2392	17.4629	17.8045	17.802	17.6055
sp|A6NMZ7|CO6A6_HUMAN	K.SEVLQHIQNLSPR.T	10.6054	24	1	17.4002	19.6825	17.985	17.4252	18.2392	17.4629	17.8045	17.802	17.6055
sp|A6NMZ7|CO6A6_HUMAN	R.TLPGAHTR.K	10.6054	24	1	17.4002	19.6825	17.985	17.4252	18.2392	17.4629	17.8045	17.802	17.6055
sp|A6NMZ7|CO6A6_HUMAN	R.VALAQYSDK.L	10.6054	24	1	17.4002	19.6825	17.985	17.4252	18.2392	17.4629	17.8045	17.802	17.6055
sp|A6NMZ7|CO6A6_HUMAN	R.VQIGVVQFSDINK.E	10.6054	24	1	17.4002	19.6825	17.985	17.4252	18.2392	17.4629	17.8045	17.802	17.6055
sp|A6NMZ7|CO6A6_HUMAN	R.VYAIGIK.E	10.6054	24	1	17.4002	19.6825	17.985	17.4252	18.2392	17.4629	17.8045	17.802	17.6055
sp|A6NMZ7|CO6A6_HUMAN	K.YADDPEVLFYLDDFGTK.L	10.6054	24	1	17.4002	19.6825	17.985	17.4252	18.2392	17.4629	17.8045	17.802	17.6055
sp|A6NMZ7|CO6A6_HUMAN	K.YFFVETFGGLK.G	10.6054	24	1	17.4002	19.6825	17.985	17.4252	18.2392	17.4629	17.8045	17.802	17.6055
sp|A6NNL5|CO061_HUMAN	R.AHEVALR.L	6.36943	1	1	12.5825	12.7567	12.7163	13.6822	12.6677	13.1284	13.0418	12.413	12.6567
sp|A6ZKI3|RTL8C_HUMAN	K.VTFLITR.L	8.84956	1	1	13.2722	14.9001	13.704	14.0237	13.4532	13.7118	12.7129	13.3496	13.3473
sp|A8CG34|P121C_HUMAN	K.ETVLSALK.E	4.88202	6	1	15.2642	15.5069	15.4885	15.4731	15.5468	15.6628	15.5949	15.3327	15.4828
sp|A8CG34|P121C_HUMAN	R.GISQLWK.R	4.88202	6	1	15.2642	15.5069	15.4885	15.4731	15.5468	15.6628	15.5949	15.3327	15.4828
sp|A8CG34|P121C_HUMAN	R.NAITSSYSSTR.G	4.88202	6	1	15.2642	15.5069	15.4885	15.4731	15.5468	15.6628	15.5949	15.3327	15.4828
sp|A8CG34|P121C_HUMAN	K.QNSNSQSTPGSSGQR.K	4.88202	6	1	15.2642	15.5069	15.4885	15.4731	15.5468	15.6628	15.5949	15.3327	15.4828
sp|A8CG34|P121C_HUMAN	Y.SITAEDLDLEK.K	4.88202	6	1	15.2642	15.5069	15.4885	15.4731	15.5468	15.6628	15.5949	15.3327	15.4828
sp|A8CG34|P121C_HUMAN	R.TVEEEDQIFLDGQENK.R	4.88202	6	1	15.2642	15.5069	15.4885	15.4731	15.5468	15.6628	15.5949	15.3327	15.4828
sp|A8MWD9|RUXGL_HUMAN	K.AHPPELK.K	39.4737	3	1	15.2818	15.6058	15.4931	15.4934	15.1121	15.1686	15.2856	15.2632	15.2394
sp|A8MWD9|RUXGL_HUMAN	R.GNSIIM*LEALER.V	39.4737	3	1	15.2818	15.6058	15.4931	15.4934	15.1121	15.1686	15.2856	15.2632	15.2394
sp|A8MWD9|RUXGL_HUMAN	R.HVQGILR.G	39.4737	3	1	15.2818	15.6058	15.4931	15.4934	15.1121	15.1686	15.2856	15.2632	15.2394
sp|A8MXV4|NUD19_HUMAN	R.EAFEEAGVLLLRPR.T	13.3333	5	1	16.318	16.1	16.5811	16.407	16.2082	16.3928	16.1507	16.6529	16.4619
sp|A8MXV4|NUD19_HUMAN	R.FGLGPAPF.S	13.3333	5	1	16.318	16.1	16.5811	16.407	16.2082	16.3928	16.1507	16.6529	16.4619
sp|A8MXV4|NUD19_HUMAN	R.SADWLGLFAPHHGPPR.F	13.3333	5	1	16.318	16.1	16.5811	16.407	16.2082	16.3928	16.1507	16.6529	16.4619
sp|A8MXV4|NUD19_HUMAN	R.TAFPSLPDTDDHK.T	13.3333	5	1	16.318	16.1	16.5811	16.407	16.2082	16.3928	16.1507	16.6529	16.4619
sp|A8MXV4|NUD19_HUMAN	K.TDNTGTLPEDVAFR.I	13.3333	5	1	16.318	16.1	16.5811	16.407	16.2082	16.3928	16.1507	16.6529	16.4619
sp|A9UHW6|MI4GD_HUMAN	K.DPGAVDLEK.V	13.5135	3	1	15.2285	15.0336	15.4383	15.0222	15.1527	15.5008	15.3701	14.9934	14.9702
sp|A9UHW6|MI4GD_HUMAN	K.IQSFDAETQQLLK.T	13.5135	3	1	15.2285	15.0336	15.4383	15.0222	15.1527	15.5008	15.3701	14.9934	14.9702
sp|A9UHW6|MI4GD_HUMAN	R.LAQPDSLSK.E	13.5135	3	1	15.2285	15.0336	15.4383	15.0222	15.1527	15.5008	15.3701	14.9934	14.9702
sp|B2RUZ4|SMIM1_HUMAN	R.DGVSLGAVSSTEEASR.C	25.641	2	1	11.7179	11.8807	10.9885	11.5393	11.9277	11.8253	NA	11.5502	12.1249
sp|B2RUZ4|SMIM1_HUMAN	R.WEDGSR.D	25.641	2	1	11.7179	11.8807	10.9885	11.5393	11.9277	11.8253	NA	11.5502	12.1249
sp|B7ZAP0|RBG10_HUMAN	K.IQELEHQR.G	15.8103	2	1	14.3237	14.282	14.0176	14.0426	14.1899	14.1187	14.6323	13.895	14.2441
sp|B7ZAP0|RBG10_HUMAN	R.LVETEEEK.R	15.8103	2	1	14.3237	14.282	14.0176	14.0426	14.1899	14.1187	14.6323	13.895	14.2441
sp|B9A064|IGLL5_HUMAN	K.AGVETTKPSK.Q	18.6916	2	1	15.0775	14.9065	14.8202	14.9813	15.1215	15.2356	15.0466	15.4447	14.8982
sp|B9A064|IGLL5_HUMAN	K.VTVLGQPK.A	18.6916	2	1	15.0775	14.9065	14.8202	14.9813	15.1215	15.2356	15.0466	15.4447	14.8982
sp|C4AMC7|WASH3_HUMAN	R.ATLLESIR.Q	12.959	6	1	15.595	16.1949	15.3519	15.7142	15.9838	15.5595	15.6336	15.6643	15.7702
sp|C4AMC7|WASH3_HUMAN	Y.AVPLIQPDLR.R	12.959	6	1	15.595	16.1949	15.3519	15.7142	15.9838	15.5595	15.6336	15.6643	15.7702
sp|C4AMC7|WASH3_HUMAN	K.LFDAPLSISK.R	12.959	6	1	15.595	16.1949	15.3519	15.7142	15.9838	15.5595	15.6336	15.6643	15.7702
sp|C4AMC7|WASH3_HUMAN	R.LQEYGSIFTGAQDPGLQR.R	12.959	6	1	15.595	16.1949	15.3519	15.7142	15.9838	15.5595	15.6336	15.6643	15.7702
sp|C4AMC7|WASH3_HUMAN	R.SQVQAIGEK.V	12.959	6	1	15.595	16.1949	15.3519	15.7142	15.9838	15.5595	15.6336	15.6643	15.7702
sp|C4AMC7|WASH3_HUMAN	K.YVFLDPLAGAVTK.T	12.959	6	1	15.595	16.1949	15.3519	15.7142	15.9838	15.5595	15.6336	15.6643	15.7702
sp|C9J7I0|UMAD1_HUMAN	K.TSDIEANQPLETNK.E	7.29927	1	1	12.7344	12.8101	13.0792	12.6017	12.8621	13.056	11.7827	12.1251	11.8834
sp|C9JI98|TM238_HUMAN	R.DYGLRPSALAR.L	11.3636	2	1	13.9356	13.7676	13.8291	14.7116	14.6831	13.9963	14.5795	14.0758	14.5874
sp|C9JI98|TM238_HUMAN	R.LQLATLEAGPGAAGAGSE.-	11.3636	2	1	13.9356	13.7676	13.8291	14.7116	14.6831	13.9963	14.5795	14.0758	14.5874
sp|C9JLW8|MCRI1_HUMAN	R.GLVEEYVEK.V	20.6186	2	1	14.4853	14.7696	13.7488	13.8908	14.3796	14.4037	14.1867	14.1752	14.618
sp|C9JLW8|MCRI1_HUMAN	R.GQVPGGER.G	20.6186	2	1	14.4853	14.7696	13.7488	13.8908	14.3796	14.4037	14.1867	14.1752	14.618
sp|E7EU14|PP5D1_HUMAN	-.MAEM*RAWR.P	17.5439	1	1	11.5346	13.1009	13.0162	13.4148	12.7915	13.2461	12.9608	13.0525	13.0186
sp|K7EJ46|SIM22_HUMAN	K.GVDNLALEP.-	12.0482	1	1	12.0644	12.4118	12.0764	12.7384	12.6595	12.5512	12.0868	12.2026	12.5357
sp|L0R6Q1|S35U4_HUMAN	R.DYLQLLR.K	38.835	4	1	16.2617	16.7012	16.3122	16.2762	16.5212	16.2829	16.355	16.1328	16.2908
sp|L0R6Q1|S35U4_HUMAN	K.GFLAGYVVAK.L	38.835	4	1	16.2617	16.7012	16.3122	16.2762	16.5212	16.2829	16.355	16.1328	16.2908
sp|L0R6Q1|S35U4_HUMAN	K.NQLESLQR.R	38.835	4	1	16.2617	16.7012	16.3122	16.2762	16.5212	16.2829	16.355	16.1328	16.2908
sp|L0R6Q1|S35U4_HUMAN	R.RVEDEVNSGVGQDGSLLSSPFLK.G	38.835	4	1	16.2617	16.7012	16.3122	16.2762	16.5212	16.2829	16.355	16.1328	16.2908
sp|O00116|ADAS_HUMAN	R.AASAATAAPTATPAAQESGTIPK.K	15.1976	10	1	16.8246	16.7794	17.0829	16.8635	16.9337	16.9949	17.0406	16.8998	16.8488
sp|O00116|ADAS_HUMAN	K.ASLNPSDTPPSVVNEDFLHDLK.E	15.1976	10	1	16.8246	16.7794	17.0829	16.8635	16.9337	16.9949	17.0406	16.8998	16.8488
sp|O00116|ADAS_HUMAN	K.EWIQNTLGVNVEHK.T	15.1976	10	1	16.8246	16.7794	17.0829	16.8635	16.9337	16.9949	17.0406	16.8998	16.8488
sp|O00116|ADAS_HUMAN	K.EYVDPNNIFGNR.N	15.1976	10	1	16.8246	16.7794	17.0829	16.8635	16.9337	16.9949	17.0406	16.8998	16.8488
sp|O00116|ADAS_HUMAN	K.FGGLAAGEDNGQR.G	15.1976	10	1	16.8246	16.7794	17.0829	16.8635	16.9337	16.9949	17.0406	16.8998	16.8488
sp|O00116|ADAS_HUMAN	K.GFDPNQLSVATLLFEGDREK.V	15.1976	10	1	16.8246	16.7794	17.0829	16.8635	16.9337	16.9949	17.0406	16.8998	16.8488
sp|O00116|ADAS_HUMAN	R.GISDPLTVFEQTEAAAR.E	15.1976	10	1	16.8246	16.7794	17.0829	16.8635	16.9337	16.9949	17.0406	16.8998	16.8488
sp|O00116|ADAS_HUMAN	K.IVNLACK.Y	15.1976	10	1	16.8246	16.7794	17.0829	16.8635	16.9337	16.9949	17.0406	16.8998	16.8488
sp|O00116|ADAS_HUMAN	K.QVYDIAAK.F	15.1976	10	1	16.8246	16.7794	17.0829	16.8635	16.9337	16.9949	17.0406	16.8998	16.8488
sp|O00116|ADAS_HUMAN	R.TIISLDTSQM*NR.I	15.1976	10	1	16.8246	16.7794	17.0829	16.8635	16.9337	16.9949	17.0406	16.8998	16.8488
sp|O00139|KIF2A_HUMAN	R.AALQEEEQASK.Q	19.83	14	1	17.4131	17.592	17.2818	17.4184	17.0251	17.2534	17.2396	17.1076	17.0925
sp|O00139|KIF2A_HUMAN	K.DLDVITIPSK.D	19.83	14	1	17.4131	17.592	17.2818	17.4184	17.0251	17.2534	17.2396	17.1076	17.0925
sp|O00139|KIF2A_HUMAN	R.DSFIGENSR.T	19.83	14	1	17.4131	17.592	17.2818	17.4184	17.0251	17.2534	17.2396	17.1076	17.0925
sp|O00139|KIF2A_HUMAN	K.DVVM*VHEPK.Q	19.83	14	1	17.4131	17.592	17.2818	17.4184	17.0251	17.2534	17.2396	17.1076	17.0925
sp|O00139|KIF2A_HUMAN	K.FSLIDLAGNER.G	19.83	14	1	17.4131	17.592	17.2818	17.4184	17.0251	17.2534	17.2396	17.1076	17.0925
sp|O00139|KIF2A_HUMAN	R.GSLDYRPLTTADPIDEHR.I	19.83	14	1	17.4131	17.592	17.2818	17.4184	17.0251	17.2534	17.2396	17.1076	17.0925
sp|O00139|KIF2A_HUMAN	K.IDILTELR.D	19.83	14	1	17.4131	17.592	17.2818	17.4184	17.0251	17.2534	17.2396	17.1076	17.0925
sp|O00139|KIF2A_HUMAN	R.LEGAEINK.S	19.83	14	1	17.4131	17.592	17.2818	17.4184	17.0251	17.2534	17.2396	17.1076	17.0925
sp|O00139|KIF2A_HUMAN	K.LIDIGNSCR.T	19.83	14	1	17.4131	17.592	17.2818	17.4184	17.0251	17.2534	17.2396	17.1076	17.0925
sp|O00139|KIF2A_HUMAN	K.NQDCSK.G	19.83	14	1	17.4131	17.592	17.2818	17.4184	17.0251	17.2534	17.2396	17.1076	17.0925
sp|O00139|KIF2A_HUMAN	K.QQVQVVGLQER.E	19.83	14	1	17.4131	17.592	17.2818	17.4184	17.0251	17.2534	17.2396	17.1076	17.0925
sp|O00139|KIF2A_HUMAN	R.SHAVFQIILR.R	19.83	14	1	17.4131	17.592	17.2818	17.4184	17.0251	17.2534	17.2396	17.1076	17.0925
sp|O00139|KIF2A_HUMAN	R.TSGQTSANAHSSR.S	19.83	14	1	17.4131	17.592	17.2818	17.4184	17.0251	17.2534	17.2396	17.1076	17.0925
sp|O00139|KIF2A_HUMAN	K.VFDLLNR.K	19.83	14	1	17.4131	17.592	17.2818	17.4184	17.0251	17.2534	17.2396	17.1076	17.0925
sp|O00142|KITM_HUMAN	R.TNPETCYQR.L	7.54717	2	1	15.693	15.8649	15.09	15.8253	15.7433	15.4106	15.3503	15.8034	15.5762
sp|O00142|KITM_HUMAN	R.YIFVENLYR.S	7.54717	2	1	15.693	15.8649	15.09	15.8253	15.7433	15.4106	15.3503	15.8034	15.5762
sp|O00148|DX39A_HUMAN	K.HFVLDECDK.M	28.103	1	1	11.8967	11.883	11.5428	12.6041	11.3201	NA	11.8375	11.7677	11.6792
sp|O00151|PDLI1_HUMAN	K.CGTGIVGVFVK.L	45.5927	15	1	18.603	18.971	18.3827	18.4247	18.4873	18.3637	18.5312	18.1309	18.2494
sp|O00151|PDLI1_HUMAN	K.DFEQPLAISR.V	45.5927	15	1	18.603	18.971	18.3827	18.4247	18.4873	18.3637	18.5312	18.1309	18.2494
sp|O00151|PDLI1_HUMAN	K.GCTDNLTLTVAR.S	45.5927	15	1	18.603	18.971	18.3827	18.4247	18.4873	18.3637	18.5312	18.1309	18.2494
sp|O00151|PDLI1_HUMAN	K.GHFFVEDQIYCEK.H	45.5927	15	1	18.603	18.971	18.3827	18.4247	18.4873	18.3637	18.5312	18.1309	18.2494
sp|O00151|PDLI1_HUMAN	K.M*NLASEPQEVLHIGSAHNR.S	45.5927	15	1	18.603	18.971	18.3827	18.4247	18.4873	18.3637	18.5312	18.1309	18.2494
sp|O00151|PDLI1_HUMAN	K.QELNEPPK.Q	45.5927	15	1	18.603	18.971	18.3827	18.4247	18.4873	18.3637	18.5312	18.1309	18.2494
sp|O00151|PDLI1_HUMAN	K.QSTSFLVLQEILESEEK.G	45.5927	15	1	18.603	18.971	18.3827	18.4247	18.4873	18.3637	18.5312	18.1309	18.2494
sp|O00151|PDLI1_HUMAN	R.SAM*PFTASPASSTTAR.V	45.5927	15	1	18.603	18.971	18.3827	18.4247	18.4873	18.3637	18.5312	18.1309	18.2494
sp|O00151|PDLI1_HUMAN	K.TAASGVEAN.S	45.5927	15	1	18.603	18.971	18.3827	18.4247	18.4873	18.3637	18.5312	18.1309	18.2494
sp|O00151|PDLI1_HUMAN	K.TAASGVEANSR.P	45.5927	15	1	18.603	18.971	18.3827	18.4247	18.4873	18.3637	18.5312	18.1309	18.2494
sp|O00151|PDLI1_HUMAN	K.VAASIGNAQK.L	45.5927	15	1	18.603	18.971	18.3827	18.4247	18.4873	18.3637	18.5312	18.1309	18.2494
sp|O00151|PDLI1_HUMAN	R.VITNQYNNPAGLYSSENISNFNNALESK.T	45.5927	15	1	18.603	18.971	18.3827	18.4247	18.4873	18.3637	18.5312	18.1309	18.2494
sp|O00151|PDLI1_HUMAN	R.VTPPEGYEVVTVFPK.-	45.5927	15	1	18.603	18.971	18.3827	18.4247	18.4873	18.3637	18.5312	18.1309	18.2494
sp|O00151|PDLI1_HUMAN	K.VWSPLVTEEGK.R	45.5927	15	1	18.603	18.971	18.3827	18.4247	18.4873	18.3637	18.5312	18.1309	18.2494
sp|O00151|PDLI1_HUMAN	K.VWSPLVTEEGKR.H	45.5927	15	1	18.603	18.971	18.3827	18.4247	18.4873	18.3637	18.5312	18.1309	18.2494
sp|O00154|BACH_HUMAN	R.QEQEEEGRK.R	5.26316	2	1	14.2083	15.5147	14.2206	13.967	13.9153	14.1436	14.0645	13.8551	13.8074
sp|O00154|BACH_HUMAN	K.TNIVTASVDAINFHDK.I	5.26316	2	1	14.2083	15.5147	14.2206	13.967	13.9153	14.1436	14.0645	13.8551	13.8074
sp|O00159|MYO1C_HUMAN	R.AGFAYR.R	47.9774	51	1	20.5225	19.9964	20.4692	20.473	20.4704	20.5036	20.576	20.4485	20.5523
sp|O00159|MYO1C_HUMAN	K.AVASEIFK.G	47.9774	51	1	20.5225	19.9964	20.4692	20.473	20.4704	20.5036	20.576	20.4485	20.5523
sp|O00159|MYO1C_HUMAN	N.AVVIVEDAK.V	47.9774	51	1	20.5225	19.9964	20.4692	20.473	20.4704	20.5036	20.576	20.4485	20.5523
sp|O00159|MYO1C_HUMAN	R.CIKPNDAK.Q	47.9774	51	1	20.5225	19.9964	20.4692	20.473	20.4704	20.5036	20.576	20.4485	20.5523
sp|O00159|MYO1C_HUMAN	R.CPENAFFLDHVR.T	47.9774	51	1	20.5225	19.9964	20.4692	20.473	20.4704	20.5036	20.576	20.4485	20.5523
sp|O00159|MYO1C_HUMAN	R.DGTIDFTPGSELLITK.A	47.9774	51	1	20.5225	19.9964	20.4692	20.473	20.4704	20.5036	20.576	20.4485	20.5523
sp|O00159|MYO1C_HUMAN	R.DLQIYSR.Q	47.9774	51	1	20.5225	19.9964	20.4692	20.473	20.4704	20.5036	20.576	20.4485	20.5523
sp|O00159|MYO1C_HUMAN	K.DNYPQSVPR.L	47.9774	51	1	20.5225	19.9964	20.4692	20.473	20.4704	20.5036	20.576	20.4485	20.5523
sp|O00159|MYO1C_HUMAN	R.DQAVM*ISGESGAGK.T	47.9774	51	1	20.5225	19.9964	20.4692	20.473	20.4704	20.5036	20.576	20.4485	20.5523
sp|O00159|MYO1C_HUMAN	R.DQAVMISGESGAGK.T	47.9774	51	1	20.5225	19.9964	20.4692	20.473	20.4704	20.5036	20.576	20.4485	20.5523
sp|O00159|MYO1C_HUMAN	K.DVESPSWR.S	47.9774	51	1	20.5225	19.9964	20.4692	20.473	20.4704	20.5036	20.576	20.4485	20.5523
sp|O00159|MYO1C_HUMAN	R.FDEVLIR.H	47.9774	51	1	20.5225	19.9964	20.4692	20.473	20.4704	20.5036	20.576	20.4485	20.5523
sp|O00159|MYO1C_HUMAN	R.FRENLIYTYIGPVLVSVNPYR.D	47.9774	51	1	20.5225	19.9964	20.4692	20.473	20.4704	20.5036	20.576	20.4485	20.5523
sp|O00159|MYO1C_HUMAN	K.GAPVGGHILSYLLEK.S	47.9774	51	1	20.5225	19.9964	20.4692	20.473	20.4704	20.5036	20.576	20.4485	20.5523
sp|O00159|MYO1C_HUMAN	K.GDVVLQSDHVIETLTK.T	47.9774	51	1	20.5225	19.9964	20.4692	20.473	20.4704	20.5036	20.576	20.4485	20.5523
sp|O00159|MYO1C_HUMAN	K.GEELLSPLNLEQAAYAR.D	47.9774	51	1	20.5225	19.9964	20.4692	20.473	20.4704	20.5036	20.576	20.4485	20.5523
sp|O00159|MYO1C_HUMAN	K.GIISILDEECLRPGEATDLTFLEK.L	47.9774	51	1	20.5225	19.9964	20.4692	20.473	20.4704	20.5036	20.576	20.4485	20.5523
sp|O00159|MYO1C_HUMAN	R.GVSFYEVPPHLFAVADTVYR.A	47.9774	51	1	20.5225	19.9964	20.4692	20.473	20.4704	20.5036	20.576	20.4485	20.5523
sp|O00159|MYO1C_HUMAN	R.HLGYKPEEYK.M	47.9774	51	1	20.5225	19.9964	20.4692	20.473	20.4704	20.5036	20.576	20.4485	20.5523
sp|O00159|MYO1C_HUMAN	K.KDNYPQSVPR.L	47.9774	51	1	20.5225	19.9964	20.4692	20.473	20.4704	20.5036	20.576	20.4485	20.5523
sp|O00159|MYO1C_HUMAN	K.KRPETVATQFK.M	47.9774	51	1	20.5225	19.9964	20.4692	20.473	20.4704	20.5036	20.576	20.4485	20.5523
sp|O00159|MYO1C_HUMAN	R.KYEAFLQR.Y	47.9774	51	1	20.5225	19.9964	20.4692	20.473	20.4704	20.5036	20.576	20.4485	20.5523
sp|O00159|MYO1C_HUMAN	K.LALGSDGVR.V	47.9774	51	1	20.5225	19.9964	20.4692	20.473	20.4704	20.5036	20.576	20.4485	20.5523
sp|O00159|MYO1C_HUMAN	R.LGTDEISPR.V	47.9774	51	1	20.5225	19.9964	20.4692	20.473	20.4704	20.5036	20.576	20.4485	20.5523
sp|O00159|MYO1C_HUMAN	R.LLQFYAETCPAPER.G	47.9774	51	1	20.5225	19.9964	20.4692	20.473	20.4704	20.5036	20.576	20.4485	20.5523
sp|O00159|MYO1C_HUMAN	R.LLQSNPVLEAFGNAK.T	47.9774	51	1	20.5225	19.9964	20.4692	20.473	20.4704	20.5036	20.576	20.4485	20.5523
sp|O00159|MYO1C_HUMAN	R.LLSVEGSTLR.E	47.9774	51	1	20.5225	19.9964	20.4692	20.473	20.4704	20.5036	20.576	20.4485	20.5523
sp|O00159|MYO1C_HUMAN	K.MSLLQLVEILQSK.E	47.9774	51	1	20.5225	19.9964	20.4692	20.473	20.4704	20.5036	20.576	20.4485	20.5523
sp|O00159|MYO1C_HUMAN	R.NFHIFYQLLEGGEEETLR.R	47.9774	51	1	20.5225	19.9964	20.4692	20.473	20.4704	20.5036	20.576	20.4485	20.5523
sp|O00159|MYO1C_HUMAN	K.NNDLLFR.N	47.9774	51	1	20.5225	19.9964	20.4692	20.473	20.4704	20.5036	20.576	20.4485	20.5523
sp|O00159|MYO1C_HUMAN	R.NPQSYLYLVK.G	47.9774	51	1	20.5225	19.9964	20.4692	20.473	20.4704	20.5036	20.576	20.4485	20.5523
sp|O00159|MYO1C_HUMAN	Q.NVLDTSWPTPPPALR.E	47.9774	51	1	20.5225	19.9964	20.4692	20.473	20.4704	20.5036	20.576	20.4485	20.5523
sp|O00159|MYO1C_HUMAN	R.QLLLTPN.A	47.9774	51	1	20.5225	19.9964	20.4692	20.473	20.4704	20.5036	20.576	20.4485	20.5523
sp|O00159|MYO1C_HUMAN	R.QLLLTPNAVVIVEDAK.V	47.9774	51	1	20.5225	19.9964	20.4692	20.473	20.4704	20.5036	20.576	20.4485	20.5523
sp|O00159|MYO1C_HUMAN	R.SAICIQSWWR.G	47.9774	51	1	20.5225	19.9964	20.4692	20.473	20.4704	20.5036	20.576	20.4485	20.5523
sp|O00159|MYO1C_HUMAN	K.SEQEEYEAEGIAWEPVQYFNNK.I	47.9774	51	1	20.5225	19.9964	20.4692	20.473	20.4704	20.5036	20.576	20.4485	20.5523
sp|O00159|MYO1C_HUMAN	Y.SVTGFLDK.N	47.9774	51	1	20.5225	19.9964	20.4692	20.473	20.4704	20.5036	20.576	20.4485	20.5523
sp|O00159|MYO1C_HUMAN	K.TALSANR.V	47.9774	51	1	20.5225	19.9964	20.4692	20.473	20.4704	20.5036	20.576	20.4485	20.5523
sp|O00159|MYO1C_HUMAN	R.TFTWLVGK.I	47.9774	51	1	20.5225	19.9964	20.4692	20.473	20.4704	20.5036	20.576	20.4485	20.5523
sp|O00159|MYO1C_HUMAN	K.TLFATEDALEVR.R	47.9774	51	1	20.5225	19.9964	20.4692	20.473	20.4704	20.5036	20.576	20.4485	20.5523
sp|O00159|MYO1C_HUMAN	R.TSFLLNLR.R	47.9774	51	1	20.5225	19.9964	20.4692	20.473	20.4704	20.5036	20.576	20.4485	20.5523
sp|O00159|MYO1C_HUMAN	R.VGVQDFVLLENFTSEAAFIENLR.R	47.9774	51	1	20.5225	19.9964	20.4692	20.473	20.4704	20.5036	20.576	20.4485	20.5523
sp|O00159|MYO1C_HUMAN	R.VLQALGSEPIQY.A	47.9774	51	1	20.5225	19.9964	20.4692	20.473	20.4704	20.5036	20.576	20.4485	20.5523
sp|O00159|MYO1C_HUMAN	R.VLQALGSEPIQYAVPVVK.Y	47.9774	51	1	20.5225	19.9964	20.4692	20.473	20.4704	20.5036	20.576	20.4485	20.5523
sp|O00159|MYO1C_HUMAN	R.VNSININQGSITF.A	47.9774	51	1	20.5225	19.9964	20.4692	20.473	20.4704	20.5036	20.576	20.4485	20.5523
sp|O00159|MYO1C_HUMAN	R.VNSININQGSITFAGGPGR.D	47.9774	51	1	20.5225	19.9964	20.4692	20.473	20.4704	20.5036	20.576	20.4485	20.5523
sp|O00159|MYO1C_HUMAN	K.VSSINDK.S	47.9774	51	1	20.5225	19.9964	20.4692	20.473	20.4704	20.5036	20.576	20.4485	20.5523
sp|O00159|MYO1C_HUMAN	R.VVHQNHGER.N	47.9774	51	1	20.5225	19.9964	20.4692	20.473	20.4704	20.5036	20.576	20.4485	20.5523
sp|O00159|MYO1C_HUMAN	K.YEAFLQR.Y	47.9774	51	1	20.5225	19.9964	20.4692	20.473	20.4704	20.5036	20.576	20.4485	20.5523
sp|O00159|MYO1C_HUMAN	K.YLGLLENLR.V	47.9774	51	1	20.5225	19.9964	20.4692	20.473	20.4704	20.5036	20.576	20.4485	20.5523
sp|O00159|MYO1C_HUMAN	K.YM*DVQFDFK.G	47.9774	51	1	20.5225	19.9964	20.4692	20.473	20.4704	20.5036	20.576	20.4485	20.5523
sp|O00160|MYO1F_HUMAN	R.GVSLSTR.Q	7.28597	4	1	15.5682	14.9771	15.247	15.5257	15.2657	15.3784	14.965	15.3363	15.2292
sp|O00160|MYO1F_HUMAN	R.NFVGDYLGLEERPELR.Q	7.28597	4	1	15.5682	14.9771	15.247	15.5257	15.2657	15.3784	14.965	15.3363	15.2292
sp|O00160|MYO1F_HUMAN	R.QGVQHLLR.A	7.28597	4	1	15.5682	14.9771	15.247	15.5257	15.2657	15.3784	14.965	15.3363	15.2292
sp|O00160|MYO1F_HUMAN	K.VDIQALR.G	7.28597	4	1	15.5682	14.9771	15.247	15.5257	15.2657	15.3784	14.965	15.3363	15.2292
sp|O00161|SNP23_HUMAN	R.AHQITDESLESTR.R	47.3934	10	1	17.2391	16.2087	17.2256	17.1349	17.1993	17.375	17.3813	17.3311	17.1823
sp|O00161|SNP23_HUMAN	K.DMALNIGNEIDAQNPQIK.R	47.3934	10	1	17.2391	16.2087	17.2256	17.1349	17.1993	17.375	17.3813	17.3311	17.1823
sp|O00161|SNP23_HUMAN	K.DM*ALNIGNEIDAQNPQIK.R	47.3934	10	1	17.2391	16.2087	17.2256	17.1349	17.1993	17.375	17.3813	17.3311	17.1823
sp|O00161|SNP23_HUMAN	R.IDIANAR.A	47.3934	10	1	17.2391	16.2087	17.2256	17.1349	17.1993	17.375	17.3813	17.3311	17.1823
sp|O00161|SNP23_HUMAN	R.IEEGLDQINK.D	47.3934	10	1	17.2391	16.2087	17.2256	17.1349	17.1993	17.375	17.3813	17.3311	17.1823
sp|O00161|SNP23_HUMAN	R.ILGLAIESQDAGIK.T	47.3934	10	1	17.2391	16.2087	17.2256	17.1349	17.1993	17.375	17.3813	17.3311	17.1823
sp|O00161|SNP23_HUMAN	K.QPGPVTNGQLQQPTTGAASGGYIK.R	47.3934	10	1	17.2391	16.2087	17.2256	17.1349	17.1993	17.375	17.3813	17.3311	17.1823
sp|O00161|SNP23_HUMAN	K.TITMLDEQK.E	47.3934	10	1	17.2391	16.2087	17.2256	17.1349	17.1993	17.375	17.3813	17.3311	17.1823
sp|O00161|SNP23_HUMAN	K.TLTELNK.C	47.3934	10	1	17.2391	16.2087	17.2256	17.1349	17.1993	17.375	17.3813	17.3311	17.1823
sp|O00161|SNP23_HUMAN	K.TTWGDGGENSPCNVVSK.Q	47.3934	10	1	17.2391	16.2087	17.2256	17.1349	17.1993	17.375	17.3813	17.3311	17.1823
sp|O00165|HAX1_HUMAN	R.FHDNFGFDDLVR.D	10.7527	3	1	15.5938	15.7486	15.7247	15.4841	15.5049	15.5501	15.8014	15.6102	15.6966
sp|O00165|HAX1_HUMAN	R.IFGGVLESDAR.S	10.7527	3	1	15.5938	15.7486	15.7247	15.4841	15.5049	15.5501	15.8014	15.6102	15.6966
sp|O00165|HAX1_HUMAN	K.ITKPDGIVEER.R	10.7527	3	1	15.5938	15.7486	15.7247	15.4841	15.5049	15.5501	15.8014	15.6102	15.6966
sp|O00170|AIP_HUMAN	K.ATFHYR.T	18.1818	6	1	14.9896	16.2235	14.9617	14.9355	14.8188	15.0048	15.2917	14.4427	15.1357
sp|O00170|AIP_HUMAN	K.AVPLIHQEGNR.L	18.1818	6	1	14.9896	16.2235	14.9617	14.9355	14.8188	15.0048	15.2917	14.4427	15.1357
sp|O00170|AIP_HUMAN	K.DPLEGQR.H	18.1818	6	1	14.9896	16.2235	14.9617	14.9355	14.8188	15.0048	15.2917	14.4427	15.1357
sp|O00170|AIP_HUMAN	R.GELPDFQDGTK.A	18.1818	6	1	14.9896	16.2235	14.9617	14.9355	14.8188	15.0048	15.2917	14.4427	15.1357
sp|O00170|AIP_HUMAN	R.TLHSDDEGTVLDDSR.A	18.1818	6	1	14.9896	16.2235	14.9617	14.9355	14.8188	15.0048	15.2917	14.4427	15.1357
sp|O00170|AIP_HUMAN	K.VLELDPALAPVVSR.E	18.1818	6	1	14.9896	16.2235	14.9617	14.9355	14.8188	15.0048	15.2917	14.4427	15.1357
sp|O00178|GTPB1_HUMAN	R.AAAAAAR.L	13.4529	9	1	17.4334	17.5051	17.3307	17.6051	17.3896	17.3338	17.3776	17.5403	17.3796
sp|O00178|GTPB1_HUMAN	K.ATVHFR.F	13.4529	9	1	17.4334	17.5051	17.3307	17.6051	17.3896	17.3338	17.3776	17.5403	17.3796
sp|O00178|GTPB1_HUMAN	R.KIPVLVQSK.D	13.4529	9	1	17.4334	17.5051	17.3307	17.6051	17.3896	17.3338	17.3776	17.5403	17.3796
sp|O00178|GTPB1_HUMAN	K.LVLVSPTSEQYDSLLR.Q	13.4529	9	1	17.4334	17.5051	17.3307	17.6051	17.3896	17.3338	17.3776	17.5403	17.3796
sp|O00178|GTPB1_HUMAN	K.STLLGVLTHGELDNGR.G	13.4529	9	1	17.4334	17.5051	17.3307	17.6051	17.3896	17.3338	17.3776	17.5403	17.3796
sp|O00178|GTPB1_HUMAN	K.TPEYLHIDQR.L	13.4529	9	1	17.4334	17.5051	17.3307	17.6051	17.3896	17.3338	17.3776	17.5403	17.3796
sp|O00178|GTPB1_HUMAN	R.VAVVGNVDAGK.S	13.4529	9	1	17.4334	17.5051	17.3307	17.6051	17.3896	17.3338	17.3776	17.5403	17.3796
sp|O00178|GTPB1_HUMAN	R.VGDNDFLEVR.V	13.4529	9	1	17.4334	17.5051	17.3307	17.6051	17.3896	17.3338	17.3776	17.5403	17.3796
sp|O00178|GTPB1_HUMAN	K.VITFIDLAGHEK.Y	13.4529	9	1	17.4334	17.5051	17.3307	17.6051	17.3896	17.3338	17.3776	17.5403	17.3796
sp|O00182|LEG9_HUMAN	R.FDENAVVR.N	14.0845	5	1	15.9077	14.8794	15.0744	16.1119	16.2031	15.9319	15.5459	15.4339	15.5826
sp|O00182|LEG9_HUMAN	R.LEVGGDIQLTHVQT.-	14.0845	5	1	15.9077	14.8794	15.0744	16.1119	16.2031	15.9319	15.5459	15.4339	15.5826
sp|O00182|LEG9_HUMAN	R.NTQIDNSWGSEER.S	14.0845	5	1	15.9077	14.8794	15.0744	16.1119	16.2031	15.9319	15.5459	15.4339	15.5826
sp|O00182|LEG9_HUMAN	K.SILLSGTVLPSAQR.F	14.0845	5	1	15.9077	14.8794	15.0744	16.1119	16.2031	15.9319	15.5459	15.4339	15.5826
sp|O00182|LEG9_HUMAN	K.VAVDGQHLFEYYHR.L	14.0845	5	1	15.9077	14.8794	15.0744	16.1119	16.2031	15.9319	15.5459	15.4339	15.5826
sp|O00186|STXB3_HUMAN	K.ALYFITPTSK.S	25.3378	15	1	18.005	17.3763	18.0398	17.9644	18.1232	18.263	18.1931	18.0593	18.0464
sp|O00186|STXB3_HUMAN	R.ANYLEDR.K	25.3378	15	1	18.005	17.3763	18.0398	17.9644	18.1232	18.263	18.1931	18.0593	18.0464
sp|O00186|STXB3_HUMAN	K.ATVFDDCK.K	25.3378	15	1	18.005	17.3763	18.0398	17.9644	18.1232	18.263	18.1931	18.0593	18.0464
sp|O00186|STXB3_HUMAN	K.DIMEDAIDNR.L	25.3378	15	1	18.005	17.3763	18.0398	17.9644	18.1232	18.263	18.1931	18.0593	18.0464
sp|O00186|STXB3_HUMAN	K.EAILEEEDDLWVR.I	25.3378	15	1	18.005	17.3763	18.0398	17.9644	18.1232	18.263	18.1931	18.0593	18.0464
sp|O00186|STXB3_HUMAN	R.HIAVVLEEIPK.L	25.3378	15	1	18.005	17.3763	18.0398	17.9644	18.1232	18.263	18.1931	18.0593	18.0464
sp|O00186|STXB3_HUMAN	K.IENESDM*IR.N	25.3378	15	1	18.005	17.3763	18.0398	17.9644	18.1232	18.263	18.1931	18.0593	18.0464
sp|O00186|STXB3_HUMAN	K.IM*LLDEFTTK.L	25.3378	15	1	18.005	17.3763	18.0398	17.9644	18.1232	18.263	18.1931	18.0593	18.0464
sp|O00186|STXB3_HUMAN	K.NHDNCDK.I	25.3378	15	1	18.005	17.3763	18.0398	17.9644	18.1232	18.263	18.1931	18.0593	18.0464
sp|O00186|STXB3_HUMAN	K.QVVHLNLAEDCM*NK.F	25.3378	15	1	18.005	17.3763	18.0398	17.9644	18.1232	18.263	18.1931	18.0593	18.0464
sp|O00186|STXB3_HUMAN	R.SAEETFQLSR.W	25.3378	15	1	18.005	17.3763	18.0398	17.9644	18.1232	18.263	18.1931	18.0593	18.0464
sp|O00186|STXB3_HUMAN	K.SVVWQK.I	25.3378	15	1	18.005	17.3763	18.0398	17.9644	18.1232	18.263	18.1931	18.0593	18.0464
sp|O00186|STXB3_HUMAN	K.THSQLLIIDR.G	25.3378	15	1	18.005	17.3763	18.0398	17.9644	18.1232	18.263	18.1931	18.0593	18.0464
sp|O00186|STXB3_HUMAN	K.TSLSALTQLM*K.K	25.3378	15	1	18.005	17.3763	18.0398	17.9644	18.1232	18.263	18.1931	18.0593	18.0464
sp|O00186|STXB3_HUMAN	R.VLLPVLLNK.N	25.3378	15	1	18.005	17.3763	18.0398	17.9644	18.1232	18.263	18.1931	18.0593	18.0464
sp|O00192|ARVC_HUMAN	R.FQAEPYGLEDDTR.S	5.19751	5	1	14.6247	16.8347	14.5109	14.94	14.9669	14.7962	14.6955	14.5516	14.3697
sp|O00192|ARVC_HUMAN	R.FQSAAATAK.G	5.19751	5	1	14.6247	16.8347	14.5109	14.94	14.9669	14.7962	14.6955	14.5516	14.3697
sp|O00192|ARVC_HUMAN	R.HVALQLER.A	5.19751	5	1	14.6247	16.8347	14.5109	14.94	14.9669	14.7962	14.6955	14.5516	14.3697
sp|O00192|ARVC_HUMAN	R.NVSSDGAEAR.R	5.19751	5	1	14.6247	16.8347	14.5109	14.94	14.9669	14.7962	14.6955	14.5516	14.3697
sp|O00192|ARVC_HUMAN	R.YQEAEPGPLGSAVGSQR.R	5.19751	5	1	14.6247	16.8347	14.5109	14.94	14.9669	14.7962	14.6955	14.5516	14.3697
sp|O00193|SMAP_HUMAN	K.INEELESQYQQSM*DSK.L	16.3934	3	1	12.5794	11.8613	12.3476	11.4704	12.6959	12.3303	11.8655	11.5457	13.3712
sp|O00193|SMAP_HUMAN	R.LVIGDHK.S	16.3934	3	1	12.5794	11.8613	12.3476	11.4704	12.6959	12.3303	11.8655	11.5457	13.3712
sp|O00193|SMAP_HUMAN	R.SASPDDDLGSSNWEAADLGNEER.K	16.3934	3	1	12.5794	11.8613	12.3476	11.4704	12.6959	12.3303	11.8655	11.5457	13.3712
sp|O00194|RB27B_HUMAN	K.LLALGDSGVGK.T	22.9358	3	1	15.5851	14.1555	15.4643	15.4684	15.4529	15.5692	15.8596	15.194	15.7497
sp|O00194|RB27B_HUMAN	K.VHLQLWDTAGQER.F	22.9358	3	1	15.5851	14.1555	15.4643	15.4684	15.4529	15.5692	15.8596	15.194	15.7497
sp|O00194|RB27B_HUMAN	K.YGIPYFETSAATGQNVEK.A	22.9358	3	1	15.5851	14.1555	15.4643	15.4684	15.4529	15.5692	15.8596	15.194	15.7497
sp|O00203|AP3B1_HUMAN	K.ATGYLELSNWPEVAPDPSVR.N	26.5082	29	1	19.2022	19.0467	19.4341	19.1021	19.0748	19.3048	19.3684	19.1268	19.222
sp|O00203|AP3B1_HUMAN	K.DRDHFQLGTLSHTLN.I	26.5082	29	1	19.2022	19.0467	19.4341	19.1021	19.0748	19.3048	19.3684	19.1268	19.222
sp|O00203|AP3B1_HUMAN	K.DRDHFQLGTLSHTLNIK.A	26.5082	29	1	19.2022	19.0467	19.4341	19.1021	19.0748	19.3048	19.3684	19.1268	19.222
sp|O00203|AP3B1_HUMAN	K.EASADLSPYVR.K	26.5082	29	1	19.2022	19.0467	19.4341	19.1021	19.0748	19.3048	19.3684	19.1268	19.222
sp|O00203|AP3B1_HUMAN	R.EFQTYVK.S	26.5082	29	1	19.2022	19.0467	19.4341	19.1021	19.0748	19.3048	19.3684	19.1268	19.222
sp|O00203|AP3B1_HUMAN	K.EGDELEDNGK.N	26.5082	29	1	19.2022	19.0467	19.4341	19.1021	19.0748	19.3048	19.3684	19.1268	19.222
sp|O00203|AP3B1_HUMAN	K.EGSTAQLIINTEK.T	26.5082	29	1	19.2022	19.0467	19.4341	19.1021	19.0748	19.3048	19.3684	19.1268	19.222
sp|O00203|AP3B1_HUMAN	R.ELKPVLSQG.-	26.5082	29	1	19.2022	19.0467	19.4341	19.1021	19.0748	19.3048	19.3684	19.1268	19.222
sp|O00203|AP3B1_HUMAN	K.EM*LIEVIEK.L	26.5082	29	1	19.2022	19.0467	19.4341	19.1021	19.0748	19.3048	19.3684	19.1268	19.222
sp|O00203|AP3B1_HUMAN	R.EVQYIVLQN.I	26.5082	29	1	19.2022	19.0467	19.4341	19.1021	19.0748	19.3048	19.3684	19.1268	19.222
sp|O00203|AP3B1_HUMAN	R.EVQYIVLQNIATM*SIQR.K	26.5082	29	1	19.2022	19.0467	19.4341	19.1021	19.0748	19.3048	19.3684	19.1268	19.222
sp|O00203|AP3B1_HUMAN	K.IENIHIGEK.K	26.5082	29	1	19.2022	19.0467	19.4341	19.1021	19.0748	19.3048	19.3684	19.1268	19.222
sp|O00203|AP3B1_HUMAN	R.KIENIHIGEK.K	26.5082	29	1	19.2022	19.0467	19.4341	19.1021	19.0748	19.3048	19.3684	19.1268	19.222
sp|O00203|AP3B1_HUMAN	K.LEILTNLANEANISTLLR.E	26.5082	29	1	19.2022	19.0467	19.4341	19.1021	19.0748	19.3048	19.3684	19.1268	19.222
sp|O00203|AP3B1_HUMAN	K.LLDSITVPVAR.A	26.5082	29	1	19.2022	19.0467	19.4341	19.1021	19.0748	19.3048	19.3684	19.1268	19.222
sp|O00203|AP3B1_HUMAN	K.LLQMQPAQHGEIIK.H	26.5082	29	1	19.2022	19.0467	19.4341	19.1021	19.0748	19.3048	19.3684	19.1268	19.222
sp|O00203|AP3B1_HUMAN	K.LLQM*QPAQHGEIIK.H	26.5082	29	1	19.2022	19.0467	19.4341	19.1021	19.0748	19.3048	19.3684	19.1268	19.222
sp|O00203|AP3B1_HUMAN	K.LQILNLGAK.L	26.5082	29	1	19.2022	19.0467	19.4341	19.1021	19.0748	19.3048	19.3684	19.1268	19.222
sp|O00203|AP3B1_HUMAN	K.LYLTNSK.Q	26.5082	29	1	19.2022	19.0467	19.4341	19.1021	19.0748	19.3048	19.3684	19.1268	19.222
sp|O00203|AP3B1_HUMAN	K.LYSLDPEQK.E	26.5082	29	1	19.2022	19.0467	19.4341	19.1021	19.0748	19.3048	19.3684	19.1268	19.222
sp|O00203|AP3B1_HUMAN	K.NASELFPAVVK.N	26.5082	29	1	19.2022	19.0467	19.4341	19.1021	19.0748	19.3048	19.3684	19.1268	19.222
sp|O00203|AP3B1_HUMAN	R.NVEVIELAK.E	26.5082	29	1	19.2022	19.0467	19.4341	19.1021	19.0748	19.3048	19.3684	19.1268	19.222
sp|O00203|AP3B1_HUMAN	K.SEAGIISK.S	26.5082	29	1	19.2022	19.0467	19.4341	19.1021	19.0748	19.3048	19.3684	19.1268	19.222
sp|O00203|AP3B1_HUMAN	K.SFTSEDDLVK.L	26.5082	29	1	19.2022	19.0467	19.4341	19.1021	19.0748	19.3048	19.3684	19.1268	19.222
sp|O00203|AP3B1_HUMAN	R.TQFVSPWK.E	26.5082	29	1	19.2022	19.0467	19.4341	19.1021	19.0748	19.3048	19.3684	19.1268	19.222
sp|O00203|AP3B1_HUMAN	K.TVIGSVLLR.E	26.5082	29	1	19.2022	19.0467	19.4341	19.1021	19.0748	19.3048	19.3684	19.1268	19.222
sp|O00203|AP3B1_HUMAN	K.VVNVANVGAVPSGQDNIHR.F	26.5082	29	1	19.2022	19.0467	19.4341	19.1021	19.0748	19.3048	19.3684	19.1268	19.222
sp|O00203|AP3B1_HUMAN	R.YAEEQQDLALLSISTFQR.A	26.5082	29	1	19.2022	19.0467	19.4341	19.1021	19.0748	19.3048	19.3684	19.1268	19.222
sp|O00203|AP3B1_HUMAN	K.YDQNYDIR.D	26.5082	29	1	19.2022	19.0467	19.4341	19.1021	19.0748	19.3048	19.3684	19.1268	19.222
sp|O00214|LEG8_HUMAN	R.ADVAFHFNPR.F	22.082	7	1	16.0667	15.8269	16.3653	16.1302	16.5353	16.4026	16.4486	16.1207	16.2955
sp|O00214|LEG8_HUMAN	R.AGCIVCNTLINEK.W	22.082	7	1	16.0667	15.8269	16.3653	16.1302	16.5353	16.4026	16.4486	16.1207	16.2955
sp|O00214|LEG8_HUMAN	K.DIALHLNPR.L	22.082	7	1	16.0667	15.8269	16.3653	16.1302	16.5353	16.4026	16.4486	16.1207	16.2955
sp|O00214|LEG8_HUMAN	K.GEVNANAK.S	22.082	7	1	16.0667	15.8269	16.3653	16.1302	16.5353	16.4026	16.4486	16.1207	16.2955
sp|O00214|LEG8_HUMAN	K.IDTLGIYGK.V	22.082	7	1	16.0667	15.8269	16.3653	16.1302	16.5353	16.4026	16.4486	16.1207	16.2955
sp|O00214|LEG8_HUMAN	R.NSFLQESWGEEER.N	22.082	7	1	16.0667	15.8269	16.3653	16.1302	16.5353	16.4026	16.4486	16.1207	16.2955
sp|O00214|LEG8_HUMAN	K.SFNVDLLAGK.S	22.082	7	1	16.0667	15.8269	16.3653	16.1302	16.5353	16.4026	16.4486	16.1207	16.2955
sp|O00217|NDUS8_HUMAN	R.EPATINYPFEK.G	33.3333	7	1	18.8878	18.6264	18.5638	18.745	18.6361	18.6144	18.6406	18.775	18.6435
sp|O00217|NDUS8_HUMAN	R.GLGMTLSYLFR.E	33.3333	7	1	18.8878	18.6264	18.5638	18.745	18.6361	18.6144	18.6406	18.775	18.6435
sp|O00217|NDUS8_HUMAN	R.GLGM*TLSYLFR.E	33.3333	7	1	18.8878	18.6264	18.5638	18.745	18.6361	18.6144	18.6406	18.775	18.6435
sp|O00217|NDUS8_HUMAN	K.LCEAICPAQAITIEAEPR.A	33.3333	7	1	18.8878	18.6264	18.5638	18.745	18.6361	18.6144	18.6406	18.775	18.6435
sp|O00217|NDUS8_HUMAN	R.TLLWTELFR.G	33.3333	7	1	18.8878	18.6264	18.5638	18.745	18.6361	18.6144	18.6406	18.775	18.6435
sp|O00217|NDUS8_HUMAN	R.YDIDM*TK.C	33.3333	7	1	18.8878	18.6264	18.5638	18.745	18.6361	18.6144	18.6406	18.775	18.6435
sp|O00217|NDUS8_HUMAN	R.YPSGEER.C	33.3333	7	1	18.8878	18.6264	18.5638	18.745	18.6361	18.6144	18.6406	18.775	18.6435
sp|O00231|PSD11_HUMAN	R.AALTSAR.T	56.872	24	1	20.1381	19.9699	20.1579	20.2521	20.0098	20.0871	20.1262	20.2394	19.9719
sp|O00231|PSD11_HUMAN	R.AELRDDPIISTHLAK.L	56.872	24	1	20.1381	19.9699	20.1579	20.2521	20.0098	20.0871	20.1262	20.2394	19.9719
sp|O00231|PSD11_HUMAN	R.AQSLLSTDR.E	56.872	24	1	20.1381	19.9699	20.1579	20.2521	20.0098	20.0871	20.1262	20.2394	19.9719
sp|O00231|PSD11_HUMAN	K.CVAQASK.N	56.872	24	1	20.1381	19.9699	20.1579	20.2521	20.0098	20.0871	20.1262	20.2394	19.9719
sp|O00231|PSD11_HUMAN	R.DDPIISTHLAK.L	56.872	24	1	20.1381	19.9699	20.1579	20.2521	20.0098	20.0871	20.1262	20.2394	19.9719
sp|O00231|PSD11_HUMAN	R.DIQENDEEAVQVK.E	56.872	24	1	20.1381	19.9699	20.1579	20.2521	20.0098	20.0871	20.1262	20.2394	19.9719
sp|O00231|PSD11_HUMAN	R.EASIDILHSIVK.R	56.872	24	1	20.1381	19.9699	20.1579	20.2521	20.0098	20.0871	20.1262	20.2394	19.9719
sp|O00231|PSD11_HUMAN	K.FHGILDQGEGVLIIFDEPPVDK.T	56.872	24	1	20.1381	19.9699	20.1579	20.2521	20.0098	20.0871	20.1262	20.2394	19.9719
sp|O00231|PSD11_HUMAN	K.IMLNTPEDVQALVSGK.L	56.872	24	1	20.1381	19.9699	20.1579	20.2521	20.0098	20.0871	20.1262	20.2394	19.9719
sp|O00231|PSD11_HUMAN	K.LQATLDMQSGIIHAAEEK.D	56.872	24	1	20.1381	19.9699	20.1579	20.2521	20.0098	20.0871	20.1262	20.2394	19.9719
sp|O00231|PSD11_HUMAN	K.LQATLDM*QSGIIHAAEEK.D	56.872	24	1	20.1381	19.9699	20.1579	20.2521	20.0098	20.0871	20.1262	20.2394	19.9719
sp|O00231|PSD11_HUMAN	K.LSQM*ILDK.K	56.872	24	1	20.1381	19.9699	20.1579	20.2521	20.0098	20.0871	20.1262	20.2394	19.9719
sp|O00231|PSD11_HUMAN	K.LSQMILDK.K	56.872	24	1	20.1381	19.9699	20.1579	20.2521	20.0098	20.0871	20.1262	20.2394	19.9719
sp|O00231|PSD11_HUMAN	R.LVSLYFDTK.R	56.872	24	1	20.1381	19.9699	20.1579	20.2521	20.0098	20.0871	20.1262	20.2394	19.9719
sp|O00231|PSD11_HUMAN	K.LYDNLLEQNLIR.V	56.872	24	1	20.1381	19.9699	20.1579	20.2521	20.0098	20.0871	20.1262	20.2394	19.9719
sp|O00231|PSD11_HUMAN	K.RYQEALHLGSQLLR.E	56.872	24	1	20.1381	19.9699	20.1579	20.2521	20.0098	20.0871	20.1262	20.2394	19.9719
sp|O00231|PSD11_HUMAN	R.SLADFEK.A	56.872	24	1	20.1381	19.9699	20.1579	20.2521	20.0098	20.0871	20.1262	20.2394	19.9719
sp|O00231|PSD11_HUMAN	K.TGQAAELGGLLK.Y	56.872	24	1	20.1381	19.9699	20.1579	20.2521	20.0098	20.0871	20.1262	20.2394	19.9719
sp|O00231|PSD11_HUMAN	R.TTANAIYCPPK.L	56.872	24	1	20.1381	19.9699	20.1579	20.2521	20.0098	20.0871	20.1262	20.2394	19.9719
sp|O00231|PSD11_HUMAN	K.TYEAALETIQNMSK.V	56.872	24	1	20.1381	19.9699	20.1579	20.2521	20.0098	20.0871	20.1262	20.2394	19.9719
sp|O00231|PSD11_HUMAN	K.TYEAALETIQNM*SK.V	56.872	24	1	20.1381	19.9699	20.1579	20.2521	20.0098	20.0871	20.1262	20.2394	19.9719
sp|O00231|PSD11_HUMAN	R.VIEPFSR.V	56.872	24	1	20.1381	19.9699	20.1579	20.2521	20.0098	20.0871	20.1262	20.2394	19.9719
sp|O00231|PSD11_HUMAN	R.VQIEHISSLIK.L	56.872	24	1	20.1381	19.9699	20.1579	20.2521	20.0098	20.0871	20.1262	20.2394	19.9719
sp|O00231|PSD11_HUMAN	K.VVDSLYNK.A	56.872	24	1	20.1381	19.9699	20.1579	20.2521	20.0098	20.0871	20.1262	20.2394	19.9719
sp|O00232|PSD12_HUMAN	K.DPNNLLNDWSQK.L	54.8246	25	1	18.4979	18.5015	18.5507	18.4007	18.4354	18.4649	18.5433	18.3781	18.6249
sp|O00232|PSD12_HUMAN	K.EAASILQELQVETYGSM*EK.K	54.8246	25	1	18.4979	18.5015	18.5507	18.4007	18.4354	18.4649	18.5433	18.3781	18.6249
sp|O00232|PSD12_HUMAN	K.EAASILQELQVETYGSMEK.K	54.8246	25	1	18.4979	18.5015	18.5507	18.4007	18.4354	18.4649	18.5433	18.3781	18.6249
sp|O00232|PSD12_HUMAN	K.EEM*IHNLQ.-	54.8246	25	1	18.4979	18.5015	18.5507	18.4007	18.4354	18.4649	18.5433	18.3781	18.6249
sp|O00232|PSD12_HUMAN	K.EEMIHNLQ.-	54.8246	25	1	18.4979	18.5015	18.5507	18.4007	18.4354	18.4649	18.5433	18.3781	18.6249
sp|O00232|PSD12_HUMAN	K.EQNGDVK.E	54.8246	25	1	18.4979	18.5015	18.5507	18.4007	18.4354	18.4649	18.5433	18.3781	18.6249
sp|O00232|PSD12_HUMAN	K.FFQEENTEK.L	54.8246	25	1	18.4979	18.5015	18.5507	18.4007	18.4354	18.4649	18.5433	18.3781	18.6249
sp|O00232|PSD12_HUMAN	K.GSLESPATDVFGSTEEGEK.R	54.8246	25	1	18.4979	18.5015	18.5507	18.4007	18.4354	18.4649	18.5433	18.3781	18.6249
sp|O00232|PSD12_HUMAN	K.GSLESPATDVFGSTEEGEKR.W	54.8246	25	1	18.4979	18.5015	18.5507	18.4007	18.4354	18.4649	18.5433	18.3781	18.6249
sp|O00232|PSD12_HUMAN	R.ILVAVVK.M	54.8246	25	1	18.4979	18.5015	18.5507	18.4007	18.4354	18.4649	18.5433	18.3781	18.6249
sp|O00232|PSD12_HUMAN	K.IYVEIER.A	54.8246	25	1	18.4979	18.5015	18.5507	18.4007	18.4354	18.4649	18.5433	18.3781	18.6249
sp|O00232|PSD12_HUMAN	R.KGSLESPATDVFGSTEEGEK.R	54.8246	25	1	18.4979	18.5015	18.5507	18.4007	18.4354	18.4649	18.5433	18.3781	18.6249
sp|O00232|PSD12_HUMAN	R.KGSLESPATDVFGSTEEGEKR.W	54.8246	25	1	18.4979	18.5015	18.5507	18.4007	18.4354	18.4649	18.5433	18.3781	18.6249
sp|O00232|PSD12_HUMAN	R.LAGIINFQRPK.D	54.8246	25	1	18.4979	18.5015	18.5507	18.4007	18.4354	18.4649	18.5433	18.3781	18.6249
sp|O00232|PSD12_HUMAN	K.LFTTMELMR.W	54.8246	25	1	18.4979	18.5015	18.5507	18.4007	18.4354	18.4649	18.5433	18.3781	18.6249
sp|O00232|PSD12_HUMAN	K.LNSLM*SLVNK.T	54.8246	25	1	18.4979	18.5015	18.5507	18.4007	18.4354	18.4649	18.5433	18.3781	18.6249
sp|O00232|PSD12_HUMAN	R.M*AQLLDLSVDESEAFLSNLVVNK.T	54.8246	25	1	18.4979	18.5015	18.5507	18.4007	18.4354	18.4649	18.5433	18.3781	18.6249
sp|O00232|PSD12_HUMAN	K.M*VQQCCTYVEEITDLPIK.L	54.8246	25	1	18.4979	18.5015	18.5507	18.4007	18.4354	18.4649	18.5433	18.3781	18.6249
sp|O00232|PSD12_HUMAN	R.MVTEGK.I	54.8246	25	1	18.4979	18.5015	18.5507	18.4007	18.4354	18.4649	18.5433	18.3781	18.6249
sp|O00232|PSD12_HUMAN	R.TASDM*VSTSR.I	54.8246	25	1	18.4979	18.5015	18.5507	18.4007	18.4354	18.4649	18.5433	18.3781	18.6249
sp|O00232|PSD12_HUMAN	R.VEFILEQMR.L	54.8246	25	1	18.4979	18.5015	18.5507	18.4007	18.4354	18.4649	18.5433	18.3781	18.6249
sp|O00232|PSD12_HUMAN	R.VEFILEQM*R.L	54.8246	25	1	18.4979	18.5015	18.5507	18.4007	18.4354	18.4649	18.5433	18.3781	18.6249
sp|O00232|PSD12_HUMAN	Y.VILAPFDNEQSDLVHR.I	54.8246	25	1	18.4979	18.5015	18.5507	18.4007	18.4354	18.4649	18.5433	18.3781	18.6249
sp|O00232|PSD12_HUMAN	R.VVEHNIR.I	54.8246	25	1	18.4979	18.5015	18.5507	18.4007	18.4354	18.4649	18.5433	18.3781	18.6249
sp|O00232|PSD12_HUMAN	K.WQQALK.S	54.8246	25	1	18.4979	18.5015	18.5507	18.4007	18.4354	18.4649	18.5433	18.3781	18.6249
sp|O00233|PSMD9_HUMAN	K.QVEEALHQLHAR.D	4.4843	1	1	15.5445	15.0059	14.9838	15.3655	15.1378	15.1749	15.1688	15.208	15.7129
sp|O00244|ATOX1_HUMAN	K.TVSYLGLE.-	29.4118	2	1	14.6647	15.2919	14.9391	15.1002	14.8704	14.6729	14.7774	15.0275	14.7376
sp|O00244|ATOX1_HUMAN	K.YDIDLPNK.K	29.4118	2	1	14.6647	15.2919	14.9391	15.1002	14.8704	14.6729	14.7774	15.0275	14.7376
sp|O00258|GET1_HUMAN	R.LVAFPTR.V	5.74713	1	1	12.9642	14.1756	12.9496	13.7771	13.7047	13.2051	13.3467	13.0018	12.9665
sp|O00264|PGRC1_HUMAN	R.DFTPAELR.R	61.5385	10	1	16.5017	16.5692	16.3859	16.3303	16.3157	16.1214	16.4073	16.355	16.3559
sp|O00264|PGRC1_HUMAN	K.EALKDEYDDLSDLTAAQQETLSDWESQFTFK.Y	61.5385	10	1	16.5017	16.5692	16.3859	16.3303	16.3157	16.1214	16.4073	16.355	16.3559
sp|O00264|PGRC1_HUMAN	K.EGEEPTVYSDEEEPKDESAR.K	61.5385	10	1	16.5017	16.5692	16.3859	16.3303	16.3157	16.1214	16.4073	16.355	16.3559
sp|O00264|PGRC1_HUMAN	R.FDGVQDPR.I	61.5385	10	1	16.5017	16.5692	16.3859	16.3303	16.3157	16.1214	16.4073	16.355	16.3559
sp|O00264|PGRC1_HUMAN	K.FYGPEGPYGVF.A	61.5385	10	1	16.5017	16.5692	16.3859	16.3303	16.3157	16.1214	16.4073	16.355	16.3559
sp|O00264|PGRC1_HUMAN	K.FYGPEGPYGVFAGR.D	61.5385	10	1	16.5017	16.5692	16.3859	16.3303	16.3157	16.1214	16.4073	16.355	16.3559
sp|O00264|PGRC1_HUMAN	R.GDQPAASGDSDDDEPPPLPR.L	61.5385	10	1	16.5017	16.5692	16.3859	16.3303	16.3157	16.1214	16.4073	16.355	16.3559
sp|O00264|PGRC1_HUMAN	R.ILMAINGK.V	61.5385	10	1	16.5017	16.5692	16.3859	16.3303	16.3157	16.1214	16.4073	16.355	16.3559
sp|O00264|PGRC1_HUMAN	R.RDFTPAELR.R	61.5385	10	1	16.5017	16.5692	16.3859	16.3303	16.3157	16.1214	16.4073	16.355	16.3559
sp|O00264|PGRC1_HUMAN	R.RFDGVQDPR.I	61.5385	10	1	16.5017	16.5692	16.3859	16.3303	16.3157	16.1214	16.4073	16.355	16.3559
sp|O00267|SPT5H_HUMAN	R.ATAISLM*R.K	21.1592	23	1	18.2754	17.9953	18.1211	18.2926	18.1101	18.1413	18.2074	18.1922	18.1875
sp|O00267|SPT5H_HUMAN	K.DDIAQVDYVEPSQNTISLK.M	21.1592	23	1	18.2754	17.9953	18.1211	18.2926	18.1101	18.1413	18.2074	18.1922	18.1875
sp|O00267|SPT5H_HUMAN	R.DNELIGQTVR.I	21.1592	23	1	18.2754	17.9953	18.1211	18.2926	18.1101	18.1413	18.2074	18.1922	18.1875
sp|O00267|SPT5H_HUMAN	R.DTYLDTQVVGQTGVIR.S	21.1592	23	1	18.2754	17.9953	18.1211	18.2926	18.1101	18.1413	18.2074	18.1922	18.1875
sp|O00267|SPT5H_HUMAN	R.EATGVLLSIDGEDGIVR.M	21.1592	23	1	18.2754	17.9953	18.1211	18.2926	18.1101	18.1413	18.2074	18.1922	18.1875
sp|O00267|SPT5H_HUMAN	K.EEIEASNIDNVVLDEDR.S	21.1592	23	1	18.2754	17.9953	18.1211	18.2926	18.1101	18.1413	18.2074	18.1922	18.1875
sp|O00267|SPT5H_HUMAN	R.FAVALDSEQNNIHVK.D	21.1592	23	1	18.2754	17.9953	18.1211	18.2926	18.1101	18.1413	18.2074	18.1922	18.1875
sp|O00267|SPT5H_HUMAN	R.FEGDTGLIVR.V	21.1592	23	1	18.2754	17.9953	18.1211	18.2926	18.1101	18.1413	18.2074	18.1922	18.1875
sp|O00267|SPT5H_HUMAN	K.GYIGVVK.D	21.1592	23	1	18.2754	17.9953	18.1211	18.2926	18.1101	18.1413	18.2074	18.1922	18.1875
sp|O00267|SPT5H_HUMAN	R.HLVLAGGSK.P	21.1592	23	1	18.2754	17.9953	18.1211	18.2926	18.1101	18.1413	18.2074	18.1922	18.1875
sp|O00267|SPT5H_HUMAN	R.HQAVTR.K	21.1592	23	1	18.2754	17.9953	18.1211	18.2926	18.1101	18.1413	18.2074	18.1922	18.1875
sp|O00267|SPT5H_HUMAN	K.ILSVDGNK.I	21.1592	23	1	18.2754	17.9953	18.1211	18.2926	18.1101	18.1413	18.2074	18.1922	18.1875
sp|O00267|SPT5H_HUMAN	R.ISQGPYK.G	21.1592	23	1	18.2754	17.9953	18.1211	18.2926	18.1101	18.1413	18.2074	18.1922	18.1875
sp|O00267|SPT5H_HUMAN	R.LQNLWR.D	21.1592	23	1	18.2754	17.9953	18.1211	18.2926	18.1101	18.1413	18.2074	18.1922	18.1875
sp|O00267|SPT5H_HUMAN	R.LTTVGSR.R	21.1592	23	1	18.2754	17.9953	18.1211	18.2926	18.1101	18.1413	18.2074	18.1922	18.1875
sp|O00267|SPT5H_HUMAN	R.M*DLDEQLK.I	21.1592	23	1	18.2754	17.9953	18.1211	18.2926	18.1101	18.1413	18.2074	18.1922	18.1875
sp|O00267|SPT5H_HUMAN	K.QAIEGVGNLR.L	21.1592	23	1	18.2754	17.9953	18.1211	18.2926	18.1101	18.1413	18.2074	18.1922	18.1875
sp|O00267|SPT5H_HUMAN	R.RDNELIGQTVR.I	21.1592	23	1	18.2754	17.9953	18.1211	18.2926	18.1101	18.1413	18.2074	18.1922	18.1875
sp|O00267|SPT5H_HUMAN	R.SFAFLHCK.K	21.1592	23	1	18.2754	17.9953	18.1211	18.2926	18.1101	18.1413	18.2074	18.1922	18.1875
sp|O00267|SPT5H_HUMAN	R.SLGGDVASDGDFLIFEGNR.Y	21.1592	23	1	18.2754	17.9953	18.1211	18.2926	18.1101	18.1413	18.2074	18.1922	18.1875
sp|O00267|SPT5H_HUMAN	K.SVVAPEHVK.G	21.1592	23	1	18.2754	17.9953	18.1211	18.2926	18.1101	18.1413	18.2074	18.1922	18.1875
sp|O00267|SPT5H_HUMAN	R.TPAQSGAWDPNNPNTPSR.A	21.1592	23	1	18.2754	17.9953	18.1211	18.2926	18.1101	18.1413	18.2074	18.1922	18.1875
sp|O00267|SPT5H_HUMAN	K.VIDGPHSGR.E	21.1592	23	1	18.2754	17.9953	18.1211	18.2926	18.1101	18.1413	18.2074	18.1922	18.1875
sp|O00273|DFFA_HUMAN	K.AAFGEEVDAVDTGISR.E	18.1269	6	1	16.2645	16.6696	16.6369	16.4832	16.3966	16.2731	16.4546	16.5447	16.0588
sp|O00273|DFFA_HUMAN	R.ETSSDVALASHILTALR.E	18.1269	6	1	16.2645	16.6696	16.6369	16.4832	16.3966	16.2731	16.4546	16.5447	16.0588
sp|O00273|DFFA_HUMAN	K.FVALASNEK.W	18.1269	6	1	16.2645	16.6696	16.6369	16.4832	16.3966	16.2731	16.4546	16.5447	16.0588
sp|O00273|DFFA_HUMAN	K.KTETVQEACER.E	18.1269	6	1	16.2645	16.6696	16.6369	16.4832	16.3966	16.2731	16.4546	16.5447	16.0588
sp|O00273|DFFA_HUMAN	K.QAPELSLSSQDLELVTK.E	18.1269	6	1	16.2645	16.6696	16.6369	16.4832	16.3966	16.2731	16.4546	16.5447	16.0588
sp|O00273|DFFA_HUMAN	R.QSCATVQR.L	18.1269	6	1	16.2645	16.6696	16.6369	16.4832	16.3966	16.2731	16.4546	16.5447	16.0588
sp|O00291|HIP1_HUMAN	R.AELDELRR.Q	10.6075	9	1	16.3123	15.8729	16.1135	16.0719	16.2693	16.1616	16.15	15.9475	16.0494
sp|O00291|HIP1_HUMAN	R.EEELSALR.K	10.6075	9	1	16.3123	15.8729	16.1135	16.0719	16.2693	16.1616	16.15	15.9475	16.0494
sp|O00291|HIP1_HUMAN	K.ELEDSLER.I	10.6075	9	1	16.3123	15.8729	16.1135	16.0719	16.2693	16.1616	16.15	15.9475	16.0494
sp|O00291|HIP1_HUMAN	K.ELQDTQLK.L	10.6075	9	1	16.3123	15.8729	16.1135	16.0719	16.2693	16.1616	16.15	15.9475	16.0494
sp|O00291|HIP1_HUMAN	R.GVNQATAGVVASTISGK.S	10.6075	9	1	16.3123	15.8729	16.1135	16.0719	16.2693	16.1616	16.15	15.9475	16.0494
sp|O00291|HIP1_HUMAN	R.QAQVDLER.E	10.6075	9	1	16.3123	15.8729	16.1135	16.0719	16.2693	16.1616	16.15	15.9475	16.0494
sp|O00291|HIP1_HUMAN	K.QELATSQR.E	10.6075	9	1	16.3123	15.8729	16.1135	16.0719	16.2693	16.1616	16.15	15.9475	16.0494
sp|O00291|HIP1_HUMAN	R.SSNLQYFK.R	10.6075	9	1	16.3123	15.8729	16.1135	16.0719	16.2693	16.1616	16.15	15.9475	16.0494
sp|O00291|HIP1_HUMAN	K.YSELVQNHADLLR.K	10.6075	9	1	16.3123	15.8729	16.1135	16.0719	16.2693	16.1616	16.15	15.9475	16.0494
sp|O00299|CLIC1_HUMAN	K.AGSDGAK.I	62.2407	15	1	20.0262	20.7776	20.4007	20.1598	19.9121	20.0661	20.1209	19.8214	20.1865
sp|O00299|CLIC1_HUMAN	R.EEFASTCPDDEEIELAYEQVAK.A	62.2407	15	1	20.0262	20.7776	20.4007	20.1598	19.9121	20.0661	20.1209	19.8214	20.1865
sp|O00299|CLIC1_HUMAN	K.FLDGNELTLADCNLLPK.L	62.2407	15	1	20.0262	20.7776	20.4007	20.1598	19.9121	20.0661	20.1209	19.8214	20.1865
sp|O00299|CLIC1_HUMAN	R.GFTIPEAFR.G	62.2407	15	1	20.0262	20.7776	20.4007	20.1598	19.9121	20.0661	20.1209	19.8214	20.1865
sp|O00299|CLIC1_HUMAN	K.GVTFNVTTVDTK.R	62.2407	15	1	20.0262	20.7776	20.4007	20.1598	19.9121	20.0661	20.1209	19.8214	20.1865
sp|O00299|CLIC1_HUMAN	K.IGNCPFSQR.L	62.2407	15	1	20.0262	20.7776	20.4007	20.1598	19.9121	20.0661	20.1209	19.8214	20.1865
sp|O00299|CLIC1_HUMAN	K.LAALNPESNTAGLDIFAK.F	62.2407	15	1	20.0262	20.7776	20.4007	20.1598	19.9121	20.0661	20.1209	19.8214	20.1865
sp|O00299|CLIC1_HUMAN	K.LHIVQVVCK.K	62.2407	15	1	20.0262	20.7776	20.4007	20.1598	19.9121	20.0661	20.1209	19.8214	20.1865
sp|O00299|CLIC1_HUMAN	F.LLYGTEVHTDTNK.I	62.2407	15	1	20.0262	20.7776	20.4007	20.1598	19.9121	20.0661	20.1209	19.8214	20.1865
sp|O00299|CLIC1_HUMAN	K.NSNPALNDNLEK.G	62.2407	15	1	20.0262	20.7776	20.4007	20.1598	19.9121	20.0661	20.1209	19.8214	20.1865
sp|O00299|CLIC1_HUMAN	F.NVTTVDTK.R	62.2407	15	1	20.0262	20.7776	20.4007	20.1598	19.9121	20.0661	20.1209	19.8214	20.1865
sp|O00299|CLIC1_HUMAN	R.RTETVQK.L	62.2407	15	1	20.0262	20.7776	20.4007	20.1598	19.9121	20.0661	20.1209	19.8214	20.1865
sp|O00299|CLIC1_HUMAN	K.VLDNYLTSPLPEEVDETSAEDEGVSQR.K	62.2407	15	1	20.0262	20.7776	20.4007	20.1598	19.9121	20.0661	20.1209	19.8214	20.1865
sp|O00299|CLIC1_HUMAN	R.YLSNAY.A	62.2407	15	1	20.0262	20.7776	20.4007	20.1598	19.9121	20.0661	20.1209	19.8214	20.1865
sp|O00299|CLIC1_HUMAN	R.YLSNAYAR.E	62.2407	15	1	20.0262	20.7776	20.4007	20.1598	19.9121	20.0661	20.1209	19.8214	20.1865
sp|O00303|EIF3F_HUMAN	K.AYVSTLM*GVPGR.T	36.4146	13	1	18.9929	18.4599	19.0197	18.8102	18.7884	18.9207	19.0073	18.9746	18.8714
sp|O00303|EIF3F_HUMAN	K.AYVSTLMGVPGR.T	36.4146	13	1	18.9929	18.4599	19.0197	18.8102	18.7884	18.9207	19.0073	18.9746	18.8714
sp|O00303|EIF3F_HUMAN	R.EAPNPIHLTVDTSLQNGR.M	36.4146	13	1	18.9929	18.4599	19.0197	18.8102	18.7884	18.9207	19.0073	18.9746	18.8714
sp|O00303|EIF3F_HUMAN	R.FLM*SLVNQVPK.I	36.4146	13	1	18.9929	18.4599	19.0197	18.8102	18.7884	18.9207	19.0073	18.9746	18.8714
sp|O00303|EIF3F_HUMAN	K.HSVEVTNCF.S	36.4146	13	1	18.9929	18.4599	19.0197	18.8102	18.7884	18.9207	19.0073	18.9746	18.8714
sp|O00303|EIF3F_HUMAN	R.IGVDLIM*K.T	36.4146	13	1	18.9929	18.4599	19.0197	18.8102	18.7884	18.9207	19.0073	18.9746	18.8714
sp|O00303|EIF3F_HUMAN	R.LHPVILASIVDSYER.R	36.4146	13	1	18.9929	18.4599	19.0197	18.8102	18.7884	18.9207	19.0073	18.9746	18.8714
sp|O00303|EIF3F_HUMAN	K.NM*YELHK.K	36.4146	13	1	18.9929	18.4599	19.0197	18.8102	18.7884	18.9207	19.0073	18.9746	18.8714
sp|O00303|EIF3F_HUMAN	K.NMYELHK.K	36.4146	13	1	18.9929	18.4599	19.0197	18.8102	18.7884	18.9207	19.0073	18.9746	18.8714
sp|O00303|EIF3F_HUMAN	R.VIGLSSDLQQVGGASAR.I	36.4146	13	1	18.9929	18.4599	19.0197	18.8102	18.7884	18.9207	19.0073	18.9746	18.8714
sp|O00303|EIF3F_HUMAN	R.VIGTLLGTVDK.H	36.4146	13	1	18.9929	18.4599	19.0197	18.8102	18.7884	18.9207	19.0073	18.9746	18.8714
sp|O00303|EIF3F_HUMAN	K.VSADNTVGR.F	36.4146	13	1	18.9929	18.4599	19.0197	18.8102	18.7884	18.9207	19.0073	18.9746	18.8714
sp|O00303|EIF3F_HUMAN	K.YAYYDTER.I	36.4146	13	1	18.9929	18.4599	19.0197	18.8102	18.7884	18.9207	19.0073	18.9746	18.8714
sp|O00308|WWP2_HUMAN	R.AGVALPFEK.S	8.04598	4	1	15.5674	14.7968	15.3614	15.5347	15.5118	15.5864	15.7962	15.6118	15.1756
sp|O00308|WWP2_HUMAN	R.DSSGTAVAPENR.H	8.04598	4	1	15.5674	14.7968	15.3614	15.5347	15.5118	15.5864	15.7962	15.6118	15.1756
sp|O00308|WWP2_HUMAN	R.NELLGTASVNLSNVLK.N	8.04598	4	1	15.5674	14.7968	15.3614	15.5347	15.5118	15.5864	15.7962	15.6118	15.1756
sp|O00308|WWP2_HUMAN	K.YTSEGVR.Y	8.04598	4	1	15.5674	14.7968	15.3614	15.5347	15.5118	15.5864	15.7962	15.6118	15.1756
sp|O00330|ODPX_HUMAN	K.GIQEIADSVK.A	11.976	6	1	15.6632	16.7001	16.3429	15.8282	15.977	16.0769	16.4667	15.5346	16.2994
sp|O00330|ODPX_HUMAN	K.GLLTPIIK.D	11.976	6	1	15.6632	16.7001	16.3429	15.8282	15.977	16.0769	16.4667	15.5346	16.2994
sp|O00330|ODPX_HUMAN	K.HSLDASQGTATGPR.G	11.976	6	1	15.6632	16.7001	16.3429	15.8282	15.977	16.0769	16.4667	15.5346	16.2994
sp|O00330|ODPX_HUMAN	K.ITESRPTPAPTATPTAPSPLQATAGPSYPR.P	11.976	6	1	15.6632	16.7001	16.3429	15.8282	15.977	16.0769	16.4667	15.5346	16.2994
sp|O00330|ODPX_HUMAN	K.LTEDEEGNAK.L	11.976	6	1	15.6632	16.7001	16.3429	15.8282	15.977	16.0769	16.4667	15.5346	16.2994
sp|O00330|ODPX_HUMAN	R.QLITVTM*SSDSR.V	11.976	6	1	15.6632	16.7001	16.3429	15.8282	15.977	16.0769	16.4667	15.5346	16.2994
sp|O00339|MATN2_HUMAN	K.AIEEELQEIASEPTNK.H	5.23013	5	1	16.0806	16.4952	15.84	15.7042	16.7244	15.6707	15.8645	15.4836	15.5862
sp|O00339|MATN2_HUMAN	R.QDSPAGELPK.T	5.23013	5	1	16.0806	16.4952	15.84	15.7042	16.7244	15.6707	15.8645	15.4836	15.5862
sp|O00339|MATN2_HUMAN	R.SFTQGEGAR.P	5.23013	5	1	16.0806	16.4952	15.84	15.7042	16.7244	15.6707	15.8645	15.4836	15.5862
sp|O00339|MATN2_HUMAN	K.SLGEENFEVVK.Q	5.23013	5	1	16.0806	16.4952	15.84	15.7042	16.7244	15.6707	15.8645	15.4836	15.5862
sp|O00339|MATN2_HUMAN	R.YLFEEDNLLR.S	5.23013	5	1	16.0806	16.4952	15.84	15.7042	16.7244	15.6707	15.8645	15.4836	15.5862
sp|O00391|QSOX1_HUMAN	K.ALAEDVK.A	6.69344	5	1	14.7996	16.57	14.8939	14.7701	14.951	14.9365	14.9775	14.7427	14.9619
sp|O00391|QSOX1_HUMAN	R.ELCSACHNER.L	6.69344	5	1	14.7996	16.57	14.8939	14.7701	14.951	14.9365	14.9775	14.7427	14.9619
sp|O00391|QSOX1_HUMAN	R.EVALDLSQHK.G	6.69344	5	1	14.7996	16.57	14.8939	14.7701	14.951	14.9365	14.9775	14.7427	14.9619
sp|O00391|QSOX1_HUMAN	R.LAGAPSEDPQFPK.V	6.69344	5	1	14.7996	16.57	14.8939	14.7701	14.951	14.9365	14.9775	14.7427	14.9619
sp|O00391|QSOX1_HUMAN	R.QNVDHSQEAAK.A	6.69344	5	1	14.7996	16.57	14.8939	14.7701	14.951	14.9365	14.9775	14.7427	14.9619
sp|O00400|ACATN_HUMAN	R.EALLGDTGTGDFLK.A	12.7505	7	1	16.9941	16.0307	17.3154	17.019	16.9832	17.2845	17.3964	16.9884	16.8164
sp|O00400|ACATN_HUMAN	K.ECVGASNQNCR.T	12.7505	7	1	16.9941	16.0307	17.3154	17.019	16.9832	17.2845	17.3964	16.9884	16.8164
sp|O00400|ACATN_HUMAN	K.IGFSAADAVTGLK.L	12.7505	7	1	16.9941	16.0307	17.3154	17.019	16.9832	17.2845	17.3964	16.9884	16.8164
sp|O00400|ACATN_HUMAN	R.LLGNTDDR.T	12.7505	7	1	16.9941	16.0307	17.3154	17.019	16.9832	17.2845	17.3964	16.9884	16.8164
sp|O00400|ACATN_HUMAN	K.LVEEGVPK.E	12.7505	7	1	16.9941	16.0307	17.3154	17.019	16.9832	17.2845	17.3964	16.9884	16.8164
sp|O00400|ACATN_HUMAN	R.RPGNFSH.S	12.7505	7	1	16.9941	16.0307	17.3154	17.019	16.9832	17.2845	17.3964	16.9884	16.8164
sp|O00400|ACATN_HUMAN	R.TPDAVELCK.K	12.7505	7	1	16.9941	16.0307	17.3154	17.019	16.9832	17.2845	17.3964	16.9884	16.8164
sp|O00401|WASL_HUMAN	K.AALLDQIR.E	13.8614	7	1	17.0677	17.2839	17.1587	17.1563	17.0233	16.9915	17.0492	17.1318	17.4224
sp|O00401|WASL_HUMAN	K.AVTDLLGR.R	13.8614	7	1	17.0677	17.2839	17.1587	17.1563	17.0233	16.9915	17.0492	17.1318	17.4224
sp|O00401|WASL_HUMAN	R.DALLDQIR.Q	13.8614	7	1	17.0677	17.2839	17.1587	17.1563	17.0233	16.9915	17.0492	17.1318	17.4224
sp|O00401|WASL_HUMAN	R.FYGPQVNNISHTK.E	13.8614	7	1	17.0677	17.2839	17.1587	17.1563	17.0233	16.9915	17.0492	17.1318	17.4224
sp|O00401|WASL_HUMAN	K.NPEITTNR.F	13.8614	7	1	17.0677	17.2839	17.1587	17.1563	17.0233	16.9915	17.0492	17.1318	17.4224
sp|O00401|WASL_HUMAN	K.TGGVEAVK.N	13.8614	7	1	17.0677	17.2839	17.1587	17.1563	17.0233	16.9915	17.0492	17.1318	17.4224
sp|O00401|WASL_HUMAN	K.VIYDFIEK.T	13.8614	7	1	17.0677	17.2839	17.1587	17.1563	17.0233	16.9915	17.0492	17.1318	17.4224
sp|O00410|IPO5_HUMAN	K.AIGTEPDSDVLSEIMHSFAK.C	20.9663	23	1	18.9667	19.2215	19.2674	19.063	18.9009	19.0517	19.1253	18.9786	19.0414
sp|O00410|IPO5_HUMAN	K.AKLEEHFK.N	20.9663	23	1	18.9667	19.2215	19.2674	19.063	18.9009	19.0517	19.1253	18.9786	19.0414
sp|O00410|IPO5_HUMAN	K.EGFVEYTEQVVK.L	20.9663	23	1	18.9667	19.2215	19.2674	19.063	18.9009	19.0517	19.1253	18.9786	19.0414
sp|O00410|IPO5_HUMAN	K.ENVNATENCISAVGK.I	20.9663	23	1	18.9667	19.2215	19.2674	19.063	18.9009	19.0517	19.1253	18.9786	19.0414
sp|O00410|IPO5_HUMAN	K.FLFDSVSSQNVGLR.E	20.9663	23	1	18.9667	19.2215	19.2674	19.063	18.9009	19.0517	19.1253	18.9786	19.0414
sp|O00410|IPO5_HUMAN	K.FMQDASDVMQLLLK.T	20.9663	23	1	18.9667	19.2215	19.2674	19.063	18.9009	19.0517	19.1253	18.9786	19.0414
sp|O00410|IPO5_HUMAN	K.HFADLLPGFLQAVNDSCYQNDDSVLK.S	20.9663	23	1	18.9667	19.2215	19.2674	19.063	18.9009	19.0517	19.1253	18.9786	19.0414
sp|O00410|IPO5_HUMAN	K.HIVENAVQK.E	20.9663	23	1	18.9667	19.2215	19.2674	19.063	18.9009	19.0517	19.1253	18.9786	19.0414
sp|O00410|IPO5_HUMAN	F.ILANEHNVALFK.H	20.9663	23	1	18.9667	19.2215	19.2674	19.063	18.9009	19.0517	19.1253	18.9786	19.0414
sp|O00410|IPO5_HUMAN	K.LCGDTSLNNM*QR.Q	20.9663	23	1	18.9667	19.2215	19.2674	19.063	18.9009	19.0517	19.1253	18.9786	19.0414
sp|O00410|IPO5_HUMAN	N.LLSPDNVVR.K	20.9663	23	1	18.9667	19.2215	19.2674	19.063	18.9009	19.0517	19.1253	18.9786	19.0414
sp|O00410|IPO5_HUMAN	R.LLSSAFDEVYPALPSDVQTAIK.S	20.9663	23	1	18.9667	19.2215	19.2674	19.063	18.9009	19.0517	19.1253	18.9786	19.0414
sp|O00410|IPO5_HUMAN	K.LMVPLLK.F	20.9663	23	1	18.9667	19.2215	19.2674	19.063	18.9009	19.0517	19.1253	18.9786	19.0414
sp|O00410|IPO5_HUMAN	K.LVLEQVVTSIASVADTAEEK.F	20.9663	23	1	18.9667	19.2215	19.2674	19.063	18.9009	19.0517	19.1253	18.9786	19.0414
sp|O00410|IPO5_HUMAN	R.NTTAAEEAR.Q	20.9663	23	1	18.9667	19.2215	19.2674	19.063	18.9009	19.0517	19.1253	18.9786	19.0414
sp|O00410|IPO5_HUMAN	K.QAEETYENIPGQSK.I	20.9663	23	1	18.9667	19.2215	19.2674	19.063	18.9009	19.0517	19.1253	18.9786	19.0414
sp|O00410|IPO5_HUMAN	K.RQDEDYDEQVEESLQDEDDNDVYILTK.V	20.9663	23	1	18.9667	19.2215	19.2674	19.063	18.9009	19.0517	19.1253	18.9786	19.0414
sp|O00410|IPO5_HUMAN	K.SLVEIADTVPK.Y	20.9663	23	1	18.9667	19.2215	19.2674	19.063	18.9009	19.0517	19.1253	18.9786	19.0414
sp|O00410|IPO5_HUMAN	K.TIECISLIGLAVGK.E	20.9663	23	1	18.9667	19.2215	19.2674	19.063	18.9009	19.0517	19.1253	18.9786	19.0414
sp|O00410|IPO5_HUMAN	R.VAAAESM*PLLLECAR.V	20.9663	23	1	18.9667	19.2215	19.2674	19.063	18.9009	19.0517	19.1253	18.9786	19.0414
sp|O00410|IPO5_HUMAN	K.VCDIAAELAR.N	20.9663	23	1	18.9667	19.2215	19.2674	19.063	18.9009	19.0517	19.1253	18.9786	19.0414
sp|O00410|IPO5_HUMAN	R.VIQSADSK.T	20.9663	23	1	18.9667	19.2215	19.2674	19.063	18.9009	19.0517	19.1253	18.9786	19.0414
sp|O00410|IPO5_HUMAN	R.VQAHAAAALINFTEDCPK.S	20.9663	23	1	18.9667	19.2215	19.2674	19.063	18.9009	19.0517	19.1253	18.9786	19.0414
sp|O00418|EF2K_HUMAN	R.DAVNQNTK.L	5.51724	4	1	15.8884	14.6661	15.5437	15.3637	15.4103	15.8703	15.3673	15.8154	15.8303
sp|O00418|EF2K_HUMAN	R.DVYFEDVR.L	5.51724	4	1	15.8884	14.6661	15.5437	15.3637	15.4103	15.8703	15.3673	15.8154	15.8303
sp|O00418|EF2K_HUMAN	R.LANQYYQK.A	5.51724	4	1	15.8884	14.6661	15.5437	15.3637	15.4103	15.8703	15.3673	15.8154	15.8303
sp|O00418|EF2K_HUMAN	R.LNALDLEK.K	5.51724	4	1	15.8884	14.6661	15.5437	15.3637	15.4103	15.8703	15.3673	15.8154	15.8303
sp|O00422|SAP18_HUMAN	R.APPPSGR.M	32.6797	5	1	16.365	16.5019	16.3937	16.4093	16.6265	16.3877	16.4441	16.4651	16.3994
sp|O00422|SAP18_HUMAN	K.ELTSLVK.E	32.6797	5	1	16.365	16.5019	16.3937	16.4093	16.6265	16.3877	16.4441	16.4651	16.3994
sp|O00422|SAP18_HUMAN	K.EVYPEAR.K	32.6797	5	1	16.365	16.5019	16.3937	16.4093	16.6265	16.3877	16.4441	16.4651	16.3994
sp|O00422|SAP18_HUMAN	R.VFTTNNGR.H	32.6797	5	1	16.365	16.5019	16.3937	16.4093	16.6265	16.3877	16.4441	16.4651	16.3994
sp|O00422|SAP18_HUMAN	R.VTQEEIK.K	32.6797	5	1	16.365	16.5019	16.3937	16.4093	16.6265	16.3877	16.4441	16.4651	16.3994
sp|O00423|EMAL1_HUMAN	R.AVTCIAF.S	13.4969	10	1	16.4397	16.0149	16.5582	16.3364	16.4169	16.3658	16.5502	16.3402	16.1461
sp|O00423|EMAL1_HUMAN	K.DQVDSYSLEAK.V	13.4969	10	1	16.4397	16.0149	16.5582	16.3364	16.4169	16.3658	16.5502	16.3402	16.1461
sp|O00423|EMAL1_HUMAN	K.EPVFSAEEGYVK.M	13.4969	10	1	16.4397	16.0149	16.5582	16.3364	16.4169	16.3658	16.5502	16.3402	16.1461
sp|O00423|EMAL1_HUMAN	K.GDVILIGTTR.N	13.4969	10	1	16.4397	16.0149	16.5582	16.3364	16.4169	16.3658	16.5502	16.3402	16.1461
sp|O00423|EMAL1_HUMAN	R.KTEIPEQFGPIR.T	13.4969	10	1	16.4397	16.0149	16.5582	16.3364	16.4169	16.3658	16.5502	16.3402	16.1461
sp|O00423|EMAL1_HUMAN	K.LLSTGDDFGK.V	13.4969	10	1	16.4397	16.0149	16.5582	16.3364	16.4169	16.3658	16.5502	16.3402	16.1461
sp|O00423|EMAL1_HUMAN	R.LNITEEQQAVLNR.K	13.4969	10	1	16.4397	16.0149	16.5582	16.3364	16.4169	16.3658	16.5502	16.3402	16.1461
sp|O00423|EMAL1_HUMAN	K.QVVSVETTR.D	13.4969	10	1	16.4397	16.0149	16.5582	16.3364	16.4169	16.3658	16.5502	16.3402	16.1461
sp|O00423|EMAL1_HUMAN	R.VQMQEDDIQLLK.S	13.4969	10	1	16.4397	16.0149	16.5582	16.3364	16.4169	16.3658	16.5502	16.3402	16.1461
sp|O00423|EMAL1_HUMAN	R.VQM*QEDDIQLLK.S	13.4969	10	1	16.4397	16.0149	16.5582	16.3364	16.4169	16.3658	16.5502	16.3402	16.1461
sp|O00429|DNM1L_HUMAN	K.AEELLAEEK.S	32.6087	24	1	18.3272	19.4141	18.3432	18.1023	18.3173	18.189	18.2474	17.8643	18.269
sp|O00429|DNM1L_HUMAN	K.ALQGASQIIAEIR.E	32.6087	24	1	18.3272	19.4141	18.3432	18.1023	18.3173	18.189	18.2474	17.8643	18.269
sp|O00429|DNM1L_HUMAN	R.DCLPELK.T	32.6087	24	1	18.3272	19.4141	18.3432	18.1023	18.3173	18.189	18.2474	17.8643	18.269
sp|O00429|DNM1L_HUMAN	K.DTLQSELVGQLYK.S	32.6087	24	1	18.3272	19.4141	18.3432	18.1023	18.3173	18.189	18.2474	17.8643	18.269
sp|O00429|DNM1L_HUMAN	K.EAADM*LK.A	32.6087	24	1	18.3272	19.4141	18.3432	18.1023	18.3173	18.189	18.2474	17.8643	18.269
sp|O00429|DNM1L_HUMAN	R.ELPSAVSR.D	32.6087	24	1	18.3272	19.4141	18.3432	18.1023	18.3173	18.189	18.2474	17.8643	18.269
sp|O00429|DNM1L_HUMAN	R.EVDPDGRR.T	32.6087	24	1	18.3272	19.4141	18.3432	18.1023	18.3173	18.189	18.2474	17.8643	18.269
sp|O00429|DNM1L_HUMAN	K.GHAVNLLDVPVPVAR.K	32.6087	24	1	18.3272	19.4141	18.3432	18.1023	18.3173	18.189	18.2474	17.8643	18.269
sp|O00429|DNM1L_HUMAN	R.GTGIVTR.R	32.6087	24	1	18.3272	19.4141	18.3432	18.1023	18.3173	18.189	18.2474	17.8643	18.269
sp|O00429|DNM1L_HUMAN	K.GVSPEPIHLK.I	32.6087	24	1	18.3272	19.4141	18.3432	18.1023	18.3173	18.189	18.2474	17.8643	18.269
sp|O00429|DNM1L_HUMAN	K.LGIIGVVNR.S	32.6087	24	1	18.3272	19.4141	18.3432	18.1023	18.3173	18.189	18.2474	17.8643	18.269
sp|O00429|DNM1L_HUMAN	K.LYTDFDEIR.Q	32.6087	24	1	18.3272	19.4141	18.3432	18.1023	18.3173	18.189	18.2474	17.8643	18.269
sp|O00429|DNM1L_HUMAN	K.LYTDFDEIRQEIENETER.I	32.6087	24	1	18.3272	19.4141	18.3432	18.1023	18.3173	18.189	18.2474	17.8643	18.269
sp|O00429|DNM1L_HUMAN	K.NIQDSVPK.A	32.6087	24	1	18.3272	19.4141	18.3432	18.1023	18.3173	18.189	18.2474	17.8643	18.269
sp|O00429|DNM1L_HUMAN	K.NVASGGGGVGDGVQEPTTGNWR.G	32.6087	24	1	18.3272	19.4141	18.3432	18.1023	18.3173	18.189	18.2474	17.8643	18.269
sp|O00429|DNM1L_HUMAN	R.QEIENETER.I	32.6087	24	1	18.3272	19.4141	18.3432	18.1023	18.3173	18.189	18.2474	17.8643	18.269
sp|O00429|DNM1L_HUMAN	K.SATLLQLITK.F	32.6087	24	1	18.3272	19.4141	18.3432	18.1023	18.3173	18.189	18.2474	17.8643	18.269
sp|O00429|DNM1L_HUMAN	R.SQLDINNK.K	32.6087	24	1	18.3272	19.4141	18.3432	18.1023	18.3173	18.189	18.2474	17.8643	18.269
sp|O00429|DNM1L_HUMAN	K.SVTDSIRDEYAFLQK.K	32.6087	24	1	18.3272	19.4141	18.3432	18.1023	18.3173	18.189	18.2474	17.8643	18.269
sp|O00429|DNM1L_HUMAN	K.SYFLIVR.K	32.6087	24	1	18.3272	19.4141	18.3432	18.1023	18.3173	18.189	18.2474	17.8643	18.269
sp|O00429|DNM1L_HUMAN	R.TLAVITK.L	32.6087	24	1	18.3272	19.4141	18.3432	18.1023	18.3173	18.189	18.2474	17.8643	18.269
sp|O00429|DNM1L_HUMAN	K.TTGEENGVEAEEWGK.F	32.6087	24	1	18.3272	19.4141	18.3432	18.1023	18.3173	18.189	18.2474	17.8643	18.269
sp|O00429|DNM1L_HUMAN	N.VASGGGGVGDGVQEPTTGNWR.G	32.6087	24	1	18.3272	19.4141	18.3432	18.1023	18.3173	18.189	18.2474	17.8643	18.269
sp|O00429|DNM1L_HUMAN	K.YIETSELCGGAR.I	32.6087	24	1	18.3272	19.4141	18.3432	18.1023	18.3173	18.189	18.2474	17.8643	18.269
sp|O00442|RTCA_HUMAN	R.AFVAGVLPFK.V	19.1257	7	1	17.3101	17.3771	17.2992	17.3695	17.2821	17.3569	17.2574	17.3073	16.9697
sp|O00442|RTCA_HUMAN	R.DLCDGQLEGAEIGSTEITFTPEK.I	19.1257	7	1	17.3101	17.3771	17.2992	17.3695	17.2821	17.3569	17.2574	17.3073	16.9697
sp|O00442|RTCA_HUMAN	R.DLYVNIQPVQEPK.D	19.1257	7	1	17.3101	17.3771	17.2992	17.3695	17.2821	17.3569	17.2574	17.3073	16.9697
sp|O00442|RTCA_HUMAN	K.KSEDEEDAAK.D	19.1257	7	1	17.3101	17.3771	17.2992	17.3695	17.2821	17.3569	17.2574	17.3073	16.9697
sp|O00442|RTCA_HUMAN	K.SEDEEDAAK.D	19.1257	7	1	17.3101	17.3771	17.2992	17.3695	17.2821	17.3569	17.2574	17.3073	16.9697
sp|O00442|RTCA_HUMAN	R.VEVDGSIMEGGGQILR.V	19.1257	7	1	17.3101	17.3771	17.2992	17.3695	17.2821	17.3569	17.2574	17.3073	16.9697
sp|O00442|RTCA_HUMAN	K.VGIEAAEM*LLANLR.H	19.1257	7	1	17.3101	17.3771	17.2992	17.3695	17.2821	17.3569	17.2574	17.3073	16.9697
sp|O00443|P3C2A_HUMAN	R.AVDQVIK.A	6.52432	11	1	16.1057	16.1719	15.947	16.6658	16.7482	16.4877	16.1928	15.9958	16.287
sp|O00443|P3C2A_HUMAN	R.DALQPQTTDAEATIFFTR.L	6.52432	11	1	16.1057	16.1719	15.947	16.6658	16.7482	16.4877	16.1928	15.9958	16.287
sp|O00443|P3C2A_HUMAN	R.EGQIEPSFVFR.T	6.52432	11	1	16.1057	16.1719	15.947	16.6658	16.7482	16.4877	16.1928	15.9958	16.287
sp|O00443|P3C2A_HUMAN	K.FNFFIHNLAQLR.F	6.52432	11	1	16.1057	16.1719	15.947	16.6658	16.7482	16.4877	16.1928	15.9958	16.287
sp|O00443|P3C2A_HUMAN	R.LHANSGR.S	6.52432	11	1	16.1057	16.1719	15.947	16.6658	16.7482	16.4877	16.1928	15.9958	16.287
sp|O00443|P3C2A_HUMAN	K.TADVTSLFGGEDTSR.S	6.52432	11	1	16.1057	16.1719	15.947	16.6658	16.7482	16.4877	16.1928	15.9958	16.287
sp|O00443|P3C2A_HUMAN	R.TAEDDETPVDLNK.H	6.52432	11	1	16.1057	16.1719	15.947	16.6658	16.7482	16.4877	16.1928	15.9958	16.287
sp|O00443|P3C2A_HUMAN	R.TFDEFQELHNK.L	6.52432	11	1	16.1057	16.1719	15.947	16.6658	16.7482	16.4877	16.1928	15.9958	16.287
sp|O00443|P3C2A_HUMAN	K.TYLLPDNHK.T	6.52432	11	1	16.1057	16.1719	15.947	16.6658	16.7482	16.4877	16.1928	15.9958	16.287
sp|O00443|P3C2A_HUMAN	K.VDNVEVLDHEEEK.N	6.52432	11	1	16.1057	16.1719	15.947	16.6658	16.7482	16.4877	16.1928	15.9958	16.287
sp|O00443|P3C2A_HUMAN	R.VQSFFQK.N	6.52432	11	1	16.1057	16.1719	15.947	16.6658	16.7482	16.4877	16.1928	15.9958	16.287
sp|O00445|SYT5_HUMAN	R.ELQAAPR.E	10.3627	4	1	13.101	16.0316	13.5599	13.5497	13.713	14.0812	13.766	13.7782	14.1158
sp|O00445|SYT5_HUMAN	R.NDAIGEVR.V	10.3627	4	1	13.101	16.0316	13.5599	13.5497	13.713	14.0812	13.766	13.7782	14.1158
sp|O00445|SYT5_HUMAN	R.VAVGAAAGGAGLR.H	10.3627	4	1	13.101	16.0316	13.5599	13.5497	13.713	14.0812	13.766	13.7782	14.1158
sp|O00445|SYT5_HUMAN	K.VQPEVEELEPAPSGPGQQVADK.H	10.3627	4	1	13.101	16.0316	13.5599	13.5497	13.713	14.0812	13.766	13.7782	14.1158
sp|O00458|IFRD1_HUMAN	R.ADVGEFF.-	8.86918	4	1	14.7397	13.9713	14.7861	15.1405	15.1163	14.8329	15.162	15.0801	15.0298
sp|O00458|IFRD1_HUMAN	R.ALATDGNK.H	8.86918	4	1	14.7397	13.9713	14.7861	15.1405	15.1163	14.8329	15.162	15.0801	15.0298
sp|O00458|IFRD1_HUMAN	R.GSSAGGGGSGAAAATAATAGGQHR.N	8.86918	4	1	14.7397	13.9713	14.7861	15.1405	15.1163	14.8329	15.162	15.0801	15.0298
sp|O00458|IFRD1_HUMAN	R.QAALEGIK.N	8.86918	4	1	14.7397	13.9713	14.7861	15.1405	15.1163	14.8329	15.162	15.0801	15.0298
sp|O00459|P85B_HUMAN	R.DTPDGTFLVR.D	8.24176	5	1	14.6065	14.6513	14.4059	14.7622	14.6502	14.694	14.8742	14.7485	14.7636
sp|O00459|P85B_HUMAN	K.EDSVEAVGAQLK.V	8.24176	5	1	14.6065	14.6513	14.4059	14.7622	14.6502	14.694	14.8742	14.7485	14.7636
sp|O00459|P85B_HUMAN	R.FLLQHLGR.V	8.24176	5	1	14.6065	14.6513	14.4059	14.7622	14.6502	14.694	14.8742	14.7485	14.7636
sp|O00459|P85B_HUMAN	R.IAEIHESR.T	8.24176	5	1	14.6065	14.6513	14.4059	14.7622	14.6502	14.694	14.8742	14.7485	14.7636
sp|O00459|P85B_HUMAN	R.TSQELQM*K.R	8.24176	5	1	14.6065	14.6513	14.4059	14.7622	14.6502	14.694	14.8742	14.7485	14.7636
sp|O00461|GOLI4_HUMAN	R.AAVEDINPADDPNNQGEDEFEEAEQVREENLPDENEEQK.Q	20.1149	14	1	16.7791	17.0639	16.8302	16.8696	16.9129	16.6812	16.6193	16.6983	16.5891
sp|O00461|GOLI4_HUMAN	R.DNQHQDEAEGDPGNR.H	20.1149	14	1	16.7791	17.0639	16.8302	16.8696	16.9129	16.6812	16.6193	16.6983	16.5891
sp|O00461|GOLI4_HUMAN	R.EAANLLEGHAR.A	20.1149	14	1	16.7791	17.0639	16.8302	16.8696	16.9129	16.6812	16.6193	16.6983	16.5891
sp|O00461|GOLI4_HUMAN	R.EADPESEADR.A	20.1149	14	1	16.7791	17.0639	16.8302	16.8696	16.9129	16.6812	16.6193	16.6983	16.5891
sp|O00461|GOLI4_HUMAN	R.EHQEALHQQR.L	20.1149	14	1	16.7791	17.0639	16.8302	16.8696	16.9129	16.6812	16.6193	16.6983	16.5891
sp|O00461|GOLI4_HUMAN	K.ETVYNLR.E	20.1149	14	1	16.7791	17.0639	16.8302	16.8696	16.9129	16.6812	16.6193	16.6983	16.5891
sp|O00461|GOLI4_HUMAN	K.FQSPYEEQLEQQR.L	20.1149	14	1	16.7791	17.0639	16.8302	16.8696	16.9129	16.6812	16.6193	16.6983	16.5891
sp|O00461|GOLI4_HUMAN	R.LAVQQVEEAQQLR.E	20.1149	14	1	16.7791	17.0639	16.8302	16.8696	16.9129	16.6812	16.6193	16.6983	16.5891
sp|O00461|GOLI4_HUMAN	K.LEAQETLNK.G	20.1149	14	1	16.7791	17.0639	16.8302	16.8696	16.9129	16.6812	16.6193	16.6983	16.5891
sp|O00461|GOLI4_HUMAN	R.NNDVWQNHEAVPGR.A	20.1149	14	1	16.7791	17.0639	16.8302	16.8696	16.9129	16.6812	16.6193	16.6983	16.5891
sp|O00461|GOLI4_HUMAN	R.QAELEEGRPQHQEQLR.Q	20.1149	14	1	16.7791	17.0639	16.8302	16.8696	16.9129	16.6812	16.6193	16.6983	16.5891
sp|O00461|GOLI4_HUMAN	K.QGEDFSR.T	20.1149	14	1	16.7791	17.0639	16.8302	16.8696	16.9129	16.6812	16.6193	16.6983	16.5891
sp|O00461|GOLI4_HUMAN	R.QQEQQQQQVAR.E	20.1149	14	1	16.7791	17.0639	16.8302	16.8696	16.9129	16.6812	16.6193	16.6983	16.5891
sp|O00461|GOLI4_HUMAN	K.YLQLQQEK.E	20.1149	14	1	16.7791	17.0639	16.8302	16.8696	16.9129	16.6812	16.6193	16.6983	16.5891
sp|O00468|AGRIN_HUMAN	R.AAAVSSGFDGAIQLVSLGGR.Q	23.6944	49	1	19.7694	19.3076	19.622	19.9073	19.8171	19.743	19.5933	19.4844	19.6844
sp|O00468|AGRIN_HUMAN	R.AIVDVHFDPTTAFR.A	23.6944	49	1	19.7694	19.3076	19.622	19.9073	19.8171	19.743	19.5933	19.4844	19.6844
sp|O00468|AGRIN_HUMAN	R.ALEPQGLLLYNGNAR.G	23.6944	49	1	19.7694	19.3076	19.622	19.9073	19.8171	19.743	19.5933	19.4844	19.6844
sp|O00468|AGRIN_HUMAN	R.ALGPAGCEADASAPATCAEMR.C	23.6944	49	1	19.7694	19.3076	19.622	19.9073	19.8171	19.743	19.5933	19.4844	19.6844
sp|O00468|AGRIN_HUMAN	R.ALGPAGCEADASAPATCAEM*R.C	23.6944	49	1	19.7694	19.3076	19.622	19.9073	19.8171	19.743	19.5933	19.4844	19.6844
sp|O00468|AGRIN_HUMAN	R.AQCSQQR.R	23.6944	49	1	19.7694	19.3076	19.622	19.9073	19.8171	19.743	19.5933	19.4844	19.6844
sp|O00468|AGRIN_HUMAN	R.ASCVCK.K	23.6944	49	1	19.7694	19.3076	19.622	19.9073	19.8171	19.743	19.5933	19.4844	19.6844
sp|O00468|AGRIN_HUMAN	R.ASCYNSALGCCSDGK.T	23.6944	49	1	19.7694	19.3076	19.622	19.9073	19.8171	19.743	19.5933	19.4844	19.6844
sp|O00468|AGRIN_HUMAN	R.CEFGAR.C	23.6944	49	1	19.7694	19.3076	19.622	19.9073	19.8171	19.743	19.5933	19.4844	19.6844
sp|O00468|AGRIN_HUMAN	R.CEPGFW.N	23.6944	49	1	19.7694	19.3076	19.622	19.9073	19.8171	19.743	19.5933	19.4844	19.6844
sp|O00468|AGRIN_HUMAN	R.CEPGFWNFR.G	23.6944	49	1	19.7694	19.3076	19.622	19.9073	19.8171	19.743	19.5933	19.4844	19.6844
sp|O00468|AGRIN_HUMAN	K.CGQCPDGR.A	23.6944	49	1	19.7694	19.3076	19.622	19.9073	19.8171	19.743	19.5933	19.4844	19.6844
sp|O00468|AGRIN_HUMAN	K.DFLALALLDGR.V	23.6944	49	1	19.7694	19.3076	19.622	19.9073	19.8171	19.743	19.5933	19.4844	19.6844
sp|O00468|AGRIN_HUMAN	R.DQCPEPCR.F	23.6944	49	1	19.7694	19.3076	19.622	19.9073	19.8171	19.743	19.5933	19.4844	19.6844
sp|O00468|AGRIN_HUMAN	R.EAACLQQTQIEEAR.A	23.6944	49	1	19.7694	19.3076	19.622	19.9073	19.8171	19.743	19.5933	19.4844	19.6844
sp|O00468|AGRIN_HUMAN	K.EPLYVGGAPDFSK.L	23.6944	49	1	19.7694	19.3076	19.622	19.9073	19.8171	19.743	19.5933	19.4844	19.6844
sp|O00468|AGRIN_HUMAN	R.ESLLDGGNK.V	23.6944	49	1	19.7694	19.3076	19.622	19.9073	19.8171	19.743	19.5933	19.4844	19.6844
sp|O00468|AGRIN_HUMAN	K.FDGPCDPCQGALPDPSR.S	23.6944	49	1	19.7694	19.3076	19.622	19.9073	19.8171	19.743	19.5933	19.4844	19.6844
sp|O00468|AGRIN_HUMAN	R.FDTGSGPAVLTSAVPVEPGQWHR.L	23.6944	49	1	19.7694	19.3076	19.622	19.9073	19.8171	19.743	19.5933	19.4844	19.6844
sp|O00468|AGRIN_HUMAN	R.FGALCEAETGR.C	23.6944	49	1	19.7694	19.3076	19.622	19.9073	19.8171	19.743	19.5933	19.4844	19.6844
sp|O00468|AGRIN_HUMAN	R.FNAVCLSR.R	23.6944	49	1	19.7694	19.3076	19.622	19.9073	19.8171	19.743	19.5933	19.4844	19.6844
sp|O00468|AGRIN_HUMAN	R.GAPEGTVCGSDGADYPGECQLLR.R	23.6944	49	1	19.7694	19.3076	19.622	19.9073	19.8171	19.743	19.5933	19.4844	19.6844
sp|O00468|AGRIN_HUMAN	K.GDFVSLALR.D	23.6944	49	1	19.7694	19.3076	19.622	19.9073	19.8171	19.743	19.5933	19.4844	19.6844
sp|O00468|AGRIN_HUMAN	R.GIVTDGR.S	23.6944	49	1	19.7694	19.3076	19.622	19.9073	19.8171	19.743	19.5933	19.4844	19.6844
sp|O00468|AGRIN_HUMAN	R.GLHTFAR.D	23.6944	49	1	19.7694	19.3076	19.622	19.9073	19.8171	19.743	19.5933	19.4844	19.6844
sp|O00468|AGRIN_HUMAN	R.GLYVAAQGACR.G	23.6944	49	1	19.7694	19.3076	19.622	19.9073	19.8171	19.743	19.5933	19.4844	19.6844
sp|O00468|AGRIN_HUMAN	R.GPSGLLLYNGQK.T	23.6944	49	1	19.7694	19.3076	19.622	19.9073	19.8171	19.743	19.5933	19.4844	19.6844
sp|O00468|AGRIN_HUMAN	R.IFFVNPAPPYLWPAHK.N	23.6944	49	1	19.7694	19.3076	19.622	19.9073	19.8171	19.743	19.5933	19.4844	19.6844
sp|O00468|AGRIN_HUMAN	R.LELGIGPGAATR.G	23.6944	49	1	19.7694	19.3076	19.622	19.9073	19.8171	19.743	19.5933	19.4844	19.6844
sp|O00468|AGRIN_HUMAN	R.LLDVNNQR.L	23.6944	49	1	19.7694	19.3076	19.622	19.9073	19.8171	19.743	19.5933	19.4844	19.6844
sp|O00468|AGRIN_HUMAN	R.QAPVCGDDGVTYENDCVM*GR.S	23.6944	49	1	19.7694	19.3076	19.622	19.9073	19.8171	19.743	19.5933	19.4844	19.6844
sp|O00468|AGRIN_HUMAN	R.QLLTPEHVLR.Q	23.6944	49	1	19.7694	19.3076	19.622	19.9073	19.8171	19.743	19.5933	19.4844	19.6844
sp|O00468|AGRIN_HUMAN	R.QQAECR.Q	23.6944	49	1	19.7694	19.3076	19.622	19.9073	19.8171	19.743	19.5933	19.4844	19.6844
sp|O00468|AGRIN_HUMAN	R.QVDVTSFAGHPCTR.A	23.6944	49	1	19.7694	19.3076	19.622	19.9073	19.8171	19.743	19.5933	19.4844	19.6844
sp|O00468|AGRIN_HUMAN	R.RPLQEHVR.F	23.6944	49	1	19.7694	19.3076	19.622	19.9073	19.8171	19.743	19.5933	19.4844	19.6844
sp|O00468|AGRIN_HUMAN	R.SADGLTASCLCPATCR.G	23.6944	49	1	19.7694	19.3076	19.622	19.9073	19.8171	19.743	19.5933	19.4844	19.6844
sp|O00468|AGRIN_HUMAN	K.SAGDVDTLAFDGR.T	23.6944	49	1	19.7694	19.3076	19.622	19.9073	19.8171	19.743	19.5933	19.4844	19.6844
sp|O00468|AGRIN_HUMAN	R.SFLAFPTLR.A	23.6944	49	1	19.7694	19.3076	19.622	19.9073	19.8171	19.743	19.5933	19.4844	19.6844
sp|O00468|AGRIN_HUMAN	R.SIESTLDDLFR.N	23.6944	49	1	19.7694	19.3076	19.622	19.9073	19.8171	19.743	19.5933	19.4844	19.6844
sp|O00468|AGRIN_HUMAN	Y.SNECELQR.A	23.6944	49	1	19.7694	19.3076	19.622	19.9073	19.8171	19.743	19.5933	19.4844	19.6844
sp|O00468|AGRIN_HUMAN	K.SPCPSVVAPVCGSDASTYSNECELQR.A	23.6944	49	1	19.7694	19.3076	19.622	19.9073	19.8171	19.743	19.5933	19.4844	19.6844
sp|O00468|AGRIN_HUMAN	R.STVPVNTNR.W	23.6944	49	1	19.7694	19.3076	19.622	19.9073	19.8171	19.743	19.5933	19.4844	19.6844
sp|O00468|AGRIN_HUMAN	R.TFVGAGLR.G	23.6944	49	1	19.7694	19.3076	19.622	19.9073	19.8171	19.743	19.5933	19.4844	19.6844
sp|O00468|AGRIN_HUMAN	K.TPSLDAEGSNCPATK.V	23.6944	49	1	19.7694	19.3076	19.622	19.9073	19.8171	19.743	19.5933	19.4844	19.6844
sp|O00468|AGRIN_HUMAN	R.TYDSDCWR.Q	23.6944	49	1	19.7694	19.3076	19.622	19.9073	19.8171	19.743	19.5933	19.4844	19.6844
sp|O00468|AGRIN_HUMAN	K.VCGSDGVTYGNECQLK.T	23.6944	49	1	19.7694	19.3076	19.622	19.9073	19.8171	19.743	19.5933	19.4844	19.6844
sp|O00468|AGRIN_HUMAN	K.VLGAPVPAFEGR.S	23.6944	49	1	19.7694	19.3076	19.622	19.9073	19.8171	19.743	19.5933	19.4844	19.6844
sp|O00468|AGRIN_HUMAN	R.VLPEGGAQCECPLGR.E	23.6944	49	1	19.7694	19.3076	19.622	19.9073	19.8171	19.743	19.5933	19.4844	19.6844
sp|O00468|AGRIN_HUMAN	R.VTCDGAYRPVCAQDGR.T	23.6944	49	1	19.7694	19.3076	19.622	19.9073	19.8171	19.743	19.5933	19.4844	19.6844
sp|O00470|MEIS1_HUMAN	R.AWLFQHLTHPYPSEEQK.K	7.69231	3	1	14.8379	14.3127	14.666	15.0425	14.7525	14.6549	14.9049	14.6421	14.4436
sp|O00470|MEIS1_HUMAN	R.FHLLELEK.V	7.69231	3	1	14.8379	14.3127	14.666	15.0425	14.7525	14.6549	14.9049	14.6421	14.4436
sp|O00470|MEIS1_HUMAN	K.SDSEDITR.S	7.69231	3	1	14.8379	14.3127	14.666	15.0425	14.7525	14.6549	14.9049	14.6421	14.4436
sp|O00471|EXOC5_HUMAN	K.EQLEECR.K	16.9492	11	1	16.9934	17.0422	17.1241	16.8108	16.9532	16.923	17.1819	16.8461	17.0448
sp|O00471|EXOC5_HUMAN	R.EVAAVLLHFK.G	16.9492	11	1	16.9934	17.0422	17.1241	16.8108	16.9532	16.923	17.1819	16.8461	17.0448
sp|O00471|EXOC5_HUMAN	R.GGPEAFDPK.R	16.9492	11	1	16.9934	17.0422	17.1241	16.8108	16.9532	16.923	17.1819	16.8461	17.0448
sp|O00471|EXOC5_HUMAN	K.HILAAEQK.K	16.9492	11	1	16.9934	17.0422	17.1241	16.8108	16.9532	16.923	17.1819	16.8461	17.0448
sp|O00471|EXOC5_HUMAN	R.KSDAEQYLK.N	16.9492	11	1	16.9934	17.0422	17.1241	16.8108	16.9532	16.923	17.1819	16.8461	17.0448
sp|O00471|EXOC5_HUMAN	K.LDTGIDR.T	16.9492	11	1	16.9934	17.0422	17.1241	16.8108	16.9532	16.923	17.1819	16.8461	17.0448
sp|O00471|EXOC5_HUMAN	K.QVCSGEQLANLDK.N	16.9492	11	1	16.9934	17.0422	17.1241	16.8108	16.9532	16.923	17.1819	16.8461	17.0448
sp|O00471|EXOC5_HUMAN	K.QVGDIFSNPETVLAK.L	16.9492	11	1	16.9934	17.0422	17.1241	16.8108	16.9532	16.923	17.1819	16.8461	17.0448
sp|O00471|EXOC5_HUMAN	K.SDAEQYLK.N	16.9492	11	1	16.9934	17.0422	17.1241	16.8108	16.9532	16.923	17.1819	16.8461	17.0448
sp|O00471|EXOC5_HUMAN	K.SDVFTNSEK.I	16.9492	11	1	16.9934	17.0422	17.1241	16.8108	16.9532	16.923	17.1819	16.8461	17.0448
sp|O00471|EXOC5_HUMAN	R.TTNLSSK.L	16.9492	11	1	16.9934	17.0422	17.1241	16.8108	16.9532	16.923	17.1819	16.8461	17.0448
sp|O00479|HMGN4_HUMAN	K.AEGTGDAK.-	33.3333	3	1	17.4996	17.1167	17.5382	17.2934	17.3643	17.6853	17.9593	17.2401	17.6047
sp|O00479|HMGN4_HUMAN	R.DASTLQSQK.A	33.3333	3	1	17.4996	17.1167	17.5382	17.2934	17.3643	17.6853	17.9593	17.2401	17.6047
sp|O00479|HMGN4_HUMAN	K.DGNNPAK.N	33.3333	3	1	17.4996	17.1167	17.5382	17.2934	17.3643	17.6853	17.9593	17.2401	17.6047
sp|O00483|NDUA4_HUMAN	K.FYSVNVDYSK.L	61.7284	5	1	17.7162	16.7973	18.0322	17.552	17.4973	17.8967	18.0089	17.4936	18.0357
sp|O00483|NDUA4_HUMAN	R.LALFNPDVCWDR.N	61.7284	5	1	17.7162	16.7973	18.0322	17.552	17.4973	17.8967	18.0089	17.4936	18.0357
sp|O00483|NDUA4_HUMAN	K.LGPNDQYK.F	61.7284	5	1	17.7162	16.7973	18.0322	17.552	17.4973	17.8967	18.0089	17.4936	18.0357
sp|O00483|NDUA4_HUMAN	R.NNPEPWNK.L	61.7284	5	1	17.7162	16.7973	18.0322	17.552	17.4973	17.8967	18.0089	17.4936	18.0357
sp|O00483|NDUA4_HUMAN	R.QIIGQAK.K	61.7284	5	1	17.7162	16.7973	18.0322	17.552	17.4973	17.8967	18.0089	17.4936	18.0357
sp|O00487|PSDE_HUMAN	F.AM*PQSGTGVSVEAVDPVFQAK.M	41.9355	13	1	17.2683	17.2153	17.4179	17.189	17.1274	17.3333	17.328	17.2751	17.3524
sp|O00487|PSDE_HUMAN	R.AVAVVVDPIQSVK.G	41.9355	13	1	17.2683	17.2153	17.4179	17.189	17.1274	17.3333	17.328	17.2751	17.3524
sp|O00487|PSDE_HUMAN	K.AVEEEDK.M	41.9355	13	1	17.2683	17.2153	17.4179	17.189	17.1274	17.3333	17.328	17.2751	17.3524
sp|O00487|PSDE_HUMAN	K.EMLELAK.N	41.9355	13	1	17.2683	17.2153	17.4179	17.189	17.1274	17.3333	17.328	17.2751	17.3524
sp|O00487|PSDE_HUMAN	K.HNESVVK.E	41.9355	13	1	17.2683	17.2153	17.4179	17.189	17.1274	17.3333	17.328	17.2751	17.3524
sp|O00487|PSDE_HUMAN	R.HYYSITINYR.K	41.9355	13	1	17.2683	17.2153	17.4179	17.189	17.1274	17.3333	17.328	17.2751	17.3524
sp|O00487|PSDE_HUMAN	K.MLLNLHK.K	41.9355	13	1	17.2683	17.2153	17.4179	17.189	17.1274	17.3333	17.328	17.2751	17.3524
sp|O00487|PSDE_HUMAN	K.M*LLNLHK.K	41.9355	13	1	17.2683	17.2153	17.4179	17.189	17.1274	17.3333	17.328	17.2751	17.3524
sp|O00487|PSDE_HUMAN	K.MTPEQLAIK.N	41.9355	13	1	17.2683	17.2153	17.4179	17.189	17.1274	17.3333	17.328	17.2751	17.3524
sp|O00487|PSDE_HUMAN	K.M*TPEQLAIK.N	41.9355	13	1	17.2683	17.2153	17.4179	17.189	17.1274	17.3333	17.328	17.2751	17.3524
sp|O00487|PSDE_HUMAN	K.PSIQALIHGLNR.H	41.9355	13	1	17.2683	17.2153	17.4179	17.189	17.1274	17.3333	17.328	17.2751	17.3524
sp|O00487|PSDE_HUMAN	R.QTTSNLGHLNK.P	41.9355	13	1	17.2683	17.2153	17.4179	17.189	17.1274	17.3333	17.328	17.2751	17.3524
sp|O00487|PSDE_HUMAN	K.VVIDAFR.L	41.9355	13	1	17.2683	17.2153	17.4179	17.189	17.1274	17.3333	17.328	17.2751	17.3524
sp|O00499|BIN1_HUMAN	K.ESDWNQHK.E	13.4907	8	1	15.7833	15.6521	15.4529	15.6171	15.563	15.6734	15.3431	15.5136	15.6741
sp|O00499|BIN1_HUMAN	K.IASNVQK.K	13.4907	8	1	15.7833	15.6521	15.4529	15.6171	15.563	15.6734	15.3431	15.5136	15.6741
sp|O00499|BIN1_HUMAN	R.KLVDYDSAR.H	13.4907	8	1	15.7833	15.6521	15.4529	15.6171	15.563	15.6734	15.3431	15.5136	15.6741
sp|O00499|BIN1_HUMAN	K.LNQNLNDVLVGLEK.Q	13.4907	8	1	15.7833	15.6521	15.4529	15.6171	15.563	15.6734	15.3431	15.5136	15.6741
sp|O00499|BIN1_HUMAN	K.LVDYDSAR.H	13.4907	8	1	15.7833	15.6521	15.4529	15.6171	15.563	15.6734	15.3431	15.5136	15.6741
sp|O00499|BIN1_HUMAN	K.QHGSNTFTVK.A	13.4907	8	1	15.7833	15.6521	15.4529	15.6171	15.563	15.6734	15.3431	15.5136	15.6741
sp|O00499|BIN1_HUMAN	R.TYLASVK.A	13.4907	8	1	15.7833	15.6521	15.4529	15.6171	15.563	15.6734	15.3431	15.5136	15.6741
sp|O00499|BIN1_HUMAN	K.VQAQHDYTATDTDELQLK.A	13.4907	8	1	15.7833	15.6521	15.4529	15.6171	15.563	15.6734	15.3431	15.5136	15.6741
sp|O00505|IMA4_HUMAN	K.DSQVVQVVLDGLK.N	17.2745	9	1	17.3196	17.4634	17.6167	17.4563	17.3236	17.3234	17.3373	17.2431	17.1825
sp|O00505|IMA4_HUMAN	K.EAAWAISNLTISGR.K	17.2745	9	1	17.3196	17.4634	17.6167	17.4563	17.3236	17.3234	17.3373	17.2431	17.1825
sp|O00505|IMA4_HUMAN	K.GDFGTQK.E	17.2745	9	1	17.3196	17.4634	17.6167	17.4563	17.3236	17.3234	17.3373	17.2431	17.1825
sp|O00505|IMA4_HUMAN	K.IEVLQQHENEDIYK.L	17.2745	9	1	17.3196	17.4634	17.6167	17.4563	17.3236	17.3234	17.3373	17.2431	17.1825
sp|O00505|IMA4_HUMAN	Y.NFDPTANLQTK.E	17.2745	9	1	17.3196	17.4634	17.6167	17.4563	17.3236	17.3234	17.3373	17.2431	17.1825
sp|O00505|IMA4_HUMAN	R.NPPIDDLIK.S	17.2745	9	1	17.3196	17.4634	17.6167	17.4563	17.3236	17.3234	17.3373	17.2431	17.1825
sp|O00505|IMA4_HUMAN	R.NVPQEESLEDSDVDADFK.A	17.2745	9	1	17.3196	17.4634	17.6167	17.4563	17.3236	17.3234	17.3373	17.2431	17.1825
sp|O00505|IMA4_HUMAN	K.SGILPILVK.C	17.2745	9	1	17.3196	17.4634	17.6167	17.4563	17.3236	17.3234	17.3373	17.2431	17.1825
sp|O00505|IMA4_HUMAN	K.VQTAALR.A	17.2745	9	1	17.3196	17.4634	17.6167	17.4563	17.3236	17.3234	17.3373	17.2431	17.1825
sp|O00506|STK25_HUMAN	K.AANVLLSEQGDVK.L	21.1268	6	1	16.3939	16.5577	16.7926	16.3464	16.598	16.5499	16.6741	16.5114	16.8205
sp|O00506|STK25_HUMAN	K.ADIWSLGITAIELAK.G	21.1268	6	1	16.3939	16.5577	16.7926	16.3464	16.598	16.5499	16.6741	16.5114	16.8205
sp|O00506|STK25_HUMAN	K.GIDNHTK.E	21.1268	6	1	16.3939	16.5577	16.7926	16.3464	16.598	16.5499	16.6741	16.5114	16.8205
sp|O00506|STK25_HUMAN	K.QSAYDFK.A	21.1268	6	1	16.3939	16.5577	16.7926	16.3464	16.598	16.5499	16.6741	16.5114	16.8205
sp|O00506|STK25_HUMAN	K.TSFLTELIDR.Y	21.1268	6	1	16.3939	16.5577	16.7926	16.3464	16.598	16.5499	16.6741	16.5114	16.8205
sp|O00506|STK25_HUMAN	R.VDPEELFTK.L	21.1268	6	1	16.3939	16.5577	16.7926	16.3464	16.598	16.5499	16.6741	16.5114	16.8205
sp|O00515|LAD1_HUMAN	R.AEPASSR.K	21.2766	11	1	16.0634	15.2282	15.9826	16.3656	16.4317	16.032	15.9464	16.0391	16.2188
sp|O00515|LAD1_HUMAN	R.GPWALEEESLVGREPEER.K	21.2766	11	1	16.0634	15.2282	15.9826	16.3656	16.4317	16.032	15.9464	16.0391	16.2188
sp|O00515|LAD1_HUMAN	R.LSGVVTSR.L	21.2766	11	1	16.0634	15.2282	15.9826	16.3656	16.4317	16.032	15.9464	16.0391	16.2188
sp|O00515|LAD1_HUMAN	R.NLSSTTDDEAPR.L	21.2766	11	1	16.0634	15.2282	15.9826	16.3656	16.4317	16.032	15.9464	16.0391	16.2188
sp|O00515|LAD1_HUMAN	R.NSLSPVQATQK.P	21.2766	11	1	16.0634	15.2282	15.9826	16.3656	16.4317	16.032	15.9464	16.0391	16.2188
sp|O00515|LAD1_HUMAN	R.QASASER.L	21.2766	11	1	16.0634	15.2282	15.9826	16.3656	16.4317	16.032	15.9464	16.0391	16.2188
sp|O00515|LAD1_HUMAN	R.RQVVEAAQAPIQER.L	21.2766	11	1	16.0634	15.2282	15.9826	16.3656	16.4317	16.032	15.9464	16.0391	16.2188
sp|O00515|LAD1_HUMAN	K.SDSSLDAEV.-	21.2766	11	1	16.0634	15.2282	15.9826	16.3656	16.4317	16.032	15.9464	16.0391	16.2188
sp|O00515|LAD1_HUMAN	R.TLEDEEEQER.E	21.2766	11	1	16.0634	15.2282	15.9826	16.3656	16.4317	16.032	15.9464	16.0391	16.2188
sp|O00515|LAD1_HUMAN	R.TLEDEEEQERER.R	21.2766	11	1	16.0634	15.2282	15.9826	16.3656	16.4317	16.032	15.9464	16.0391	16.2188
sp|O00515|LAD1_HUMAN	R.TQESGDQDPQEAQK.A	21.2766	11	1	16.0634	15.2282	15.9826	16.3656	16.4317	16.032	15.9464	16.0391	16.2188
sp|O00519|FAAH1_HUMAN	R.DVESLALCLR.A	12.0898	7	1	16.0253	15.3051	15.8518	16.4448	16.3208	17.4412	16.0735	16.1409	16.0449
sp|O00519|FAAH1_HUMAN	R.EEVYTSSQPLR.V	12.0898	7	1	16.0253	15.3051	15.8518	16.4448	16.3208	17.4412	16.0735	16.1409	16.0449
sp|O00519|FAAH1_HUMAN	K.GCVYGQEAVR.L	12.0898	7	1	16.0253	15.3051	15.8518	16.4448	16.3208	17.4412	16.0735	16.1409	16.0449
sp|O00519|FAAH1_HUMAN	M.LAPALDLNAPGR.A	12.0898	7	1	16.0253	15.3051	15.8518	16.4448	16.3208	17.4412	16.0735	16.1409	16.0449
sp|O00519|FAAH1_HUMAN	R.LQNPDLDSEALLALPLPQLVQK.L	12.0898	7	1	16.0253	15.3051	15.8518	16.4448	16.3208	17.4412	16.0735	16.1409	16.0449
sp|O00519|FAAH1_HUMAN	R.LSAFLSNM*K.S	12.0898	7	1	16.0253	15.3051	15.8518	16.4448	16.3208	17.4412	16.0735	16.1409	16.0449
sp|O00519|FAAH1_HUMAN	K.SPGGSSGGEGALIGSGGSPLGLGTDIGGSIR.F	12.0898	7	1	16.0253	15.3051	15.8518	16.4448	16.3208	17.4412	16.0735	16.1409	16.0449
sp|O00534|VMA5A_HUMAN	K.AAITFLK.S	25.4453	20	1	18.4458	19.2382	18.835	18.4238	18.6365	18.292	18.6106	18.3891	18.3483
sp|O00534|VMA5A_HUMAN	K.AISQGHQAF.L	25.4453	20	1	18.4458	19.2382	18.835	18.4238	18.6365	18.292	18.6106	18.3891	18.3483
sp|O00534|VMA5A_HUMAN	K.AISQGHQAFLLEGDSSSR.D	25.4453	20	1	18.4458	19.2382	18.835	18.4238	18.6365	18.292	18.6106	18.3891	18.3483
sp|O00534|VMA5A_HUMAN	R.ASGGTSEFITGK.D	25.4453	20	1	18.4458	19.2382	18.835	18.4238	18.6365	18.292	18.6106	18.3891	18.3483
sp|O00534|VMA5A_HUMAN	K.CEWELLER.K	25.4453	20	1	18.4458	19.2382	18.835	18.4238	18.6365	18.292	18.6106	18.3891	18.3483
sp|O00534|VMA5A_HUMAN	K.CQSGFR.K	25.4453	20	1	18.4458	19.2382	18.835	18.4238	18.6365	18.292	18.6106	18.3891	18.3483
sp|O00534|VMA5A_HUMAN	K.DSCLNVK.T	25.4453	20	1	18.4458	19.2382	18.835	18.4238	18.6365	18.292	18.6106	18.3891	18.3483
sp|O00534|VMA5A_HUMAN	R.DVFSCNVGNLQPGSK.A	25.4453	20	1	18.4458	19.2382	18.835	18.4238	18.6365	18.292	18.6106	18.3891	18.3483
sp|O00534|VMA5A_HUMAN	K.ELNKPVQGPLAHR.D	25.4453	20	1	18.4458	19.2382	18.835	18.4238	18.6365	18.292	18.6106	18.3891	18.3483
sp|O00534|VMA5A_HUMAN	K.ETLILLLK.S	25.4453	20	1	18.4458	19.2382	18.835	18.4238	18.6365	18.292	18.6106	18.3891	18.3483
sp|O00534|VMA5A_HUMAN	R.FVLPAVLNPR.Y	25.4453	20	1	18.4458	19.2382	18.835	18.4238	18.6365	18.292	18.6106	18.3891	18.3483
sp|O00534|VMA5A_HUMAN	K.IVAELQDK.M	25.4453	20	1	18.4458	19.2382	18.835	18.4238	18.6365	18.292	18.6106	18.3891	18.3483
sp|O00534|VMA5A_HUMAN	K.LMQADLGGTEILAPLQNIYR.G	25.4453	20	1	18.4458	19.2382	18.835	18.4238	18.6365	18.292	18.6106	18.3891	18.3483
sp|O00534|VMA5A_HUMAN	K.PDVNLTIHR.L	25.4453	20	1	18.4458	19.2382	18.835	18.4238	18.6365	18.292	18.6106	18.3891	18.3483
sp|O00534|VMA5A_HUMAN	M.SSQDTSQLR.I	25.4453	20	1	18.4458	19.2382	18.835	18.4238	18.6365	18.292	18.6106	18.3891	18.3483
sp|O00534|VMA5A_HUMAN	K.SSVDPAIFAF.-	25.4453	20	1	18.4458	19.2382	18.835	18.4238	18.6365	18.292	18.6106	18.3891	18.3483
sp|O00534|VMA5A_HUMAN	K.TSAQVSLAAGHK.F	25.4453	20	1	18.4458	19.2382	18.835	18.4238	18.6365	18.292	18.6106	18.3891	18.3483
sp|O00534|VMA5A_HUMAN	K.VQSNCPLSPTEYLGEDK.T	25.4453	20	1	18.4458	19.2382	18.835	18.4238	18.6365	18.292	18.6106	18.3891	18.3483
sp|O00534|VMA5A_HUMAN	R.YQFSGSSK.D	25.4453	20	1	18.4458	19.2382	18.835	18.4238	18.6365	18.292	18.6106	18.3891	18.3483
sp|O00534|VMA5A_HUMAN	K.YVQELPLEADGALR.F	25.4453	20	1	18.4458	19.2382	18.835	18.4238	18.6365	18.292	18.6106	18.3891	18.3483
sp|O00541|PESC_HUMAN	K.AHDEAVR.S	17.0068	10	1	17.2042	17.0373	17.1436	17.2951	17.338	17.3754	17.1426	17.3907	17.0738
sp|O00541|PESC_HUMAN	R.EALAFIIR.S	17.0068	10	1	17.2042	17.0373	17.1436	17.2951	17.338	17.3754	17.1426	17.3907	17.0738
sp|O00541|PESC_HUMAN	R.FLLHEPIVNK.F	17.0068	10	1	17.2042	17.0373	17.1436	17.2951	17.338	17.3754	17.1426	17.3907	17.0738
sp|O00541|PESC_HUMAN	R.LAALEEQR.M	17.0068	10	1	17.2042	17.0373	17.1436	17.2951	17.338	17.3754	17.1426	17.3907	17.0738
sp|O00541|PESC_HUMAN	K.LAALSASLAR.V	17.0068	10	1	17.2042	17.0373	17.1436	17.2951	17.338	17.3754	17.1426	17.3907	17.0738
sp|O00541|PESC_HUMAN	R.LAQEEESEAK.R	17.0068	10	1	17.2042	17.0373	17.1436	17.2951	17.338	17.3754	17.1426	17.3907	17.0738
sp|O00541|PESC_HUMAN	R.LAQEEESEAKR.L	17.0068	10	1	17.2042	17.0373	17.1436	17.2951	17.338	17.3754	17.1426	17.3907	17.0738
sp|O00541|PESC_HUMAN	K.LEGQAQAEAK.A	17.0068	10	1	17.2042	17.0373	17.1436	17.2951	17.338	17.3754	17.1426	17.3907	17.0738
sp|O00541|PESC_HUMAN	K.SEWNTVER.L	17.0068	10	1	17.2042	17.0373	17.1436	17.2951	17.338	17.3754	17.1426	17.3907	17.0738
sp|O00541|PESC_HUMAN	R.SFGGEVSWDK.S	17.0068	10	1	17.2042	17.0373	17.1436	17.2951	17.338	17.3754	17.1426	17.3907	17.0738
sp|O00559|RCAS1_HUMAN	R.EPLNFGIPDGSTGFSSR.L	18.7793	4	1	15.5018	15.2841	15.516	15.596	15.2213	15.7727	15.9373	15.4936	15.2796
sp|O00559|RCAS1_HUMAN	K.IEGGNGNVATQQNSLEQLEPDYFK.D	18.7793	4	1	15.5018	15.2841	15.516	15.596	15.2213	15.7727	15.9373	15.4936	15.2796
sp|O00559|RCAS1_HUMAN	K.QTDVEEWTSWDEDAPTSVK.I	18.7793	4	1	15.5018	15.2841	15.516	15.596	15.2213	15.7727	15.9373	15.4936	15.2796
sp|O00559|RCAS1_HUMAN	K.REPLNFGIPDGSTGFSSR.L	18.7793	4	1	15.5018	15.2841	15.516	15.596	15.2213	15.7727	15.9373	15.4936	15.2796
sp|O00560|SDCB1_HUMAN	R.ANVAVVSGAPLQGQLVAR.P	26.8456	8	1	15.9841	15.8246	16.1348	16.2281	16.3205	16.2367	16.704	15.8776	16.2824
sp|O00560|SDCB1_HUMAN	K.DSTGHVGFIFK.N	26.8456	8	1	15.9841	15.8246	16.1348	16.2281	16.3205	16.2367	16.704	15.8776	16.2824
sp|O00560|SDCB1_HUMAN	R.LYPELSQYMGLSLNEEEIR.A	26.8456	8	1	15.9841	15.8246	16.1348	16.2281	16.3205	16.2367	16.704	15.8776	16.2824
sp|O00560|SDCB1_HUMAN	R.LYPELSQYM*GLSLNEEEIR.A	26.8456	8	1	15.9841	15.8246	16.1348	16.2281	16.3205	16.2367	16.704	15.8776	16.2824
sp|O00560|SDCB1_HUMAN	F.SANPANPAILSEASAPIPHDGNLYPR.L	26.8456	8	1	15.9841	15.8246	16.1348	16.2281	16.3205	16.2367	16.704	15.8776	16.2824
sp|O00560|SDCB1_HUMAN	K.SIDNGIFVQLVQANSPASLVGLR.F	26.8456	8	1	15.9841	15.8246	16.1348	16.2281	16.3205	16.2367	16.704	15.8776	16.2824
sp|O00560|SDCB1_HUMAN	R.TITMHK.D	26.8456	8	1	15.9841	15.8246	16.1348	16.2281	16.3205	16.2367	16.704	15.8776	16.2824
sp|O00560|SDCB1_HUMAN	K.VIQAQTAF.S	26.8456	8	1	15.9841	15.8246	16.1348	16.2281	16.3205	16.2367	16.704	15.8776	16.2824
sp|O00566|MPP10_HUMAN	R.IRDQAWDDVVR.K	13.2159	9	1	15.8777	16.0869	16.1412	15.9858	16.1802	15.7936	16.1098	16.1832	16.2179
sp|O00566|MPP10_HUMAN	R.LTLDHEK.S	13.2159	9	1	15.8777	16.0869	16.1412	15.9858	16.1802	15.7936	16.1098	16.1832	16.2179
sp|O00566|MPP10_HUMAN	K.MQINDAKKTEKKKKKR.Q	13.2159	9	1	15.8777	16.0869	16.1412	15.9858	16.1802	15.7936	16.1098	16.1832	16.2179
sp|O00566|MPP10_HUMAN	R.QDISVHK.L	13.2159	9	1	15.8777	16.0869	16.1412	15.9858	16.1802	15.7936	16.1098	16.1832	16.2179
sp|O00566|MPP10_HUMAN	K.RPENSLLEETLHFDHAVR.M	13.2159	9	1	15.8777	16.0869	16.1412	15.9858	16.1802	15.7936	16.1098	16.1832	16.2179
sp|O00566|MPP10_HUMAN	K.SSQAFFSK.L	13.2159	9	1	15.8777	16.0869	16.1412	15.9858	16.1802	15.7936	16.1098	16.1832	16.2179
sp|O00566|MPP10_HUMAN	K.SSVDQAGK.Y	13.2159	9	1	15.8777	16.0869	16.1412	15.9858	16.1802	15.7936	16.1098	16.1832	16.2179
sp|O00566|MPP10_HUMAN	K.TAEEENPEHVEIQK.M	13.2159	9	1	15.8777	16.0869	16.1412	15.9858	16.1802	15.7936	16.1098	16.1832	16.2179
sp|O00566|MPP10_HUMAN	R.VTFALPDDAETEDTGVLNVK.K	13.2159	9	1	15.8777	16.0869	16.1412	15.9858	16.1802	15.7936	16.1098	16.1832	16.2179
sp|O00567|NOP56_HUMAN	K.AQLGLGH.S	53.8721	32	1	19.3968	18.9645	19.5337	19.5162	19.3084	19.4551	19.412	19.544	19.4038
sp|O00567|NOP56_HUMAN	K.AQLGLGHSYSR.A	53.8721	32	1	19.3968	18.9645	19.5337	19.5162	19.3084	19.4551	19.412	19.544	19.4038
sp|O00567|NOP56_HUMAN	F.ASSQVALENANAVSEGVVHEDLR.L	53.8721	32	1	19.3968	18.9645	19.5337	19.5162	19.3084	19.4551	19.412	19.544	19.4038
sp|O00567|NOP56_HUMAN	K.DINTFSM*R.V	53.8721	32	1	19.3968	18.9645	19.5337	19.5162	19.3084	19.4551	19.412	19.544	19.4038
sp|O00567|NOP56_HUMAN	K.EAMVQAEEAAAEITR.K	53.8721	32	1	19.3968	18.9645	19.5337	19.5162	19.3084	19.4551	19.412	19.544	19.4038
sp|O00567|NOP56_HUMAN	K.EAM*VQAEEAAAEITR.K	53.8721	32	1	19.3968	18.9645	19.5337	19.5162	19.3084	19.4551	19.412	19.544	19.4038
sp|O00567|NOP56_HUMAN	K.EELMSSDLEETAGSTSIPK.R	53.8721	32	1	19.3968	18.9645	19.5337	19.5162	19.3084	19.4551	19.412	19.544	19.4038
sp|O00567|NOP56_HUMAN	K.EEPVSSGPEEAVGK.S	53.8721	32	1	19.3968	18.9645	19.5337	19.5162	19.3084	19.4551	19.412	19.544	19.4038
sp|O00567|NOP56_HUMAN	K.EETVNDPEEAGHR.S	53.8721	32	1	19.3968	18.9645	19.5337	19.5162	19.3084	19.4551	19.412	19.544	19.4038
sp|O00567|NOP56_HUMAN	R.ELNEDKLEK.L	53.8721	32	1	19.3968	18.9645	19.5337	19.5162	19.3084	19.4551	19.412	19.544	19.4038
sp|O00567|NOP56_HUMAN	K.EVEEISLLQPQVEESVLNLGK.F	53.8721	32	1	19.3968	18.9645	19.5337	19.5162	19.3084	19.4551	19.412	19.544	19.4038
sp|O00567|NOP56_HUMAN	R.EWYGYHFPELVK.I	53.8721	32	1	19.3968	18.9645	19.5337	19.5162	19.3084	19.4551	19.412	19.544	19.4038
sp|O00567|NOP56_HUMAN	K.GLTDLSACK.A	53.8721	32	1	19.3968	18.9645	19.5337	19.5162	19.3084	19.4551	19.412	19.544	19.4038
sp|O00567|NOP56_HUMAN	R.IDCFSEVPTSVFGEK.L	53.8721	32	1	19.3968	18.9645	19.5337	19.5162	19.3084	19.4551	19.412	19.544	19.4038
sp|O00567|NOP56_HUMAN	K.IGAAIQEELGYNCQTGGVIAEILR.G	53.8721	32	1	19.3968	18.9645	19.5337	19.5162	19.3084	19.4551	19.412	19.544	19.4038
sp|O00567|NOP56_HUMAN	K.IINDNATYCR.L	53.8721	32	1	19.3968	18.9645	19.5337	19.5162	19.3084	19.4551	19.412	19.544	19.4038
sp|O00567|NOP56_HUMAN	R.LAQFIGNR.R	53.8721	32	1	19.3968	18.9645	19.5337	19.5162	19.3084	19.4551	19.412	19.544	19.4038
sp|O00567|NOP56_HUMAN	K.LEELTM*DGAK.A	53.8721	32	1	19.3968	18.9645	19.5337	19.5162	19.3084	19.4551	19.412	19.544	19.4038
sp|O00567|NOP56_HUMAN	R.LHFHNLVK.G	53.8721	32	1	19.3968	18.9645	19.5337	19.5162	19.3084	19.4551	19.412	19.544	19.4038
sp|O00567|NOP56_HUMAN	R.LIAHAGSLTNLAK.Y	53.8721	32	1	19.3968	18.9645	19.5337	19.5162	19.3084	19.4551	19.412	19.544	19.4038
sp|O00567|NOP56_HUMAN	R.LLLETHLPSK.K	53.8721	32	1	19.3968	18.9645	19.5337	19.5162	19.3084	19.4551	19.412	19.544	19.4038
sp|O00567|NOP56_HUMAN	R.LSFYETGEIPR.K	53.8721	32	1	19.3968	18.9645	19.5337	19.5162	19.3084	19.4551	19.412	19.544	19.4038
sp|O00567|NOP56_HUMAN	R.LVAFCPFASSQVALENANAVSEGVVHEDLR.L	53.8721	32	1	19.3968	18.9645	19.5337	19.5162	19.3084	19.4551	19.412	19.544	19.4038
sp|O00567|NOP56_HUMAN	K.MSQVAPSLSALIGEAVGAR.L	53.8721	32	1	19.3968	18.9645	19.5337	19.5162	19.3084	19.4551	19.412	19.544	19.4038
sp|O00567|NOP56_HUMAN	K.M*SQVAPSLSALIGEAVGAR.L	53.8721	32	1	19.3968	18.9645	19.5337	19.5162	19.3084	19.4551	19.412	19.544	19.4038
sp|O00567|NOP56_HUMAN	K.NLDVMK.E	53.8721	32	1	19.3968	18.9645	19.5337	19.5162	19.3084	19.4551	19.412	19.544	19.4038
sp|O00567|NOP56_HUMAN	R.QSLHTYLR.S	53.8721	32	1	19.3968	18.9645	19.5337	19.5162	19.3084	19.4551	19.412	19.544	19.4038
sp|O00567|NOP56_HUMAN	R.VDNM*IIQSISLLDQLDK.D	53.8721	32	1	19.3968	18.9645	19.5337	19.5162	19.3084	19.4551	19.412	19.544	19.4038
sp|O00567|NOP56_HUMAN	K.VLLGVGDPK.I	53.8721	32	1	19.3968	18.9645	19.5337	19.5162	19.3084	19.4551	19.412	19.544	19.4038
sp|O00567|NOP56_HUMAN	R.VVSLSEYR.Q	53.8721	32	1	19.3968	18.9645	19.5337	19.5162	19.3084	19.4551	19.412	19.544	19.4038
sp|O00567|NOP56_HUMAN	K.YGLIFHSTFIGR.A	53.8721	32	1	19.3968	18.9645	19.5337	19.5162	19.3084	19.4551	19.412	19.544	19.4038
sp|O00567|NOP56_HUMAN	K.YPASTVQILGAEK.A	53.8721	32	1	19.3968	18.9645	19.5337	19.5162	19.3084	19.4551	19.412	19.544	19.4038
sp|O00571|DDX3X_HUMAN	K.DAYSSFGSR.S	45.3172	29	1	19.3831	19.1074	19.3457	19.4363	19.2604	19.3613	19.3595	19.3248	19.3096
sp|O00571|DDX3X_HUMAN	R.DFLDEYIFLAVGR.V	45.3172	29	1	19.3831	19.1074	19.3457	19.4363	19.2604	19.3613	19.3595	19.3248	19.3096
sp|O00571|DDX3X_HUMAN	R.DREEALHQFR.S	45.3172	29	1	19.3831	19.1074	19.3457	19.4363	19.2604	19.3613	19.3595	19.3248	19.3096
sp|O00571|DDX3X_HUMAN	K.DSLTLVFVETK.K	45.3172	29	1	19.3831	19.1074	19.3457	19.4363	19.2604	19.3613	19.3595	19.3248	19.3096
sp|O00571|DDX3X_HUMAN	R.EEALHQFR.S	45.3172	29	1	19.3831	19.1074	19.3457	19.4363	19.2604	19.3613	19.3595	19.3248	19.3096
sp|O00571|DDX3X_HUMAN	R.ELAVQIYEEAR.K	45.3172	29	1	19.3831	19.1074	19.3457	19.4363	19.2604	19.3613	19.3595	19.3248	19.3096
sp|O00571|DDX3X_HUMAN	K.GADSLEDFLYHEGYACTSIHGDR.S	45.3172	29	1	19.3831	19.1074	19.3457	19.4363	19.2604	19.3613	19.3595	19.3248	19.3096
sp|O00571|DDX3X_HUMAN	Y.GGADIGQQIR.D	45.3172	29	1	19.3831	19.1074	19.3457	19.4363	19.2604	19.3613	19.3595	19.3248	19.3096
sp|O00571|DDX3X_HUMAN	R.GLDISNVK.H	45.3172	29	1	19.3831	19.1074	19.3457	19.4363	19.2604	19.3613	19.3595	19.3248	19.3096
sp|O00571|DDX3X_HUMAN	K.HAIPIIK.E	45.3172	29	1	19.3831	19.1074	19.3457	19.4363	19.2604	19.3613	19.3595	19.3248	19.3096
sp|O00571|DDX3X_HUMAN	K.HVINFDLPSDIEEYVHR.I	45.3172	29	1	19.3831	19.1074	19.3457	19.4363	19.2604	19.3613	19.3595	19.3248	19.3096
sp|O00571|DDX3X_HUMAN	K.IGLDFCK.Y	45.3172	29	1	19.3831	19.1074	19.3457	19.4363	19.2604	19.3613	19.3595	19.3248	19.3096
sp|O00571|DDX3X_HUMAN	R.IVEQDTM*PPK.G	45.3172	29	1	19.3831	19.1074	19.3457	19.4363	19.2604	19.3613	19.3595	19.3248	19.3096
sp|O00571|DDX3X_HUMAN	R.LEQELFSGGNTGINFEK.Y	45.3172	29	1	19.3831	19.1074	19.3457	19.4363	19.2604	19.3613	19.3595	19.3248	19.3096
sp|O00571|DDX3X_HUMAN	R.QSSGASSSSF.S	45.3172	29	1	19.3831	19.1074	19.3457	19.4363	19.2604	19.3613	19.3595	19.3248	19.3096
sp|O00571|DDX3X_HUMAN	R.QSSGASSSSFSSSR.A	45.3172	29	1	19.3831	19.1074	19.3457	19.4363	19.2604	19.3613	19.3595	19.3248	19.3096
sp|O00571|DDX3X_HUMAN	K.QYPISLVLAPTR.E	45.3172	29	1	19.3831	19.1074	19.3457	19.4363	19.2604	19.3613	19.3595	19.3248	19.3096
sp|O00571|DDX3X_HUMAN	K.SDEDDWSK.P	45.3172	29	1	19.3831	19.1074	19.3457	19.4363	19.2604	19.3613	19.3595	19.3248	19.3096
sp|O00571|DDX3X_HUMAN	R.SDYDGIGSR.G	45.3172	29	1	19.3831	19.1074	19.3457	19.4363	19.2604	19.3613	19.3595	19.3248	19.3096
sp|O00571|DDX3X_HUMAN	R.SFLLDLLNATGK.D	45.3172	29	1	19.3831	19.1074	19.3457	19.4363	19.2604	19.3613	19.3595	19.3248	19.3096
sp|O00571|DDX3X_HUMAN	K.SPILVATAVAAR.G	45.3172	29	1	19.3831	19.1074	19.3457	19.4363	19.2604	19.3613	19.3595	19.3248	19.3096
sp|O00571|DDX3X_HUMAN	K.SSFFSDR.G	45.3172	29	1	19.3831	19.1074	19.3457	19.4363	19.2604	19.3613	19.3595	19.3248	19.3096
sp|O00571|DDX3X_HUMAN	K.TAAFLLPILSQIYSDGPGEALR.A	45.3172	29	1	19.3831	19.1074	19.3457	19.4363	19.2604	19.3613	19.3595	19.3248	19.3096
sp|O00571|DDX3X_HUMAN	R.VGNLGLATSFFNER.N	45.3172	29	1	19.3831	19.1074	19.3457	19.4363	19.2604	19.3613	19.3595	19.3248	19.3096
sp|O00571|DDX3X_HUMAN	R.VGSTSENITQK.V	45.3172	29	1	19.3831	19.1074	19.3457	19.4363	19.2604	19.3613	19.3595	19.3248	19.3096
sp|O00571|DDX3X_HUMAN	R.VRPCVVYGGADIGQQIR.D	45.3172	29	1	19.3831	19.1074	19.3457	19.4363	19.2604	19.3613	19.3595	19.3248	19.3096
sp|O00571|DDX3X_HUMAN	K.VVWVEESDKR.S	45.3172	29	1	19.3831	19.1074	19.3457	19.4363	19.2604	19.3613	19.3595	19.3248	19.3096
sp|O00571|DDX3X_HUMAN	C.VVYGGADIGQQIR.D	45.3172	29	1	19.3831	19.1074	19.3457	19.4363	19.2604	19.3613	19.3595	19.3248	19.3096
sp|O00571|DDX3X_HUMAN	K.YLVLDEADR.M	45.3172	29	1	19.3831	19.1074	19.3457	19.4363	19.2604	19.3613	19.3595	19.3248	19.3096
sp|O00592|PODXL_HUMAN	K.ATFNPAQDK.C	8.96057	5	1	14.6578	16.6941	15.6817	15.4779	15.7828	15.7367	15.637	15.1545	15.4976
sp|O00592|PODXL_HUMAN	K.CEDLETQTQSEK.Q	8.96057	5	1	14.6578	16.6941	15.6817	15.4779	15.7828	15.7367	15.637	15.1545	15.4976
sp|O00592|PODXL_HUMAN	K.DDLDEEEDTHL.-	8.96057	5	1	14.6578	16.6941	15.6817	15.4779	15.7828	15.7367	15.637	15.1545	15.4976
sp|O00592|PODXL_HUMAN	K.DKWDELK.E	8.96057	5	1	14.6578	16.6941	15.6817	15.4779	15.7828	15.7367	15.637	15.1545	15.4976
sp|O00592|PODXL_HUMAN	R.LASVPGSQTVVVK.E	8.96057	5	1	14.6578	16.6941	15.6817	15.4779	15.7828	15.7367	15.637	15.1545	15.4976
sp|O00625|PIR_HUMAN	R.EQSEGVGAR.V	6.89655	2	1	15.3923	16.1123	15.3282	15.4103	15.5615	15.5295	15.2389	15.4057	15.2029
sp|O00625|PIR_HUMAN	R.SIGRPELK.N	6.89655	2	1	15.3923	16.1123	15.3282	15.4103	15.5615	15.5295	15.2389	15.4057	15.2029
sp|O00629|IMA3_HUMAN	K.IEQLQNHENEDIYK.L	17.2745	5	1	14.3376	14.8031	15.1739	15.0164	14.5407	15.0806	15.3809	15.4531	15.3824
sp|O00629|IMA3_HUMAN	R.NEVVVELR.K	17.2745	5	1	14.3376	14.8031	15.1739	15.0164	14.5407	15.0806	15.3809	15.4531	15.3824
sp|O00629|IMA3_HUMAN	R.NVPHEDICEDSDIDGDYR.V	17.2745	5	1	14.3376	14.8031	15.1739	15.0164	14.5407	15.0806	15.3809	15.4531	15.3824
sp|O00629|IMA3_HUMAN	K.SGILPILVHCLER.D	17.2745	5	1	14.3376	14.8031	15.1739	15.0164	14.5407	15.0806	15.3809	15.4531	15.3824
sp|O00629|IMA3_HUMAN	R.VQNTSLEAIVQNASSDNQGIQLSAVQAAR.K	17.2745	5	1	14.3376	14.8031	15.1739	15.0164	14.5407	15.0806	15.3809	15.4531	15.3824
sp|O00712|NFIB_HUMAN	K.DELLSEKPEIK.Q	14.2857	3	1	16.6598	15.7238	16.5192	16.6695	16.5381	16.4992	16.5357	16.5654	16.509
sp|O00712|NFIB_HUMAN	K.NPPGYLEDSFVK.S	14.2857	3	1	16.6598	15.7238	16.5192	16.6695	16.5381	16.4992	16.5357	16.5654	16.509
sp|O00712|NFIB_HUMAN	K.SGVFNVSELVR.V	14.2857	3	1	16.6598	15.7238	16.5192	16.6695	16.5381	16.4992	16.5357	16.5654	16.509
sp|O00743|PPP6_HUMAN	R.GAGWLFGAK.V	19.6721	6	1	15.914	16.4679	15.9808	16.0015	15.8287	15.7004	15.9215	15.9121	15.8141
sp|O00743|PPP6_HUMAN	R.NQEIPHK.G	19.6721	6	1	15.914	16.4679	15.9808	16.0015	15.8287	15.7004	15.9215	15.9121	15.8141
sp|O00743|PPP6_HUMAN	R.TTTPYFL.-	19.6721	6	1	15.914	16.4679	15.9808	16.0015	15.8287	15.7004	15.9215	15.9121	15.8141
sp|O00743|PPP6_HUMAN	K.VTNEFVHINNLK.L	19.6721	6	1	15.914	16.4679	15.9808	16.0015	15.8287	15.7004	15.9215	15.9121	15.8141
sp|O00743|PPP6_HUMAN	K.YGNANAWR.Y	19.6721	6	1	15.914	16.4679	15.9808	16.0015	15.8287	15.7004	15.9215	15.9121	15.8141
sp|O00743|PPP6_HUMAN	K.YLPENDLK.R	19.6721	6	1	15.914	16.4679	15.9808	16.0015	15.8287	15.7004	15.9215	15.9121	15.8141
sp|O00763|ACACB_HUMAN	K.DDGLGVENLR.G	4.88202	8	1	15.4622	16.0457	15.4423	15.5252	15.3541	15.7005	15.4366	15.6122	15.3456
sp|O00763|ACACB_HUMAN	K.EEVDSYR.I	4.88202	8	1	15.4622	16.0457	15.4423	15.5252	15.3541	15.7005	15.4366	15.6122	15.3456
sp|O00763|ACACB_HUMAN	K.EGVEVTDHR.F	4.88202	8	1	15.4622	16.0457	15.4423	15.5252	15.3541	15.7005	15.4366	15.6122	15.3456
sp|O00763|ACACB_HUMAN	R.ENITYLK.H	4.88202	8	1	15.4622	16.0457	15.4423	15.5252	15.3541	15.7005	15.4366	15.6122	15.3456
sp|O00763|ACACB_HUMAN	R.GGVLEPEGTVEIK.F	4.88202	8	1	15.4622	16.0457	15.4423	15.5252	15.3541	15.7005	15.4366	15.6122	15.3456
sp|O00763|ACACB_HUMAN	R.HSDLITK.E	4.88202	8	1	15.4622	16.0457	15.4423	15.5252	15.3541	15.7005	15.4366	15.6122	15.3456
sp|O00763|ACACB_HUMAN	R.TVEVAVPADPANLDSEAK.I	4.88202	8	1	15.4622	16.0457	15.4423	15.5252	15.3541	15.7005	15.4366	15.6122	15.3456
sp|O00763|ACACB_HUMAN	R.VLQAEVK.I	4.88202	8	1	15.4622	16.0457	15.4423	15.5252	15.3541	15.7005	15.4366	15.6122	15.3456
sp|O14493|CLD4_HUMAN	R.SAAASNY.V	14.3541	3	1	13.7732	13.4567	13.5713	13.9277	14.1519	13.68	13.859	13.9866	14.5244
sp|O14493|CLD4_HUMAN	R.SAAASNYV.-	14.3541	3	1	13.7732	13.4567	13.5713	13.9277	14.1519	13.68	13.859	13.9866	14.5244
sp|O14493|CLD4_HUMAN	K.VYDSLLALPQDLQAAR.A	14.3541	3	1	13.7732	13.4567	13.5713	13.9277	14.1519	13.68	13.859	13.9866	14.5244
sp|O14495|PLPP3_HUMAN	K.EILSPVDIIDR.N	9.6463	3	1	16.5257	16.641	16.4413	16.4167	16.7853	16.9449	16.9622	16.8411	16.2585
sp|O14495|PLPP3_HUMAN	K.NGGSPALNNNPR.R	9.6463	3	1	16.5257	16.641	16.4413	16.4167	16.7853	16.9449	16.9622	16.8411	16.2585
sp|O14495|PLPP3_HUMAN	K.TTLSLPAPAIR.K	9.6463	3	1	16.5257	16.641	16.4413	16.4167	16.7853	16.9449	16.9622	16.8411	16.2585
sp|O14523|C2C2L_HUMAN	R.AGAAEEPGVR.G	4.24929	3	1	13.4681	13.7249	13.3615	13.0929	13.5929	13.4111	13.34	12.8851	12.1637
sp|O14523|C2C2L_HUMAN	R.ALNEQACR.N	4.24929	3	1	13.4681	13.7249	13.3615	13.0929	13.5929	13.4111	13.34	12.8851	12.1637
sp|O14523|C2C2L_HUMAN	R.TIMPDGTIVTTVTTVQSR.P	4.24929	3	1	13.4681	13.7249	13.3615	13.0929	13.5929	13.4111	13.34	12.8851	12.1637
sp|O14530|TXND9_HUMAN	R.DFFQEVK.E	4.42478	1	1	13.7229	14.4619	12.8362	13.9465	13.003	13.6457	13.8217	13.9791	13.0566
sp|O14531|DPYL4_HUMAN	R.IVNDDQSFYADVHVEDGLIK.Q	5.24476	2	1	14.0752	13.7105	12.975	14.8119	14.4153	13.9652	13.3806	12.2997	13.727
sp|O14531|DPYL4_HUMAN	K.THNLNVEYNIFEGVECR.G	5.24476	2	1	14.0752	13.7105	12.975	14.8119	14.4153	13.9652	13.3806	12.2997	13.727
sp|O14548|COX7R_HUMAN	K.ADGVPVYLK.R	26.3158	3	1	15.6452	15.8114	16.2153	15.6307	15.6403	16.0032	16.1539	15.7741	16.1559
sp|O14548|COX7R_HUMAN	K.FSGFTQK.L	26.3158	3	1	15.6452	15.8114	16.2153	15.6307	15.6403	16.0032	16.1539	15.7741	16.1559
sp|O14548|COX7R_HUMAN	K.LTSDSTVYDYAGK.N	26.3158	3	1	15.6452	15.8114	16.2153	15.6307	15.6403	16.0032	16.1539	15.7741	16.1559
sp|O14558|HSPB6_HUMAN	R.ASAPLPGLSAPGR.L	25	4	1	16.5124	15.9731	16.1513	16.267	16.4267	16.1157	16.3274	16.1202	16.4294
sp|O14558|HSPB6_HUMAN	R.HEERPDEHGFVAR.E	25	4	1	16.5124	15.9731	16.1513	16.267	16.4267	16.1157	16.3274	16.1202	16.4294
sp|O14558|HSPB6_HUMAN	K.HFSPEEIAVK.V	25	4	1	16.5124	15.9731	16.1513	16.267	16.4267	16.1157	16.3274	16.1202	16.4294
sp|O14558|HSPB6_HUMAN	K.VVGEHVEVHAR.H	25	4	1	16.5124	15.9731	16.1513	16.267	16.4267	16.1157	16.3274	16.1202	16.4294
sp|O14561|ACPM_HUMAN	K.LSVNSHFM*K.D	19.2308	3	1	15.2203	15.2649	15.339	15.4798	15.3964	15.235	15.6016	15.2562	15.3883
sp|O14561|ACPM_HUMAN	Y.SDM*PPLTLEGIQDR.V	19.2308	3	1	15.2203	15.2649	15.339	15.4798	15.3964	15.235	15.6016	15.2562	15.3883
sp|O14561|ACPM_HUMAN	Y.SDMPPLTLEGIQDR.V	19.2308	3	1	15.2203	15.2649	15.339	15.4798	15.3964	15.235	15.6016	15.2562	15.3883
sp|O14562|UBFD1_HUMAN	K.DAAQQDAK.A	9.70874	3	1	15.4702	16.3877	15.7663	15.6118	15.227	15.5506	15.6757	15.6404	15.385
sp|O14562|UBFD1_HUMAN	K.FPLDSTGSELK.Q	9.70874	3	1	15.4702	16.3877	15.7663	15.6118	15.227	15.5506	15.6757	15.6404	15.385
sp|O14562|UBFD1_HUMAN	K.LEQDQLWIGTK.E	9.70874	3	1	15.4702	16.3877	15.7663	15.6118	15.227	15.5506	15.6757	15.6404	15.385
sp|O14576|DC1I1_HUMAN	R.EVVSYSK.E	4.65116	2	1	12.8948	13.8949	12.5664	13.3281	13.6701	12.4739	12.9446	12.7424	12.5977
sp|O14576|DC1I1_HUMAN	K.QQILHSEEFLIFFDR.T	4.65116	2	1	12.8948	13.8949	12.5664	13.3281	13.6701	12.4739	12.9446	12.7424	12.5977
sp|O14579|COPE_HUMAN	M.AASIYLHDQNPDAALR.A	84.4156	26	1	19.879	19.4152	19.9628	19.6795	19.8019	20.0204	19.9677	20.0536	19.9853
sp|O14579|COPE_HUMAN	P.APGPASGGSGEVDELFDVK.N	84.4156	26	1	19.879	19.4152	19.9628	19.6795	19.8019	20.0204	19.9677	20.0536	19.9853
sp|O14579|COPE_HUMAN	M.APPAPGPASGGSGEVDELFDVK.N	84.4156	26	1	19.879	19.4152	19.9628	19.6795	19.8019	20.0204	19.9677	20.0536	19.9853
sp|O14579|COPE_HUMAN	K.DSGYPETLVNLIVLSQHLGKPPEVTNR.Y	84.4156	26	1	19.879	19.4152	19.9628	19.6795	19.8019	20.0204	19.9677	20.0536	19.9853
sp|O14579|COPE_HUMAN	R.DSIVAELDR.E	84.4156	26	1	19.879	19.4152	19.9628	19.6795	19.8019	20.0204	19.9677	20.0536	19.9853
sp|O14579|COPE_HUMAN	R.DSIVAELDREM*SR.S	84.4156	26	1	19.879	19.4152	19.9628	19.6795	19.8019	20.0204	19.9677	20.0536	19.9853
sp|O14579|COPE_HUMAN	R.DVFLYR.A	84.4156	26	1	19.879	19.4152	19.9628	19.6795	19.8019	20.0204	19.9677	20.0536	19.9853
sp|O14579|COPE_HUMAN	K.FGVVLDEIK.P	84.4156	26	1	19.879	19.4152	19.9628	19.6795	19.8019	20.0204	19.9677	20.0536	19.9853
sp|O14579|COPE_HUMAN	K.FGVVLDEIKPSSAPELQAVR.M	84.4156	26	1	19.879	19.4152	19.9628	19.6795	19.8019	20.0204	19.9677	20.0536	19.9853
sp|O14579|COPE_HUMAN	P.GPASGGSGEVDELFDVK.N	84.4156	26	1	19.879	19.4152	19.9628	19.6795	19.8019	20.0204	19.9677	20.0536	19.9853
sp|O14579|COPE_HUMAN	R.KFGVVLDEIK.P	84.4156	26	1	19.879	19.4152	19.9628	19.6795	19.8019	20.0204	19.9677	20.0536	19.9853
sp|O14579|COPE_HUMAN	R.KFGVVLDEIKPSSAPELQAVR.M	84.4156	26	1	19.879	19.4152	19.9628	19.6795	19.8019	20.0204	19.9677	20.0536	19.9853
sp|O14579|COPE_HUMAN	K.LDRLDLAR.K	84.4156	26	1	19.879	19.4152	19.9628	19.6795	19.8019	20.0204	19.9677	20.0536	19.9853
sp|O14579|COPE_HUMAN	R.LVLQYAPSA.-	84.4156	26	1	19.879	19.4152	19.9628	19.6795	19.8019	20.0204	19.9677	20.0536	19.9853
sp|O14579|COPE_HUMAN	R.M*FADYLAHESR.R	84.4156	26	1	19.879	19.4152	19.9628	19.6795	19.8019	20.0204	19.9677	20.0536	19.9853
sp|O14579|COPE_HUMAN	R.MFADYLAHESR.R	84.4156	26	1	19.879	19.4152	19.9628	19.6795	19.8019	20.0204	19.9677	20.0536	19.9853
sp|O14579|COPE_HUMAN	K.NAFYIGSYQQCINEAQR.V	84.4156	26	1	19.879	19.4152	19.9628	19.6795	19.8019	20.0204	19.9677	20.0536	19.9853
sp|O14579|COPE_HUMAN	A.PGPASGGSGEVDELFDVK.N	84.4156	26	1	19.879	19.4152	19.9628	19.6795	19.8019	20.0204	19.9677	20.0536	19.9853
sp|O14579|COPE_HUMAN	R.RDSIVAELDR.E	84.4156	26	1	19.879	19.4152	19.9628	19.6795	19.8019	20.0204	19.9677	20.0536	19.9853
sp|O14579|COPE_HUMAN	S.SAPELQAVR.M	84.4156	26	1	19.879	19.4152	19.9628	19.6795	19.8019	20.0204	19.9677	20.0536	19.9853
sp|O14579|COPE_HUMAN	A.SIYLHDQNPDAALR.A	84.4156	26	1	19.879	19.4152	19.9628	19.6795	19.8019	20.0204	19.9677	20.0536	19.9853
sp|O14579|COPE_HUMAN	R.SVDVTNTTF.L	84.4156	26	1	19.879	19.4152	19.9628	19.6795	19.8019	20.0204	19.9677	20.0536	19.9853
sp|O14579|COPE_HUMAN	R.SVDVTNTTFLLM*AASIYLHDQNPDAALR.A	84.4156	26	1	19.879	19.4152	19.9628	19.6795	19.8019	20.0204	19.9677	20.0536	19.9853
sp|O14579|COPE_HUMAN	R.SVDVTNTTFLLMAASIYLHDQNPDAALR.A	84.4156	26	1	19.879	19.4152	19.9628	19.6795	19.8019	20.0204	19.9677	20.0536	19.9853
sp|O14579|COPE_HUMAN	R.WEAAEGLLQEALDK.D	84.4156	26	1	19.879	19.4152	19.9628	19.6795	19.8019	20.0204	19.9677	20.0536	19.9853
sp|O14579|COPE_HUMAN	F.YIGSYQQCINEAQR.V	84.4156	26	1	19.879	19.4152	19.9628	19.6795	19.8019	20.0204	19.9677	20.0536	19.9853
sp|O14602|IF1AY_HUMAN	K.AYGELPEHAK.I	69.4444	10	1	18.3769	17.8965	18.3547	18.5168	18.2957	18.3997	18.4175	18.5351	18.3531
sp|O14602|IF1AY_HUMAN	R.DYQDNK.A	69.4444	10	1	18.3769	17.8965	18.3547	18.5168	18.2957	18.3997	18.4175	18.5351	18.3531
sp|O14602|IF1AY_HUMAN	K.EDGQEYAQVIK.M	69.4444	10	1	18.3769	17.8965	18.3547	18.5168	18.2957	18.3997	18.4175	18.5351	18.3531
sp|O14602|IF1AY_HUMAN	R.GKNENESEK.R	69.4444	10	1	18.3769	17.8965	18.3547	18.5168	18.2957	18.3997	18.4175	18.5351	18.3531
sp|O14602|IF1AY_HUMAN	R.GKNENESEKR.E	69.4444	10	1	18.3769	17.8965	18.3547	18.5168	18.2957	18.3997	18.4175	18.5351	18.3531
sp|O14602|IF1AY_HUMAN	K.INETDTFGPGDDDEIQFDDIGDDDEDIDDI.-	69.4444	10	1	18.3769	17.8965	18.3547	18.5168	18.2957	18.3997	18.4175	18.5351	18.3531
sp|O14602|IF1AY_HUMAN	K.NENESEK.R	69.4444	10	1	18.3769	17.8965	18.3547	18.5168	18.2957	18.3997	18.4175	18.5351	18.3531
sp|O14602|IF1AY_HUMAN	K.NENESEKR.E	69.4444	10	1	18.3769	17.8965	18.3547	18.5168	18.2957	18.3997	18.4175	18.5351	18.3531
sp|O14602|IF1AY_HUMAN	K.VWINTSDIILVGLR.D	69.4444	10	1	18.3769	17.8965	18.3547	18.5168	18.2957	18.3997	18.4175	18.5351	18.3531
sp|O14602|IF1AY_HUMAN	K.YNADEAR.S	69.4444	10	1	18.3769	17.8965	18.3547	18.5168	18.2957	18.3997	18.4175	18.5351	18.3531
sp|O14617|AP3D1_HUMAN	R.ALDIDLDK.P	25.1518	29	1	18.8595	18.9847	19.196	18.9214	19.0347	19.0998	19.1743	18.9893	19.0197
sp|O14617|AP3D1_HUMAN	R.ALDIDLDKPLADSEK.L	25.1518	29	1	18.8595	18.9847	19.196	18.9214	19.0347	19.0998	19.1743	18.9893	19.0197
sp|O14617|AP3D1_HUMAN	K.ANAVCK.L	25.1518	29	1	18.8595	18.9847	19.196	18.9214	19.0347	19.0998	19.1743	18.9893	19.0197
sp|O14617|AP3D1_HUMAN	R.ASCILQLVK.H	25.1518	29	1	18.8595	18.9847	19.196	18.9214	19.0347	19.0998	19.1743	18.9893	19.0197
sp|O14617|AP3D1_HUMAN	R.AVFHEEEQR.R	25.1518	29	1	18.8595	18.9847	19.196	18.9214	19.0347	19.0998	19.1743	18.9893	19.0197
sp|O14617|AP3D1_HUMAN	K.DLILQCLDDKDESIR.L	25.1518	29	1	18.8595	18.9847	19.196	18.9214	19.0347	19.0998	19.1743	18.9893	19.0197
sp|O14617|AP3D1_HUMAN	K.EKLEDPDPGVQSAAVNVICELAR.R	25.1518	29	1	18.8595	18.9847	19.196	18.9214	19.0347	19.0998	19.1743	18.9893	19.0197
sp|O14617|AP3D1_HUMAN	K.EQAGEAEGAQAVTQLM*VDR.L	25.1518	29	1	18.8595	18.9847	19.196	18.9214	19.0347	19.0998	19.1743	18.9893	19.0197
sp|O14617|AP3D1_HUMAN	K.EQAGEAEGAQAVTQLMVDR.L	25.1518	29	1	18.8595	18.9847	19.196	18.9214	19.0347	19.0998	19.1743	18.9893	19.0197
sp|O14617|AP3D1_HUMAN	K.GM*ELSVLDSLNAR.M	25.1518	29	1	18.8595	18.9847	19.196	18.9214	19.0347	19.0998	19.1743	18.9893	19.0197
sp|O14617|AP3D1_HUMAN	R.GSLQEDSQVTVAIVLENR.S	25.1518	29	1	18.8595	18.9847	19.196	18.9214	19.0347	19.0998	19.1743	18.9893	19.0197
sp|O14617|AP3D1_HUMAN	K.HRPSEADEEELAR.R	25.1518	29	1	18.8595	18.9847	19.196	18.9214	19.0347	19.0998	19.1743	18.9893	19.0197
sp|O14617|AP3D1_HUMAN	R.ILIEDSDQNLK.Y	25.1518	29	1	18.8595	18.9847	19.196	18.9214	19.0347	19.0998	19.1743	18.9893	19.0197
sp|O14617|AP3D1_HUMAN	S.KKPKKKEKKHKEKERDKEKKK.E	25.1518	29	1	18.8595	18.9847	19.196	18.9214	19.0347	19.0998	19.1743	18.9893	19.0197
sp|O14617|AP3D1_HUMAN	R.KQEQANNPFYIK.S	25.1518	29	1	18.8595	18.9847	19.196	18.9214	19.0347	19.0998	19.1743	18.9893	19.0197
sp|O14617|AP3D1_HUMAN	K.LEDPDPGVQSAAVNVICELAR.R	25.1518	29	1	18.8595	18.9847	19.196	18.9214	19.0347	19.0998	19.1743	18.9893	19.0197
sp|O14617|AP3D1_HUMAN	K.LLESGDLSM*SSIK.V	25.1518	29	1	18.8595	18.9847	19.196	18.9214	19.0347	19.0998	19.1743	18.9893	19.0197
sp|O14617|AP3D1_HUMAN	K.LMTHVDK.A	25.1518	29	1	18.8595	18.9847	19.196	18.9214	19.0347	19.0998	19.1743	18.9893	19.0197
sp|O14617|AP3D1_HUMAN	K.LM*THVDK.A	25.1518	29	1	18.8595	18.9847	19.196	18.9214	19.0347	19.0998	19.1743	18.9893	19.0197
sp|O14617|AP3D1_HUMAN	R.LPQFVQSADLEVQER.A	25.1518	29	1	18.8595	18.9847	19.196	18.9214	19.0347	19.0998	19.1743	18.9893	19.0197
sp|O14617|AP3D1_HUMAN	K.LYASILQQK.E	25.1518	29	1	18.8595	18.9847	19.196	18.9214	19.0347	19.0998	19.1743	18.9893	19.0197
sp|O14617|AP3D1_HUMAN	K.NDEGATHEK.L	25.1518	29	1	18.8595	18.9847	19.196	18.9214	19.0347	19.0998	19.1743	18.9893	19.0197
sp|O14617|AP3D1_HUMAN	K.NLMEIVK.K	25.1518	29	1	18.8595	18.9847	19.196	18.9214	19.0347	19.0998	19.1743	18.9893	19.0197
sp|O14617|AP3D1_HUMAN	K.NLQDLVR.G	25.1518	29	1	18.8595	18.9847	19.196	18.9214	19.0347	19.0998	19.1743	18.9893	19.0197
sp|O14617|AP3D1_HUMAN	K.QDNIAVK.A	25.1518	29	1	18.8595	18.9847	19.196	18.9214	19.0347	19.0998	19.1743	18.9893	19.0197
sp|O14617|AP3D1_HUMAN	R.SIQGHHVCLLVK.K	25.1518	29	1	18.8595	18.9847	19.196	18.9214	19.0347	19.0998	19.1743	18.9893	19.0197
sp|O14617|AP3D1_HUMAN	R.VTTLPGHIQAVYVQNVVK.L	25.1518	29	1	18.8595	18.9847	19.196	18.9214	19.0347	19.0998	19.1743	18.9893	19.0197
sp|O14617|AP3D1_HUMAN	K.YISQCIDEIK.Q	25.1518	29	1	18.8595	18.9847	19.196	18.9214	19.0347	19.0998	19.1743	18.9893	19.0197
sp|O14617|AP3D1_HUMAN	K.YPESLRPAFPR.L	25.1518	29	1	18.8595	18.9847	19.196	18.9214	19.0347	19.0998	19.1743	18.9893	19.0197
sp|O14618|CCS_HUMAN	K.ITGNSGER.L	10.9489	3	1	15.9457	16.2331	16.0417	16.1831	16.2308	15.9173	15.9721	16.2829	15.9498
sp|O14618|CCS_HUMAN	R.SAGLFQNPK.Q	10.9489	3	1	15.9457	16.2331	16.0417	16.1831	16.2308	15.9173	15.9721	16.2829	15.9498
sp|O14618|CCS_HUMAN	R.SLIIDEGEDDLGR.G	10.9489	3	1	15.9457	16.2331	16.0417	16.1831	16.2308	15.9173	15.9721	16.2829	15.9498
sp|O14639|ABLM1_HUMAN	K.CEACHQFITGK.V	19.2802	15	1	16.8	18.0471	16.754	16.9184	16.8053	16.725	16.9517	16.539	16.8555
sp|O14639|ABLM1_HUMAN	K.DLAAIPK.V	19.2802	15	1	16.8	18.0471	16.754	16.9184	16.8053	16.725	16.9517	16.539	16.8555
sp|O14639|ABLM1_HUMAN	K.DYQGLFGVK.C	19.2802	15	1	16.8	18.0471	16.754	16.9184	16.8053	16.725	16.9517	16.539	16.8555
sp|O14639|ABLM1_HUMAN	K.ETTFSSN.C	19.2802	15	1	16.8	18.0471	16.754	16.9184	16.8053	16.725	16.9517	16.539	16.8555
sp|O14639|ABLM1_HUMAN	K.FPAAQAPDPSETPK.I	19.2802	15	1	16.8	18.0471	16.754	16.9184	16.8053	16.725	16.9517	16.539	16.8555
sp|O14639|ABLM1_HUMAN	R.HLAPEVFR.E	19.2802	15	1	16.8	18.0471	16.754	16.9184	16.8053	16.725	16.9517	16.539	16.8555
sp|O14639|ABLM1_HUMAN	R.HSYTPTTSR.S	19.2802	15	1	16.8	18.0471	16.754	16.9184	16.8053	16.725	16.9517	16.539	16.8555
sp|O14639|ABLM1_HUMAN	K.QHAALAAQSK.S	19.2802	15	1	16.8	18.0471	16.754	16.9184	16.8053	16.725	16.9517	16.539	16.8555
sp|O14639|ABLM1_HUMAN	R.QLQEEQLM*K.L	19.2802	15	1	16.8	18.0471	16.754	16.9184	16.8053	16.725	16.9517	16.539	16.8555
sp|O14639|ABLM1_HUMAN	R.SSGREEDDEELLR.R	19.2802	15	1	16.8	18.0471	16.754	16.9184	16.8053	16.725	16.9517	16.539	16.8555
sp|O14639|ABLM1_HUMAN	R.TLSPTPSAEGYQDVR.D	19.2802	15	1	16.8	18.0471	16.754	16.9184	16.8053	16.725	16.9517	16.539	16.8555
sp|O14639|ABLM1_HUMAN	R.TSSESIYSR.P	19.2802	15	1	16.8	18.0471	16.754	16.9184	16.8053	16.725	16.9517	16.539	16.8555
sp|O14639|ABLM1_HUMAN	K.VDNEILDYK.D	19.2802	15	1	16.8	18.0471	16.754	16.9184	16.8053	16.725	16.9517	16.539	16.8555
sp|O14639|ABLM1_HUMAN	K.VLEAGDK.H	19.2802	15	1	16.8	18.0471	16.754	16.9184	16.8053	16.725	16.9517	16.539	16.8555
sp|O14639|ABLM1_HUMAN	K.VLTGEYISK.D	19.2802	15	1	16.8	18.0471	16.754	16.9184	16.8053	16.725	16.9517	16.539	16.8555
sp|O14647|CHD2_HUMAN	K.EELTAILK.F	4.37637	8	1	16.0257	15.8001	15.8519	15.8048	16.1681	15.7951	15.9822	15.8678	15.646
sp|O14647|CHD2_HUMAN	R.ENEVSTSATDELLSQFK.V	4.37637	8	1	16.0257	15.8001	15.8519	15.8048	16.1681	15.7951	15.9822	15.8678	15.646
sp|O14647|CHD2_HUMAN	K.FTEFDAR.K	4.37637	8	1	16.0257	15.8001	15.8519	15.8048	16.1681	15.7951	15.9822	15.8678	15.646
sp|O14647|CHD2_HUMAN	K.GLNVQEQLEHTR.N	4.37637	8	1	16.0257	15.8001	15.8519	15.8048	16.1681	15.7951	15.9822	15.8678	15.646
sp|O14647|CHD2_HUMAN	K.GTVEEEIIER.A	4.37637	8	1	16.0257	15.8001	15.8519	15.8048	16.1681	15.7951	15.9822	15.8678	15.646
sp|O14647|CHD2_HUMAN	R.HFSNADR.G	4.37637	8	1	16.0257	15.8001	15.8519	15.8048	16.1681	15.7951	15.9822	15.8678	15.646
sp|O14647|CHD2_HUMAN	K.M*VLDHLVIQR.M	4.37637	8	1	16.0257	15.8001	15.8519	15.8048	16.1681	15.7951	15.9822	15.8678	15.646
sp|O14647|CHD2_HUMAN	K.QVNIYR.L	4.37637	8	1	16.0257	15.8001	15.8519	15.8048	16.1681	15.7951	15.9822	15.8678	15.646
sp|O14653|GOSR2_HUMAN	R.TFTTNDSDTTIPMDESLQFNSSLQK.V	9.43396	2	1	14.1893	13.0263	13.8347	13.7925	14.0795	13.9185	13.8619	14.1223	14.1188
sp|O14653|GOSR2_HUMAN	K.YDVQHLQTALR.N	9.43396	2	1	14.1893	13.0263	13.8347	13.7925	14.0795	13.9185	13.8619	14.1223	14.1188
sp|O14656|TOR1A_HUMAN	K.DLDDNLFGQHLAK.K	9.03614	3	1	15.6303	16.0104	15.7201	16.0001	18.1033	15.3237	15.9539	16.6597	16.5956
sp|O14656|TOR1A_HUMAN	R.GYEIDEDIVSR.V	9.03614	3	1	15.6303	16.0104	15.7201	16.0001	18.1033	15.3237	15.9539	16.6597	16.5956
sp|O14656|TOR1A_HUMAN	R.ITDVALDFWR.S	9.03614	3	1	15.6303	16.0104	15.7201	16.0001	18.1033	15.3237	15.9539	16.6597	16.5956
sp|O14657|TOR1B_HUMAN	R.FAECCR.E	14.881	5	1	15.7547	16.1591	15.7891	15.8534	15.8605	15.9805	15.9119	15.767	15.8403
sp|O14657|TOR1B_HUMAN	R.GSAIDEDIVTR.V	14.881	5	1	15.7547	16.1591	15.7891	15.8534	15.8605	15.9805	15.9119	15.767	15.8403
sp|O14657|TOR1B_HUMAN	K.LFGQHLATEVIFK.A	14.881	5	1	15.7547	16.1591	15.7891	15.8534	15.8605	15.9805	15.9119	15.767	15.8403
sp|O14657|TOR1B_HUMAN	K.LYQDQLQK.W	14.881	5	1	15.7547	16.1591	15.7891	15.8534	15.8605	15.9805	15.9119	15.767	15.8403
sp|O14657|TOR1B_HUMAN	K.TALDFWR.A	14.881	5	1	15.7547	16.1591	15.7891	15.8534	15.8605	15.9805	15.9119	15.767	15.8403
sp|O14662|STX16_HUMAN	K.AEQYQK.K	24.6154	8	1	16.361	17.1974	16.744	16.8111	16.0762	16.4965	16.2965	17.0275	16.5612
sp|O14662|STX16_HUMAN	K.ELASLHDK.H	24.6154	8	1	16.361	17.1974	16.744	16.8111	16.0762	16.4965	16.2965	17.0275	16.5612
sp|O14662|STX16_HUMAN	R.HAQSGYLK.R	24.6154	8	1	16.361	17.1974	16.744	16.8111	16.0762	16.4965	16.2965	17.0275	16.5612
sp|O14662|STX16_HUMAN	R.LTDAFLLLR.N	24.6154	8	1	16.361	17.1974	16.744	16.8111	16.0762	16.4965	16.2965	17.0275	16.5612
sp|O14662|STX16_HUMAN	R.M*ALVSGISLDPEAAIGVTK.R	24.6154	8	1	16.361	17.1974	16.744	16.8111	16.0762	16.4965	16.2965	17.0275	16.5612
sp|O14662|STX16_HUMAN	R.NNSIQNR.Q	24.6154	8	1	16.361	17.1974	16.744	16.8111	16.0762	16.4965	16.2965	17.0275	16.5612
sp|O14662|STX16_HUMAN	R.QIVQSISDLNEIFR.D	24.6154	8	1	16.361	17.1974	16.744	16.8111	16.0762	16.4965	16.2965	17.0275	16.5612
sp|O14662|STX16_HUMAN	K.WVDGVDEIQYDVGR.I	24.6154	8	1	16.361	17.1974	16.744	16.8111	16.0762	16.4965	16.2965	17.0275	16.5612
sp|O14672|ADA10_HUMAN	K.AIDTIYQTTDFSGIR.N	12.0321	9	1	16.591	16.7238	16.3407	16.5559	16.4332	16.5154	16.2983	16.3573	16.3332
sp|O14672|ADA10_HUMAN	R.AVSHEDQFLR.L	12.0321	9	1	16.591	16.7238	16.3407	16.5559	16.4332	16.5154	16.2983	16.3573	16.3332
sp|O14672|ADA10_HUMAN	K.DPTNPFR.F	12.0321	9	1	16.591	16.7238	16.3407	16.5559	16.4332	16.5154	16.2983	16.3573	16.3332
sp|O14672|ADA10_HUMAN	R.DTSLFSDEFK.V	12.0321	9	1	16.591	16.7238	16.3407	16.5559	16.4332	16.5154	16.2983	16.3573	16.3332
sp|O14672|ADA10_HUMAN	R.EAVIAQISSHVK.A	12.0321	9	1	16.591	16.7238	16.3407	16.5559	16.4332	16.5154	16.2983	16.3573	16.3332
sp|O14672|ADA10_HUMAN	R.FEGFIQTR.G	12.0321	9	1	16.591	16.7238	16.3407	16.5559	16.4332	16.5154	16.2983	16.3573	16.3332
sp|O14672|ADA10_HUMAN	R.FPNIGVEK.F	12.0321	9	1	16.591	16.7238	16.3407	16.5559	16.4332	16.5154	16.2983	16.3573	16.3332
sp|O14672|ADA10_HUMAN	R.GGTFYVEPAER.Y	12.0321	9	1	16.591	16.7238	16.3407	16.5559	16.4332	16.5154	16.2983	16.3573	16.3332
sp|O14672|ADA10_HUMAN	R.LVDADGPLAR.L	12.0321	9	1	16.591	16.7238	16.3407	16.5559	16.4332	16.5154	16.2983	16.3573	16.3332
sp|O14681|EI24_HUMAN	K.AYLFQLR.L	14.7059	5	1	17.059	16.2826	16.9727	17.0549	16.9977	17.0754	16.9434	17.1473	16.7729
sp|O14681|EI24_HUMAN	K.GIEM*HQR.L	14.7059	5	1	17.059	16.2826	16.9727	17.0549	16.9977	17.0754	16.9434	17.1473	16.7729
sp|O14681|EI24_HUMAN	K.GIEMHQR.L	14.7059	5	1	17.059	16.2826	16.9727	17.0549	16.9977	17.0754	16.9434	17.1473	16.7729
sp|O14681|EI24_HUMAN	R.KQESEPR.I	14.7059	5	1	17.059	16.2826	16.9727	17.0549	16.9977	17.0754	16.9434	17.1473	16.7729
sp|O14681|EI24_HUMAN	K.TFLQDLAR.G	14.7059	5	1	17.059	16.2826	16.9727	17.0549	16.9977	17.0754	16.9434	17.1473	16.7729
sp|O14683|P5I11_HUMAN	K.ILGVGGEDDDGEVHR.S	5.29101	1	1	12.3365	12.0005	12.3843	12.9649	12.6979	12.6107	12.2363	12.0673	12.6334
sp|O14684|PTGES_HUMAN	R.SDPDVER.C	6.57895	1	1	12.3935	12.4766	11.7864	12.7242	12.7393	12.6337	12.4553	13.1165	13.3543
sp|O14732|IMPA2_HUMAN	K.ALVLTEIGPK.R	17.3611	5	1	17.1843	15.9187	16.9745	16.7596	16.8329	16.5145	17.3127	16.9299	16.8083
sp|O14732|IMPA2_HUMAN	R.FIAEEAAASGAK.C	17.3611	5	1	17.1843	15.9187	16.9745	16.7596	16.8329	16.5145	17.3127	16.9299	16.8083
sp|O14732|IMPA2_HUMAN	K.LFLSNMER.L	17.3611	5	1	17.1843	15.9187	16.9745	16.7596	16.8329	16.5145	17.3127	16.9299	16.8083
sp|O14732|IMPA2_HUMAN	R.VSGETDLSK.A	17.3611	5	1	17.1843	15.9187	16.9745	16.7596	16.8329	16.5145	17.3127	16.9299	16.8083
sp|O14732|IMPA2_HUMAN	R.VVAASTR.E	17.3611	5	1	17.1843	15.9187	16.9745	16.7596	16.8329	16.5145	17.3127	16.9299	16.8083
sp|O14744|ANM5_HUMAN	R.DDIIENAPTTHTEEYSGEEK.T	17.2684	11	1	16.9823	17.5444	17.0241	17.1689	17.4021	17.0906	17.3088	17.1919	17.2301
sp|O14744|ANM5_HUMAN	K.DRDPEAQFEM*PYVVR.L	17.2684	11	1	16.9823	17.5444	17.0241	17.1689	17.4021	17.0906	17.3088	17.1919	17.2301
sp|O14744|ANM5_HUMAN	R.DWNTLIVGK.L	17.2684	11	1	16.9823	17.5444	17.0241	17.1689	17.4021	17.0906	17.3088	17.1919	17.2301
sp|O14744|ANM5_HUMAN	R.EFIQEPAK.N	17.2684	11	1	16.9823	17.5444	17.0241	17.1689	17.4021	17.0906	17.3088	17.1919	17.2301
sp|O14744|ANM5_HUMAN	R.EGQTICVR.F	17.2684	11	1	16.9823	17.5444	17.0241	17.1689	17.4021	17.0906	17.3088	17.1919	17.2301
sp|O14744|ANM5_HUMAN	R.EWVAPEK.A	17.2684	11	1	16.9823	17.5444	17.0241	17.1689	17.4021	17.0906	17.3088	17.1919	17.2301
sp|O14744|ANM5_HUMAN	R.GPLVNASLR.A	17.2684	11	1	16.9823	17.5444	17.0241	17.1689	17.4021	17.0906	17.3088	17.1919	17.2301
sp|O14744|ANM5_HUMAN	K.LSPWIRPDSK.V	17.2684	11	1	16.9823	17.5444	17.0241	17.1689	17.4021	17.0906	17.3088	17.1919	17.2301
sp|O14744|ANM5_HUMAN	R.VPLVAPEDLR.D	17.2684	11	1	16.9823	17.5444	17.0241	17.1689	17.4021	17.0906	17.3088	17.1919	17.2301
sp|O14744|ANM5_HUMAN	R.WLGEPIK.A	17.2684	11	1	16.9823	17.5444	17.0241	17.1689	17.4021	17.0906	17.3088	17.1919	17.2301
sp|O14744|ANM5_HUMAN	K.YSQYQQAIYK.C	17.2684	11	1	16.9823	17.5444	17.0241	17.1689	17.4021	17.0906	17.3088	17.1919	17.2301
sp|O14745|NHRF1_HUMAN	R.AALNAVR.L	30.7263	11	1	17.2325	17.0008	16.9551	16.8428	17.0183	16.8814	17.0122	16.6613	16.8987
sp|O14745|NHRF1_HUMAN	K.AGLLAGDR.L	30.7263	11	1	17.2325	17.0008	16.9551	16.8428	17.0183	16.8814	17.0122	16.6613	16.8987
sp|O14745|NHRF1_HUMAN	R.AQEAPGQAEPPAAAEVQGAGNENEPR.E	30.7263	11	1	17.2325	17.0008	16.9551	16.8428	17.0183	16.8814	17.0122	16.6613	16.8987
sp|O14745|NHRF1_HUMAN	R.EALAEAALESPR.P	30.7263	11	1	17.2325	17.0008	16.9551	16.8428	17.0183	16.8814	17.0122	16.6613	16.8987
sp|O14745|NHRF1_HUMAN	R.EALAEAALESPRPALVR.S	30.7263	11	1	17.2325	17.0008	16.9551	16.8428	17.0183	16.8814	17.0122	16.6613	16.8987
sp|O14745|NHRF1_HUMAN	K.GPSGYGFNLHSDK.S	30.7263	11	1	17.2325	17.0008	16.9551	16.8428	17.0183	16.8814	17.0122	16.6613	16.8987
sp|O14745|NHRF1_HUMAN	R.LLVVDPETDEQLQK.L	30.7263	11	1	17.2325	17.0008	16.9551	16.8428	17.0183	16.8814	17.0122	16.6613	16.8987
sp|O14745|NHRF1_HUMAN	R.LVEPGSPAEK.A	30.7263	11	1	17.2325	17.0008	16.9551	16.8428	17.0183	16.8814	17.0122	16.6613	16.8987
sp|O14745|NHRF1_HUMAN	R.LVEVNGENVEK.E	30.7263	11	1	17.2325	17.0008	16.9551	16.8428	17.0183	16.8814	17.0122	16.6613	16.8987
sp|O14745|NHRF1_HUMAN	K.NELFSNL.-	30.7263	11	1	17.2325	17.0008	16.9551	16.8428	17.0183	16.8814	17.0122	16.6613	16.8987
sp|O14745|NHRF1_HUMAN	K.QHGDVVSAIR.A	30.7263	11	1	17.2325	17.0008	16.9551	16.8428	17.0183	16.8814	17.0122	16.6613	16.8987
sp|O14773|TPP1_HUMAN	R.ILSGRPPLGFLNPR.L	8.88099	5	1	16.6531	18.1677	16.5393	16.5802	16.6384	16.668	16.3611	16.5794	16.6927
sp|O14773|TPP1_HUMAN	G.LHLGVTPSVIR.K	8.88099	5	1	16.6531	18.1677	16.5393	16.5802	16.6384	16.668	16.3611	16.5794	16.6927
sp|O14773|TPP1_HUMAN	R.LYQQHGAGLFDVTR.G	8.88099	5	1	16.6531	18.1677	16.5393	16.5802	16.6384	16.668	16.3611	16.5794	16.6927
sp|O14773|TPP1_HUMAN	R.VNTELM*K.A	8.88099	5	1	16.6531	18.1677	16.5393	16.5802	16.6384	16.668	16.3611	16.5794	16.6927
sp|O14773|TPP1_HUMAN	R.VVGQQGR.G	8.88099	5	1	16.6531	18.1677	16.5393	16.5802	16.6384	16.668	16.3611	16.5794	16.6927
sp|O14776|TCRG1_HUMAN	R.AIVPLEAR.M	20.9472	23	1	18.2275	18.0549	17.8987	18.1635	18.1848	17.9685	18.0272	18.1596	18.0921
sp|O14776|TCRG1_HUMAN	K.ALLSDMVR.S	20.9472	23	1	18.2275	18.0549	17.8987	18.1635	18.1848	17.9685	18.0272	18.1596	18.0921
sp|O14776|TCRG1_HUMAN	R.ATFSEFAAK.H	20.9472	23	1	18.2275	18.0549	17.8987	18.1635	18.1848	17.9685	18.0272	18.1596	18.0921
sp|O14776|TCRG1_HUMAN	K.AVDSSSMR.E	20.9472	23	1	18.2275	18.0549	17.8987	18.1635	18.1848	17.9685	18.0272	18.1596	18.0921
sp|O14776|TCRG1_HUMAN	K.DREALFNEFVAAAR.K	20.9472	23	1	18.2275	18.0549	17.8987	18.1635	18.1848	17.9685	18.0272	18.1596	18.0921
sp|O14776|TCRG1_HUMAN	R.EALFNEFVAAAR.K	20.9472	23	1	18.2275	18.0549	17.8987	18.1635	18.1848	17.9685	18.0272	18.1596	18.0921
sp|O14776|TCRG1_HUMAN	R.EEAIQNFK.A	20.9472	23	1	18.2275	18.0549	17.8987	18.1635	18.1848	17.9685	18.0272	18.1596	18.0921
sp|O14776|TCRG1_HUMAN	K.EEQELMEEINEDEPVK.A	20.9472	23	1	18.2275	18.0549	17.8987	18.1635	18.1848	17.9685	18.0272	18.1596	18.0921
sp|O14776|TCRG1_HUMAN	R.EFEEYIR.D	20.9472	23	1	18.2275	18.0549	17.8987	18.1635	18.1848	17.9685	18.0272	18.1596	18.0921
sp|O14776|TCRG1_HUMAN	R.FNPGELR.M	20.9472	23	1	18.2275	18.0549	17.8987	18.1635	18.1848	17.9685	18.0272	18.1596	18.0921
sp|O14776|TCRG1_HUMAN	R.GVSAFSTWEK.E	20.9472	23	1	18.2275	18.0549	17.8987	18.1635	18.1848	17.9685	18.0272	18.1596	18.0921
sp|O14776|TCRG1_HUMAN	K.IIQEPPHK.K	20.9472	23	1	18.2275	18.0549	17.8987	18.1635	18.1848	17.9685	18.0272	18.1596	18.0921
sp|O14776|TCRG1_HUMAN	K.LFNEHIEALTK.K	20.9472	23	1	18.2275	18.0549	17.8987	18.1635	18.1848	17.9685	18.0272	18.1596	18.0921
sp|O14776|TCRG1_HUMAN	K.LIQESDQHLK.D	20.9472	23	1	18.2275	18.0549	17.8987	18.1635	18.1848	17.9685	18.0272	18.1596	18.0921
sp|O14776|TCRG1_HUMAN	K.LIVAYVDDLDR.R	20.9472	23	1	18.2275	18.0549	17.8987	18.1635	18.1848	17.9685	18.0272	18.1596	18.0921
sp|O14776|TCRG1_HUMAN	K.QVFDQYVK.T	20.9472	23	1	18.2275	18.0549	17.8987	18.1635	18.1848	17.9685	18.0272	18.1596	18.0921
sp|O14776|TCRG1_HUMAN	R.SSDVSWSDTR.R	20.9472	23	1	18.2275	18.0549	17.8987	18.1635	18.1848	17.9685	18.0272	18.1596	18.0921
sp|O14776|TCRG1_HUMAN	R.TLESTWEKPQELK.E	20.9472	23	1	18.2275	18.0549	17.8987	18.1635	18.1848	17.9685	18.0272	18.1596	18.0921
sp|O14776|TCRG1_HUMAN	K.TYYYNNR.T	20.9472	23	1	18.2275	18.0549	17.8987	18.1635	18.1848	17.9685	18.0272	18.1596	18.0921
sp|O14776|TCRG1_HUMAN	R.VFFYNPTTR.L	20.9472	23	1	18.2275	18.0549	17.8987	18.1635	18.1848	17.9685	18.0272	18.1596	18.0921
sp|O14776|TCRG1_HUMAN	K.VYYYNAR.T	20.9472	23	1	18.2275	18.0549	17.8987	18.1635	18.1848	17.9685	18.0272	18.1596	18.0921
sp|O14776|TCRG1_HUMAN	R.YLLLNPK.E	20.9472	23	1	18.2275	18.0549	17.8987	18.1635	18.1848	17.9685	18.0272	18.1596	18.0921
sp|O14776|TCRG1_HUMAN	R.YLVLDCVPEER.R	20.9472	23	1	18.2275	18.0549	17.8987	18.1635	18.1848	17.9685	18.0272	18.1596	18.0921
sp|O14787|TNPO2_HUMAN	R.CVTLVQK.T	5.57414	3	1	14.8494	16.1934	15.2322	14.564	14.5558	14.903	14.7334	14.3728	14.9211
sp|O14787|TNPO2_HUMAN	K.DSQSPNTATQR.I	5.57414	3	1	14.8494	16.1934	15.2322	14.564	14.5558	14.903	14.7334	14.3728	14.9211
sp|O14787|TNPO2_HUMAN	K.GDVEEDEAVPDSEQDIKPR.F	5.57414	3	1	14.8494	16.1934	15.2322	14.564	14.5558	14.903	14.7334	14.3728	14.9211
sp|O14795|UN13B_HUMAN	R.DVFTVNK.A	5.65682	9	1	16.4694	15.9412	16.5014	16.385	16.487	16.3197	16.4508	16.29	16.2808
sp|O14795|UN13B_HUMAN	K.ELSHLSK.L	5.65682	9	1	16.4694	15.9412	16.5014	16.385	16.487	16.3197	16.4508	16.29	16.2808
sp|O14795|UN13B_HUMAN	R.FAASNFGK.E	5.65682	9	1	16.4694	15.9412	16.5014	16.385	16.487	16.3197	16.4508	16.29	16.2808
sp|O14795|UN13B_HUMAN	R.GDDAWK.V	5.65682	9	1	16.4694	15.9412	16.5014	16.385	16.487	16.3197	16.4508	16.29	16.2808
sp|O14795|UN13B_HUMAN	R.IDLSTYR.N	5.65682	9	1	16.4694	15.9412	16.5014	16.385	16.487	16.3197	16.4508	16.29	16.2808
sp|O14795|UN13B_HUMAN	R.NKPEIFEVIR.D	5.65682	9	1	16.4694	15.9412	16.5014	16.385	16.487	16.3197	16.4508	16.29	16.2808
sp|O14795|UN13B_HUMAN	K.SAVSGAIR.L	5.65682	9	1	16.4694	15.9412	16.5014	16.385	16.487	16.3197	16.4508	16.29	16.2808
sp|O14795|UN13B_HUMAN	K.VVAANDLK.W	5.65682	9	1	16.4694	15.9412	16.5014	16.385	16.487	16.3197	16.4508	16.29	16.2808
sp|O14795|UN13B_HUMAN	K.YALEEHEK.D	5.65682	9	1	16.4694	15.9412	16.5014	16.385	16.487	16.3197	16.4508	16.29	16.2808
sp|O14802|RPC1_HUMAN	R.EGLVDTAVK.T	8.63309	12	1	16.6979	17.1313	16.8519	16.8036	17.1156	16.7584	16.8481	16.9009	16.7432
sp|O14802|RPC1_HUMAN	R.IDEVAVPVHVAK.I	8.63309	12	1	16.6979	17.1313	16.8519	16.8036	17.1156	16.7584	16.8481	16.9009	16.7432
sp|O14802|RPC1_HUMAN	R.LAPVYLSNR.G	8.63309	12	1	16.6979	17.1313	16.8519	16.8036	17.1156	16.7584	16.8481	16.9009	16.7432
sp|O14802|RPC1_HUMAN	R.LEVNAETVR.Y	8.63309	12	1	16.6979	17.1313	16.8519	16.8036	17.1156	16.7584	16.8481	16.9009	16.7432
sp|O14802|RPC1_HUMAN	K.LLVEGDNLR.A	8.63309	12	1	16.6979	17.1313	16.8519	16.8036	17.1156	16.7584	16.8481	16.9009	16.7432
sp|O14802|RPC1_HUMAN	K.RPLIFDTNEFHIPLVT.-	8.63309	12	1	16.6979	17.1313	16.8519	16.8036	17.1156	16.7584	16.8481	16.9009	16.7432
sp|O14802|RPC1_HUMAN	K.TADHLFDAAYFGQK.D	8.63309	12	1	16.6979	17.1313	16.8519	16.8036	17.1156	16.7584	16.8481	16.9009	16.7432
sp|O14802|RPC1_HUMAN	K.TLGIEAAR.T	8.63309	12	1	16.6979	17.1313	16.8519	16.8036	17.1156	16.7584	16.8481	16.9009	16.7432
sp|O14802|RPC1_HUMAN	R.TVISPDPNLR.I	8.63309	12	1	16.6979	17.1313	16.8519	16.8036	17.1156	16.7584	16.8481	16.9009	16.7432
sp|O14802|RPC1_HUMAN	R.VPDGFENR.S	8.63309	12	1	16.6979	17.1313	16.8519	16.8036	17.1156	16.7584	16.8481	16.9009	16.7432
sp|O14802|RPC1_HUMAN	K.VVVQGIPEVSR.A	8.63309	12	1	16.6979	17.1313	16.8519	16.8036	17.1156	16.7584	16.8481	16.9009	16.7432
sp|O14802|RPC1_HUMAN	K.YGDIVER.H	8.63309	12	1	16.6979	17.1313	16.8519	16.8036	17.1156	16.7584	16.8481	16.9009	16.7432
sp|O14818|PSA7_HUMAN	R.AITVFSPDGHLFQVEYAQEAVK.K	68.5484	17	1	19.3127	19.5056	19.3611	19.2381	19.2574	19.2273	19.2004	19.3263	19.1921
sp|O14818|PSA7_HUMAN	K.ALLEVVQSGGK.N	68.5484	17	1	19.3127	19.5056	19.3611	19.2381	19.2574	19.2273	19.2004	19.3263	19.1921
sp|O14818|PSA7_HUMAN	R.DIVVLGVEK.K	68.5484	17	1	19.3127	19.5056	19.3611	19.2381	19.2574	19.2273	19.2004	19.3263	19.1921
sp|O14818|PSA7_HUMAN	R.GRDIVVLGVEK.K	68.5484	17	1	19.3127	19.5056	19.3611	19.2381	19.2574	19.2273	19.2004	19.3263	19.1921
sp|O14818|PSA7_HUMAN	K.GSTAVGVR.G	68.5484	17	1	19.3127	19.5056	19.3611	19.2381	19.2574	19.2273	19.2004	19.3263	19.1921
sp|O14818|PSA7_HUMAN	K.ILNPEEIEK.Y	68.5484	17	1	19.3127	19.5056	19.3611	19.2381	19.2574	19.2273	19.2004	19.3263	19.1921
sp|O14818|PSA7_HUMAN	L.IVGFDFDGTPR.L	68.5484	17	1	19.3127	19.5056	19.3611	19.2381	19.2574	19.2273	19.2004	19.3263	19.1921
sp|O14818|PSA7_HUMAN	K.KGSTAVGVR.G	68.5484	17	1	19.3127	19.5056	19.3611	19.2381	19.2574	19.2273	19.2004	19.3263	19.1921
sp|O14818|PSA7_HUMAN	R.LTVEDPVTVEYITR.Y	68.5484	17	1	19.3127	19.5056	19.3611	19.2381	19.2574	19.2273	19.2004	19.3263	19.1921
sp|O14818|PSA7_HUMAN	R.LYQTDPSGTYHAWK.A	68.5484	17	1	19.3127	19.5056	19.3611	19.2381	19.2574	19.2273	19.2004	19.3263	19.1921
sp|O14818|PSA7_HUMAN	K.NIELAVMR.R	68.5484	17	1	19.3127	19.5056	19.3611	19.2381	19.2574	19.2273	19.2004	19.3263	19.1921
sp|O14818|PSA7_HUMAN	K.NIELAVM*R.R	68.5484	17	1	19.3127	19.5056	19.3611	19.2381	19.2574	19.2273	19.2004	19.3263	19.1921
sp|O14818|PSA7_HUMAN	K.NYTDEAIETDDLTIK.L	68.5484	17	1	19.3127	19.5056	19.3611	19.2381	19.2574	19.2273	19.2004	19.3263	19.1921
sp|O14818|PSA7_HUMAN	R.RPFGISALIVGFDFDGTPR.L	68.5484	17	1	19.3127	19.5056	19.3611	19.2381	19.2574	19.2273	19.2004	19.3263	19.1921
sp|O14818|PSA7_HUMAN	R.VECQSHR.L	68.5484	17	1	19.3127	19.5056	19.3611	19.2381	19.2574	19.2273	19.2004	19.3263	19.1921
sp|O14818|PSA7_HUMAN	R.YTQSNGR.R	68.5484	17	1	19.3127	19.5056	19.3611	19.2381	19.2574	19.2273	19.2004	19.3263	19.1921
sp|O14818|PSA7_HUMAN	K.YVAEIEK.E	68.5484	17	1	19.3127	19.5056	19.3611	19.2381	19.2574	19.2273	19.2004	19.3263	19.1921
sp|O14828|SCAM3_HUMAN	N.AAAGAAENAFR.A	23.0548	8	1	16.8546	16.8138	16.7151	16.6621	16.7067	16.9977	16.9224	16.9393	17.1257
sp|O14828|SCAM3_HUMAN	K.AQQEFAAGVF.S	23.0548	8	1	16.8546	16.8138	16.7151	16.6621	16.7067	16.9977	16.9224	16.9393	17.1257
sp|O14828|SCAM3_HUMAN	K.AQQEFAAGVFSNPAVR.T	23.0548	8	1	16.8546	16.8138	16.7151	16.6621	16.7067	16.9977	16.9224	16.9393	17.1257
sp|O14828|SCAM3_HUMAN	R.DGGNPFAEPSELDNPFQDPAVIQHR.P	23.0548	8	1	16.8546	16.8138	16.7151	16.6621	16.7067	16.9977	16.9224	16.9393	17.1257
sp|O14828|SCAM3_HUMAN	R.ELQHAALGGTATR.Q	23.0548	8	1	16.8546	16.8138	16.7151	16.6621	16.7067	16.9977	16.9224	16.9393	17.1257
sp|O14828|SCAM3_HUMAN	K.NYGSYSTQASAAAATAELLK.K	23.0548	8	1	16.8546	16.8138	16.7151	16.6621	16.7067	16.9977	16.9224	16.9393	17.1257
sp|O14828|SCAM3_HUMAN	R.QYATLDVYNPFETR.E	23.0548	8	1	16.8546	16.8138	16.7151	16.6621	16.7067	16.9977	16.9224	16.9393	17.1257
sp|O14828|SCAM3_HUMAN	R.TGASFQK.A	23.0548	8	1	16.8546	16.8138	16.7151	16.6621	16.7067	16.9977	16.9224	16.9393	17.1257
sp|O14832|PAHX_HUMAN	K.EVVGIAHK.F	5.91716	2	1	13.7405	12.9512	13.4342	13.1729	13.5201	12.9409	13.0576	13.0387	13.243
sp|O14832|PAHX_HUMAN	K.GTSQENIEK.E	5.91716	2	1	13.7405	12.9512	13.4342	13.1729	13.5201	12.9409	13.0576	13.0387	13.243
sp|O14841|OPLA_HUMAN	R.AGDFGAAFVER.Y	10.8696	14	1	17.3521	16.5343	17.4375	17.5241	17.414	17.2961	17.4183	17.6066	17.3932
sp|O14841|OPLA_HUMAN	R.AQVAANQK.G	10.8696	14	1	17.3521	16.5343	17.4375	17.5241	17.414	17.2961	17.4183	17.6066	17.3932
sp|O14841|OPLA_HUMAN	R.EEALLSVLTER.R	10.8696	14	1	17.3521	16.5343	17.4375	17.5241	17.414	17.2961	17.4183	17.6066	17.3932
sp|O14841|OPLA_HUMAN	R.EFGFVIPERPVVVDDVR.V	10.8696	14	1	17.3521	16.5343	17.4375	17.5241	17.414	17.2961	17.4183	17.6066	17.3932
sp|O14841|OPLA_HUMAN	R.FHFAIDR.G	10.8696	14	1	17.3521	16.5343	17.4375	17.5241	17.414	17.2961	17.4183	17.6066	17.3932
sp|O14841|OPLA_HUMAN	R.GEAGTGTPVK.G	10.8696	14	1	17.3521	16.5343	17.4375	17.5241	17.414	17.2961	17.4183	17.6066	17.3932
sp|O14841|OPLA_HUMAN	R.GSILDPSPEAAVVGGNVLTSQR.V	10.8696	14	1	17.3521	16.5343	17.4375	17.5241	17.414	17.2961	17.4183	17.6066	17.3932
sp|O14841|OPLA_HUMAN	R.LEEQCVDALQAQGFPR.S	10.8696	14	1	17.3521	16.5343	17.4375	17.5241	17.414	17.2961	17.4183	17.6066	17.3932
sp|O14841|OPLA_HUMAN	K.LVQGGVFQEEAVTEALR.A	10.8696	14	1	17.3521	16.5343	17.4375	17.5241	17.414	17.2961	17.4183	17.6066	17.3932
sp|O14841|OPLA_HUMAN	R.NLHDNLSDLR.A	10.8696	14	1	17.3521	16.5343	17.4375	17.5241	17.414	17.2961	17.4183	17.6066	17.3932
sp|O14841|OPLA_HUMAN	R.TAISTNIK.E	10.8696	14	1	17.3521	16.5343	17.4375	17.5241	17.414	17.2961	17.4183	17.6066	17.3932
sp|O14841|OPLA_HUMAN	R.TGDLLEVQQPVDLGALR.G	10.8696	14	1	17.3521	16.5343	17.4375	17.5241	17.414	17.2961	17.4183	17.6066	17.3932
sp|O14841|OPLA_HUMAN	R.TVNLGGK.T	10.8696	14	1	17.3521	16.5343	17.4375	17.5241	17.414	17.2961	17.4183	17.6066	17.3932
sp|O14841|OPLA_HUMAN	R.YVQGFCR.G	10.8696	14	1	17.3521	16.5343	17.4375	17.5241	17.414	17.2961	17.4183	17.6066	17.3932
sp|O14874|BCKD_HUMAN	K.DQADEAQYCQLVR.Q	19.4175	8	1	18.401	16.7631	18.2995	18.2017	18.0577	18.003	18.4824	18.43	18.2196
sp|O14874|BCKD_HUMAN	K.DVVTLLAEGLR.E	19.4175	8	1	18.401	16.7631	18.2995	18.2017	18.0577	18.003	18.4824	18.43	18.2196
sp|O14874|BCKD_HUMAN	R.QLLDDHK.D	19.4175	8	1	18.401	16.7631	18.2995	18.2017	18.0577	18.003	18.4824	18.43	18.2196
sp|O14874|BCKD_HUMAN	R.SQDGSHLLK.S	19.4175	8	1	18.401	16.7631	18.2995	18.2017	18.0577	18.003	18.4824	18.43	18.2196
sp|O14874|BCKD_HUMAN	K.TVTSFYNQSAIDAAAEK.P	19.4175	8	1	18.401	16.7631	18.2995	18.2017	18.0577	18.003	18.4824	18.43	18.2196
sp|O14874|BCKD_HUMAN	K.TVTSFYNQSAIDAAAEKPSVR.L	19.4175	8	1	18.401	16.7631	18.2995	18.2017	18.0577	18.003	18.4824	18.43	18.2196
sp|O14874|BCKD_HUMAN	K.WVDFAR.R	19.4175	8	1	18.401	16.7631	18.2995	18.2017	18.0577	18.003	18.4824	18.43	18.2196
sp|O14874|BCKD_HUMAN	R.YLQQELPVR.I	19.4175	8	1	18.401	16.7631	18.2995	18.2017	18.0577	18.003	18.4824	18.43	18.2196
sp|O14879|IFIT3_HUMAN	K.AIELFQR.V	10.2041	5	1	13.6524	12.9534	13.74	13.8013	14.2727	14.0138	13.5537	13.5679	14.1085
sp|O14879|IFIT3_HUMAN	K.EAEGEQFVEEALEK.S	10.2041	5	1	13.6524	12.9534	13.74	13.8013	14.2727	14.0138	13.5537	13.5679	14.1085
sp|O14879|IFIT3_HUMAN	R.LSDAQIYVDK.V	10.2041	5	1	13.6524	12.9534	13.74	13.8013	14.2727	14.0138	13.5537	13.5679	14.1085
sp|O14879|IFIT3_HUMAN	R.QAEELIQQEHADQAEIR.S	10.2041	5	1	13.6524	12.9534	13.74	13.8013	14.2727	14.0138	13.5537	13.5679	14.1085
sp|O14879|IFIT3_HUMAN	K.QAIELSPDNQYVK.V	10.2041	5	1	13.6524	12.9534	13.74	13.8013	14.2727	14.0138	13.5537	13.5679	14.1085
sp|O14880|MGST3_HUMAN	R.IASGLGLAWIVGR.V	26.3158	4	1	15.5118	16.115	15.9285	15.8252	15.8604	15.5952	15.7517	15.5791	15.4898
sp|O14880|MGST3_HUMAN	K.SGLGSGPK.C	26.3158	4	1	15.5118	16.115	15.9285	15.8252	15.8604	15.5952	15.7517	15.5791	15.4898
sp|O14880|MGST3_HUMAN	Y.STDPENGHIFNCIQR.A	26.3158	4	1	15.5118	16.115	15.9285	15.8252	15.8604	15.5952	15.7517	15.5791	15.4898
sp|O14880|MGST3_HUMAN	K.VEYPIM*Y.S	26.3158	4	1	15.5118	16.115	15.9285	15.8252	15.8604	15.5952	15.7517	15.5791	15.4898
sp|O14896|IRF6_HUMAN	R.HSPQQEEENTIFK.A	4.28266	2	1	14.9868	14.6314	14.8384	15.1816	15.2971	14.7091	14.8249	14.8813	14.8501
sp|O14896|IRF6_HUMAN	R.LQISTPDIK.D	4.28266	2	1	14.9868	14.6314	14.8384	15.1816	15.2971	14.7091	14.8249	14.8813	14.8501
sp|O14907|TX1B3_HUMAN	K.AVQQSM*LS.-	40.3226	5	1	16.3549	16.1554	16.4388	16.5278	16.6264	16.4983	16.5024	16.3276	16.4027
sp|O14907|TX1B3_HUMAN	R.QGENLILGF.S	40.3226	5	1	16.3549	16.1554	16.4388	16.5278	16.6264	16.4983	16.5024	16.3276	16.4027
sp|O14907|TX1B3_HUMAN	K.RSEEVVR.L	40.3226	5	1	16.3549	16.1554	16.4388	16.5278	16.6264	16.4983	16.5024	16.3276	16.4027
sp|O14907|TX1B3_HUMAN	F.SIGGGIDQDPSQNPFSEDK.T	40.3226	5	1	16.3549	16.1554	16.4388	16.5278	16.6264	16.4983	16.5024	16.3276	16.4027
sp|O14907|TX1B3_HUMAN	R.VSEGGPAEIAGLQIGDK.I	40.3226	5	1	16.3549	16.1554	16.4388	16.5278	16.6264	16.4983	16.5024	16.3276	16.4027
sp|O14908|GIPC1_HUMAN	K.APPLVENEEAEPGR.G	15.015	5	1	18.8721	17.6049	19.1085	18.8992	18.7169	18.7342	18.8457	19.0425	18.7291
sp|O14908|GIPC1_HUMAN	R.GPATVEDLPSAFEEK.A	15.015	5	1	18.8721	17.6049	19.1085	18.8992	18.7169	18.7342	18.8457	19.0425	18.7291
sp|O14908|GIPC1_HUMAN	R.HYEVAR.L	15.015	5	1	18.8721	17.6049	19.1085	18.8992	18.7169	18.7342	18.8457	19.0425	18.7291
sp|O14908|GIPC1_HUMAN	K.LLGGQIGLEDFIFAHVK.G	15.015	5	1	18.8721	17.6049	19.1085	18.8992	18.7169	18.7342	18.8457	19.0425	18.7291
sp|O14908|GIPC1_HUMAN	R.LVFHTQLAHGSPTGR.I	15.015	5	1	18.8721	17.6049	19.1085	18.8992	18.7169	18.7342	18.8457	19.0425	18.7291
sp|O14920|IKKB_HUMAN	R.DLKPENIVLQQGEQR.L	6.61376	5	1	15.8543	16.3002	16.1328	16.083	16.4564	16.108	15.8822	16.0711	16.1135
sp|O14920|IKKB_HUMAN	K.IIDLGYAK.E	6.61376	5	1	15.8543	16.3002	16.1328	16.083	16.4564	16.108	15.8822	16.0711	16.1135
sp|O14920|IKKB_HUMAN	R.LGTGGFGNVIR.W	6.61376	5	1	15.8543	16.3002	16.1328	16.083	16.4564	16.108	15.8822	16.0711	16.1135
sp|O14920|IKKB_HUMAN	R.YLHENR.I	6.61376	5	1	15.8543	16.3002	16.1328	16.083	16.4564	16.108	15.8822	16.0711	16.1135
sp|O14920|IKKB_HUMAN	K.YSEQTEFGITSDK.L	6.61376	5	1	15.8543	16.3002	16.1328	16.083	16.4564	16.108	15.8822	16.0711	16.1135
sp|O14925|TIM23_HUMAN	K.GSLLQQSL.-	9.56938	2	1	14.9021	15.1672	14.3856	14.6228	14.5855	14.5823	14.5832	14.2673	14.8941
sp|O14925|TIM23_HUMAN	R.YLVQDTDEFILPTGANK.T	9.56938	2	1	14.9021	15.1672	14.3856	14.6228	14.5855	14.5823	14.5832	14.2673	14.8941
sp|O14933|UB2L6_HUMAN	K.NAEEFTLR.F	13.0719	2	1	14.1817	14.3691	14.625	14.666	14.4192	14.9258	14.3948	14.1452	14.5136
sp|O14933|UB2L6_HUMAN	K.TCQVLEALNVLVNRPNIR.E	13.0719	2	1	14.1817	14.3691	14.625	14.666	14.4192	14.9258	14.3948	14.1452	14.5136
sp|O14936|CSKP_HUMAN	R.ADAGFVYSEAVASHYM*R.Q	19.4384	18	1	18.0106	17.6668	18.1461	18.0626	18.0651	18.0435	18.0188	18.1309	18.0038
sp|O14936|CSKP_HUMAN	R.EINGISVANQTVEQLQK.M	19.4384	18	1	18.0106	17.6668	18.1461	18.0626	18.0651	18.0435	18.0188	18.1309	18.0038
sp|O14936|CSKP_HUMAN	K.ENSAPVK.L	19.4384	18	1	18.0106	17.6668	18.1461	18.0626	18.0651	18.0435	18.0188	18.1309	18.0038
sp|O14936|CSKP_HUMAN	R.ETGQQFAVK.I	19.4384	18	1	18.0106	17.6668	18.1461	18.0626	18.0651	18.0435	18.0188	18.1309	18.0038
sp|O14936|CSKP_HUMAN	R.FAYPIPH.T	19.4384	18	1	18.0106	17.6668	18.1461	18.0626	18.0651	18.0435	18.0188	18.1309	18.0038
sp|O14936|CSKP_HUMAN	K.GAVLAAVSSHK.F	19.4384	18	1	18.0106	17.6668	18.1461	18.0626	18.0651	18.0435	18.0188	18.1309	18.0038
sp|O14936|CSKP_HUMAN	K.HNAVFDQLDLVTYEEVVK.L	19.4384	18	1	18.0106	17.6668	18.1461	18.0626	18.0651	18.0435	18.0188	18.1309	18.0038
sp|O14936|CSKP_HUMAN	F.IAAPTITPGLNEDESLQR.L	19.4384	18	1	18.0106	17.6668	18.1461	18.0626	18.0651	18.0435	18.0188	18.1309	18.0038
sp|O14936|CSKP_HUMAN	K.IHEQGLIAILDVEPQALK.V	19.4384	18	1	18.0106	17.6668	18.1461	18.0626	18.0651	18.0435	18.0188	18.1309	18.0038
sp|O14936|CSKP_HUMAN	K.IHLPETVEQLR.K	19.4384	18	1	18.0106	17.6668	18.1461	18.0626	18.0651	18.0435	18.0188	18.1309	18.0038
sp|O14936|CSKP_HUMAN	R.ITVYEALNHPWLK.E	19.4384	18	1	18.0106	17.6668	18.1461	18.0626	18.0651	18.0435	18.0188	18.1309	18.0038
sp|O14936|CSKP_HUMAN	R.NPPSDAVQR.A	19.4384	18	1	18.0106	17.6668	18.1461	18.0626	18.0651	18.0435	18.0188	18.1309	18.0038
sp|O14936|CSKP_HUMAN	R.QGTLHVGDEIR.E	19.4384	18	1	18.0106	17.6668	18.1461	18.0626	18.0651	18.0435	18.0188	18.1309	18.0038
sp|O14936|CSKP_HUMAN	R.QWSHISESAK.D	19.4384	18	1	18.0106	17.6668	18.1461	18.0626	18.0651	18.0435	18.0188	18.1309	18.0038
sp|O14936|CSKP_HUMAN	R.TAEFAPFVVF.I	19.4384	18	1	18.0106	17.6668	18.1461	18.0626	18.0651	18.0435	18.0188	18.1309	18.0038
sp|O14936|CSKP_HUMAN	K.TLVLLGAHGVGR.R	19.4384	18	1	18.0106	17.6668	18.1461	18.0626	18.0651	18.0435	18.0188	18.1309	18.0038
sp|O14936|CSKP_HUMAN	R.VGDIIQIISK.D	19.4384	18	1	18.0106	17.6668	18.1461	18.0626	18.0651	18.0435	18.0188	18.1309	18.0038
sp|O14936|CSKP_HUMAN	F.VVFIAAPTITPGLNEDESLQR.L	19.4384	18	1	18.0106	17.6668	18.1461	18.0626	18.0651	18.0435	18.0188	18.1309	18.0038
sp|O14939|PLD2_HUMAN	R.DFLQLHR.H	4.28725	4	1	14.3703	13.0744	13.8499	14.5876	14.4248	14.0944	14.6384	14.4557	14.2339
sp|O14939|PLD2_HUMAN	R.DVGVVVHGLPAR.D	4.28725	4	1	14.3703	13.0744	13.8499	14.5876	14.4248	14.0944	14.6384	14.4557	14.2339
sp|O14939|PLD2_HUMAN	R.FAVAYSPAR.D	4.28725	4	1	14.3703	13.0744	13.8499	14.5876	14.4248	14.0944	14.6384	14.4557	14.2339
sp|O14939|PLD2_HUMAN	K.VGDEIVDR.I	4.28725	4	1	14.3703	13.0744	13.8499	14.5876	14.4248	14.0944	14.6384	14.4557	14.2339
sp|O14949|QCR8_HUMAN	R.AYPHVF.T	97.561	8	1	16.1686	16.3272	16.1881	16.5749	16.3572	16.3915	16.3508	16.4043	16.492
sp|O14949|QCR8_HUMAN	R.AYPHVFTK.G	97.561	8	1	16.1686	16.3272	16.1881	16.5749	16.3572	16.3915	16.3508	16.4043	16.492
sp|O14949|QCR8_HUMAN	R.EFGNLTR.M	97.561	8	1	16.1686	16.3272	16.1881	16.5749	16.3572	16.3915	16.3508	16.4043	16.492
sp|O14949|QCR8_HUMAN	R.HVISYSLSPFEQR.A	97.561	8	1	16.1686	16.3272	16.1881	16.5749	16.3572	16.3915	16.3508	16.4043	16.492
sp|O14949|QCR8_HUMAN	R.KNPAAYENDK.-	97.561	8	1	16.1686	16.3272	16.1881	16.5749	16.3572	16.3915	16.3508	16.4043	16.492
sp|O14949|QCR8_HUMAN	K.NPAAYENDK.-	97.561	8	1	16.1686	16.3272	16.1881	16.5749	16.3572	16.3915	16.3508	16.4043	16.492
sp|O14949|QCR8_HUMAN	Y.SLSPFEQR.A	97.561	8	1	16.1686	16.3272	16.1881	16.5749	16.3572	16.3915	16.3508	16.4043	16.492
sp|O14949|QCR8_HUMAN	R.VVPQFVVF.Y	97.561	8	1	16.1686	16.3272	16.1881	16.5749	16.3572	16.3915	16.3508	16.4043	16.492
sp|O14950|ML12B_HUMAN	F.AMFDQSQIQEFK.E	110.465	19	1	20.4273	19.8059	20.1707	20.3951	20.3536	20.2342	20.1394	20.2814	20.399
sp|O14950|ML12B_HUMAN	F.AM*FDQSQIQEFK.E	110.465	19	1	20.4273	19.8059	20.1707	20.3951	20.3536	20.2342	20.1394	20.2814	20.399
sp|O14950|ML12B_HUMAN	R.ATSNVFAM*FDQSQIQEFK.E	110.465	19	1	20.4273	19.8059	20.1707	20.3951	20.3536	20.2342	20.1394	20.2814	20.399
sp|O14950|ML12B_HUMAN	R.ATSNVFAMFDQSQIQEFK.E	110.465	19	1	20.4273	19.8059	20.1707	20.3951	20.3536	20.2342	20.1394	20.2814	20.399
sp|O14950|ML12B_HUMAN	R.DGFIDKEDLHDMLASLGK.N	110.465	19	1	20.4273	19.8059	20.1707	20.3951	20.3536	20.2342	20.1394	20.2814	20.399
sp|O14950|ML12B_HUMAN	R.DGFIDKEDLHDM*LASLGK.N	110.465	19	1	20.4273	19.8059	20.1707	20.3951	20.3536	20.2342	20.1394	20.2814	20.399
sp|O14950|ML12B_HUMAN	K.EAFNM*IDQNR.D	110.465	19	1	20.4273	19.8059	20.1707	20.3951	20.3536	20.2342	20.1394	20.2814	20.399
sp|O14950|ML12B_HUMAN	K.EAFNMIDQNR.D	110.465	19	1	20.4273	19.8059	20.1707	20.3951	20.3536	20.2342	20.1394	20.2814	20.399
sp|O14950|ML12B_HUMAN	K.EDLHDM*LASLGK.N	110.465	19	1	20.4273	19.8059	20.1707	20.3951	20.3536	20.2342	20.1394	20.2814	20.399
sp|O14950|ML12B_HUMAN	K.EDLHDMLASLGK.N	110.465	19	1	20.4273	19.8059	20.1707	20.3951	20.3536	20.2342	20.1394	20.2814	20.399
sp|O14950|ML12B_HUMAN	R.ELLTTM*GDR.F	110.465	19	1	20.4273	19.8059	20.1707	20.3951	20.3536	20.2342	20.1394	20.2814	20.399
sp|O14950|ML12B_HUMAN	R.ELLTTMGDR.F	110.465	19	1	20.4273	19.8059	20.1707	20.3951	20.3536	20.2342	20.1394	20.2814	20.399
sp|O14950|ML12B_HUMAN	R.FTDEEVDELYR.E	110.465	19	1	20.4273	19.8059	20.1707	20.3951	20.3536	20.2342	20.1394	20.2814	20.399
sp|O14950|ML12B_HUMAN	K.GNFNYIEF.T	110.465	19	1	20.4273	19.8059	20.1707	20.3951	20.3536	20.2342	20.1394	20.2814	20.399
sp|O14950|ML12B_HUMAN	K.GNFNYIEFTR.I	110.465	19	1	20.4273	19.8059	20.1707	20.3951	20.3536	20.2342	20.1394	20.2814	20.399
sp|O14950|ML12B_HUMAN	K.KGNFNYIEFTR.I	110.465	19	1	20.4273	19.8059	20.1707	20.3951	20.3536	20.2342	20.1394	20.2814	20.399
sp|O14950|ML12B_HUMAN	K.LNGTDPEDVIR.N	110.465	19	1	20.4273	19.8059	20.1707	20.3951	20.3536	20.2342	20.1394	20.2814	20.399
sp|O14950|ML12B_HUMAN	F.LTMFGEK.L	110.465	19	1	20.4273	19.8059	20.1707	20.3951	20.3536	20.2342	20.1394	20.2814	20.399
sp|O14950|ML12B_HUMAN	R.NAFACFDEEATGTIQEDYLR.E	110.465	19	1	20.4273	19.8059	20.1707	20.3951	20.3536	20.2342	20.1394	20.2814	20.399
sp|O14964|HGS_HUMAN	R.AAEEAER.Q	23.166	18	1	18.0615	18.107	18.0848	17.8585	17.9256	18.0087	18.022	17.8831	18.0259
sp|O14964|HGS_HUMAN	K.ALQNAVTTFVNR.M	23.166	18	1	18.0615	18.107	18.0848	17.8585	17.9256	18.0087	18.022	17.8831	18.0259
sp|O14964|HGS_HUMAN	R.APDWVDAEECHR.C	23.166	18	1	18.0615	18.107	18.0848	17.8585	17.9256	18.0087	18.022	17.8831	18.0259
sp|O14964|HGS_HUMAN	K.ESDAMFAAER.A	23.166	18	1	18.0615	18.107	18.0848	17.8585	17.9256	18.0087	18.022	17.8831	18.0259
sp|O14964|HGS_HUMAN	K.KQEYLEVQR.Q	23.166	18	1	18.0615	18.107	18.0848	17.8585	17.9256	18.0087	18.022	17.8831	18.0259
sp|O14964|HGS_HUMAN	R.LYYEGLQDK.L	23.166	18	1	18.0615	18.107	18.0848	17.8585	17.9256	18.0087	18.022	17.8831	18.0259
sp|O14964|HGS_HUMAN	K.NCGQTVHDEVANK.Q	23.166	18	1	18.0615	18.107	18.0848	17.8585	17.9256	18.0087	18.022	17.8831	18.0259
sp|O14964|HGS_HUMAN	R.QGDTQAK.Y	23.166	18	1	18.0615	18.107	18.0848	17.8585	17.9256	18.0087	18.022	17.8831	18.0259
sp|O14964|HGS_HUMAN	R.QIQLAQK.L	23.166	18	1	18.0615	18.107	18.0848	17.8585	17.9256	18.0087	18.022	17.8831	18.0259
sp|O14964|HGS_HUMAN	K.QTMEELK.D	23.166	18	1	18.0615	18.107	18.0848	17.8585	17.9256	18.0087	18.022	17.8831	18.0259
sp|O14964|HGS_HUMAN	K.RDETALQEEEELQLALALSQSEAEEK.E	23.166	18	1	18.0615	18.107	18.0848	17.8585	17.9256	18.0087	18.022	17.8831	18.0259
sp|O14964|HGS_HUMAN	Y.SSPVNSSAPLAEDIDPELAR.Y	23.166	18	1	18.0615	18.107	18.0848	17.8585	17.9256	18.0087	18.022	17.8831	18.0259
sp|O14964|HGS_HUMAN	K.STYTSYPK.A	23.166	18	1	18.0615	18.107	18.0848	17.8585	17.9256	18.0087	18.022	17.8831	18.0259
sp|O14964|HGS_HUMAN	R.VCEPCYEQLNR.K	23.166	18	1	18.0615	18.107	18.0848	17.8585	17.9256	18.0087	18.022	17.8831	18.0259
sp|O14964|HGS_HUMAN	K.VEGHVFPEFK.E	23.166	18	1	18.0615	18.107	18.0848	17.8585	17.9256	18.0087	18.022	17.8831	18.0259
sp|O14964|HGS_HUMAN	R.VQFGVM*TR.K	23.166	18	1	18.0615	18.107	18.0848	17.8585	17.9256	18.0087	18.022	17.8831	18.0259
sp|O14964|HGS_HUMAN	K.VVQDTYQIM*K.V	23.166	18	1	18.0615	18.107	18.0848	17.8585	17.9256	18.0087	18.022	17.8831	18.0259
sp|O14964|HGS_HUMAN	K.YAVNSIK.K	23.166	18	1	18.0615	18.107	18.0848	17.8585	17.9256	18.0087	18.022	17.8831	18.0259
sp|O14966|RAB7L_HUMAN	K.STVGVDFALK.V	14.7783	3	1	14.4245	15.5831	15.1879	14.9493	15.146	14.8256	14.9528	14.8529	14.8108
sp|O14966|RAB7L_HUMAN	K.VLVVGDAAVGK.T	14.7783	3	1	14.4245	15.5831	15.1879	14.9493	15.146	14.8256	14.9528	14.8529	14.8108
sp|O14966|RAB7L_HUMAN	R.YSQDSFSK.H	14.7783	3	1	14.4245	15.5831	15.1879	14.9493	15.146	14.8256	14.9528	14.8529	14.8108
sp|O14972|VP26C_HUMAN	R.DATEIQNIQIADGDVCR.G	13.468	4	1	15.0914	15.4548	15.4331	15.5151	15.2482	15.6508	15.7313	15.3722	15.3973
sp|O14972|VP26C_HUMAN	K.FTPSPVDFTITPETLQNVK.E	13.468	4	1	15.0914	15.4548	15.4331	15.5151	15.2482	15.6508	15.7313	15.3722	15.3973
sp|O14972|VP26C_HUMAN	R.SVELQLVR.V	13.468	4	1	15.0914	15.4548	15.4331	15.5151	15.2482	15.6508	15.7313	15.3722	15.3973
sp|O14972|VP26C_HUMAN	K.TEIPFEFPLHLK.G	13.468	4	1	15.0914	15.4548	15.4331	15.5151	15.2482	15.6508	15.7313	15.3722	15.3973
sp|O14974|MYPT1_HUMAN	K.DTAGVTR.S	26.2136	27	1	18.6063	19.214	18.6454	18.5793	18.497	18.4718	18.3488	18.2103	19.2772
sp|O14974|MYPT1_HUMAN	R.EQENEEK.E	26.2136	27	1	18.6063	19.214	18.6454	18.5793	18.497	18.4718	18.3488	18.2103	19.2772
sp|O14974|MYPT1_HUMAN	K.ETLIIEPEK.N	26.2136	27	1	18.6063	19.214	18.6454	18.5793	18.497	18.4718	18.3488	18.2103	19.2772
sp|O14974|MYPT1_HUMAN	K.ETQTDSISR.Y	26.2136	27	1	18.6063	19.214	18.6454	18.5793	18.497	18.4718	18.3488	18.2103	19.2772
sp|O14974|MYPT1_HUMAN	R.IESLEQEK.V	26.2136	27	1	18.6063	19.214	18.6454	18.5793	18.497	18.4718	18.3488	18.2103	19.2772
sp|O14974|MYPT1_HUMAN	K.ITTGSSSAGTQSSTSNR.L	26.2136	27	1	18.6063	19.214	18.6454	18.5793	18.497	18.4718	18.3488	18.2103	19.2772
sp|O14974|MYPT1_HUMAN	R.LASTSDIEEK.E	26.2136	27	1	18.6063	19.214	18.6454	18.5793	18.497	18.4718	18.3488	18.2103	19.2772
sp|O14974|MYPT1_HUMAN	R.LAYVAPTIPR.R	26.2136	27	1	18.6063	19.214	18.6454	18.5793	18.497	18.4718	18.3488	18.2103	19.2772
sp|O14974|MYPT1_HUMAN	R.LKDENGALIR.V	26.2136	27	1	18.6063	19.214	18.6454	18.5793	18.497	18.4718	18.3488	18.2103	19.2772
sp|O14974|MYPT1_HUMAN	R.LSSSLDNK.E	26.2136	27	1	18.6063	19.214	18.6454	18.5793	18.497	18.4718	18.3488	18.2103	19.2772
sp|O14974|MYPT1_HUMAN	R.LWAEDSTEK.E	26.2136	27	1	18.6063	19.214	18.6454	18.5793	18.497	18.4718	18.3488	18.2103	19.2772
sp|O14974|MYPT1_HUMAN	K.LYEQILAENEK.L	26.2136	27	1	18.6063	19.214	18.6454	18.5793	18.497	18.4718	18.3488	18.2103	19.2772
sp|O14974|MYPT1_HUMAN	R.QGVDIEAAR.K	26.2136	27	1	18.6063	19.214	18.6454	18.5793	18.497	18.4718	18.3488	18.2103	19.2772
sp|O14974|MYPT1_HUMAN	K.QNLLHSEK.R	26.2136	27	1	18.6063	19.214	18.6454	18.5793	18.497	18.4718	18.3488	18.2103	19.2772
sp|O14974|MYPT1_HUMAN	R.QWLNSGHINDVR.H	26.2136	27	1	18.6063	19.214	18.6454	18.5793	18.497	18.4718	18.3488	18.2103	19.2772
sp|O14974|MYPT1_HUMAN	K.SGGTALHVAAAK.G	26.2136	27	1	18.6063	19.214	18.6454	18.5793	18.497	18.4718	18.3488	18.2103	19.2772
sp|O14974|MYPT1_HUMAN	R.SGSYSYLEER.K	26.2136	27	1	18.6063	19.214	18.6454	18.5793	18.497	18.4718	18.3488	18.2103	19.2772
sp|O14974|MYPT1_HUMAN	K.SLLSSTSTTTK.I	26.2136	27	1	18.6063	19.214	18.6454	18.5793	18.497	18.4718	18.3488	18.2103	19.2772
[truncated: 389,817+ more rows]

## Sheet: S3 protein expression and metad
S1	Spot	Image	Xcoord	Ycoord	logRatio	IsletStatus	IsletOrNot	Plex	Grid Number
[truncated: 334,917+ more rows]

[truncated: 3 more sheets: S4 differential expression, S5 pathway enrichment, S6 Spearman correlation values]
